# Supplementary material for: Selective translational usage of TSS and core promoters revealed by translatome sequencing
Source: BMC Genomics. 2019 Apr 11;20:282. doi: 10.1186/s12864-019-5650-0 (PMC6463679; doi:10.1186/s12864-019-5650-0)
Supplement: Supplementary file 3 — Table S1. TCs with changed 5’ end distributions between translatome and transcriptome. “Chr” stands for “chromosome”. “TC start” and “TC end” gives the genomic range of TCs on the human genome. “Gene Symbol” shows the genes where TCs are located. “Source” shows where TCs come from. P-values are calculated with KS test and adjusted with BH method. Any two TCs in sequential rows from Translatome and transcriptome correspond to the same core promoter and thus have the same p-value. (XLSX 268 kb) [file 12864_2019_5650_MOESM3_ESM.xlsx]

## Sheet: 5endDistChange001
Chr	Position	Strand	Shape class	RPM	TC start	TC end	Gene Symbol	Source	p-value
1	955500	+	MP	32.697	955454	955525	AGRN	Translatome	0.000750245
1	955500	+	DP	62.2806	955450	955524	AGRN	Transcriptome	0.000750245
1	2323281	+	DP	203.353	2323202	2323347	RER1	Translatome	2.03261e-07
1	2323278	+	BP	145.174	2323209	2323341	RER1	Transcriptome	2.03261e-07
1	8021771	+	BP	265.592	8021665	8021827	PARK7	Translatome	3.20114e-13
1	8021723	+	DP	137.223	8021673	8021833	PARK7	Transcriptome	3.20114e-13
1	10535018	+	MP	82.8899	10534923	10535036	PEX14	Translatome	0
1	10534944	+	MP	92.9055	10534905	10535035	PEX14	Transcriptome	0
1	11866298	+	DP	39.5806	11866195	11866311	CLCN6	Translatome	0.000496593
1	11866298	+	BP	40.637	11866207	11866315	CLCN6	Transcriptome	0.000496593
1	12040503	+	SP	62.5259	12040467	12040513	MFN2	Translatome	2.52692e-05
1	12040503	+	SP	45.3485	12040461	12040534	MFN2	Transcriptome	2.52692e-05
1	15736418	+	BP	267.169	15736357	15736493	EFHD2	Translatome	0
1	15736426	+	BP	383.695	15736343	15736474	EFHD2	Transcriptome	0
1	16010815	+	MP	57.0764	16010726	16010858	PLEKHM2	Translatome	7.63559e-07
1	16010815	+	DP	40.1953	16010776	16010856	PLEKHM2	Transcriptome	7.63559e-07
1	16693728	+	DP	89.9169	16693635	16693757	SZRD1	Translatome	0.000138104
1	16693728	+	BP	46.3791	16693658	16693750	SZRD1	Transcriptome	0.000138104
1	19923509	+	BP	264.875	19923397	19923602	MINOS1-NBL1/MINOS1	Translatome	0
1	19923509	+	BP	272.974	19923416	19923605	MINOS1-NBL1/MINOS1	Transcriptome	0
1	20208921	+	DP	22.3717	20208856	20208966	OTUD3	Translatome	0.000114152
1	20208921	+	MP	64.9308	20208856	20209007	OTUD3	Transcriptome	0.000114152
1	22379204	+	SP	318.509	22379101	22379211	CDC42	Translatome	2.18815e-07
1	22379204	+	SP	381.487	22379111	22379254	CDC42	Transcriptome	2.18815e-07
1	24117675	+	BP	64.2468	24117605	24117730	LYPLA2	Translatome	4.49365e-05
1	24117675	+	BP	24.2938	24117615	24117711	LYPLA2	Transcriptome	4.49365e-05
1	24969796	+	BP	42.0186	24969645	24969815	SRRM1	Translatome	0.000117905
1	24969789	+	BP	357.929	24969606	24969841	SRRM1	Transcriptome	0.000117905
1	25870076	+	BP	54.9253	25870043	25870179	LDLRAP1	Translatome	1.30564e-06
1	25870097	+	MP	60.661	25870034	25870153	LDLRAP1	Transcriptome	1.30564e-06
1	26126684	+	BP	228.162	26126664	26126756	SEPN1	Translatome	0.000120958
1	26126684	+	MP	175.505	26126665	26126773	SEPN1	Transcriptome	0.000120958
1	26798942	+	BP	64.9639	26798894	26798996	HMGN2	Translatome	0
1	26798942	+	DP	75.2373	26798894	26798996	HMGN2	Transcriptome	0
1	27561142	+	BP	105.118	27560902	27561281	WDTC1	Translatome	0
1	27561218	+	BP	139.137	27560899	27561281	WDTC1	Transcriptome	0
1	27648757	+	BP	110.137	27648623	27648857	TMEM222	Translatome	0.00016755
1	27648736	+	MP	32.0973	27648636	27648836	TMEM222	Transcriptome	0.00016755
1	28157325	+	MP	53.6346	28157241	28157342	PPP1R8	Translatome	0.000803447
1	28157315	+	DP	39.0174	28157273	28157374	PPP1R8	Transcriptome	0.000803447
1	28562665	+	DP	362.679	28562588	28562749	ATPIF1	Translatome	1.22391e-13
1	28562665	+	DP	475.57	28562604	28562709	ATPIF1	Transcriptome	1.22391e-13
1	32538532	+	BP	55.7857	32538495	32538629	TMEM39B	Translatome	3.22843e-08
1	32538540	+	DP	67.581	32538498	32538593	TMEM39B	Transcriptome	3.22843e-08
1	32573648	+	BP	33.9877	32573547	32573712	KPNA6	Translatome	1.12827e-14
1	32573697	+	BP	43.8761	32573619	32573773	KPNA6	Transcriptome	1.12827e-14
1	35544987	+	BP	50.6231	35544939	35545000	ZMYM1	Translatome	4.20981e-07
1	35544992	+	DP	90.2553	35544935	35545045	ZMYM1	Transcriptome	4.20981e-07
1	38478406	+	DP	51.4835	38478346	38478470	UTP11L	Translatome	0.000135016
1	38478409	+	BP	159.014	38478367	38478469	UTP11L	Transcriptome	0.000135016
1	39456946	+	BP	157.319	39456895	39457026	AKIRIN1	Translatome	1.11538e-06
1	39456948	+	BP	401.364	39456888	39457027	AKIRIN1	Transcriptome	1.11538e-06
1	39492022	+	DP	267.599	39491921	39492073	NDUFS5	Translatome	3.20706e-14
1	39492022	+	DP	329.807	39491951	39492050	NDUFS5	Transcriptome	3.20706e-14
1	41445390	+	BP	23.0887	41445335	41445438	CTPS1	Translatome	0.00028746
1	41445368	+	DP	59.1886	41445318	41445469	CTPS1	Transcriptome	0.00028746
1	43124094	+	SP	87.9092	43123991	43124169	PPIH	Translatome	0
1	43124094	+	SP	86.2799	43123991	43124118	PPIH	Transcriptome	0
1	43824653	+	SP	137.528	43824579	43824767	CDC20	Translatome	5.15389e-05
1	43824653	+	SP	151.8	43824536	43824764	CDC20	Transcriptome	5.15389e-05
1	44435682	+	DP	404.124	44435626	44435705	DPH2	Translatome	1.04921e-05
1	44435659	+	MP	27.533	44435647	44435701	DPH2	Transcriptome	1.04921e-05
1	44440632	+	DP	518.133	44440514	44440732	ATP6V0B	Translatome	1.72361e-08
1	44440632	+	DP	146.205	44440558	44440689	ATP6V0B	Transcriptome	1.72361e-08
1	46713435	+	DP	61.6655	46713386	46713486	RAD54L	Translatome	2.90623e-08
1	46713435	+	MP	80.2433	46713341	46713504	RAD54L	Transcriptome	2.90623e-08
1	46769370	+	DP	381.465	46769282	46769417	UQCRH	Translatome	0
1	46769370	+	DP	290.937	46769306	46769417	UQCRH	Transcriptome	0
1	53480609	+	BP	29.9723	53480571	53480690	SCP2	Translatome	9.4274e-05
1	53480609	+	DP	46.8208	53480563	53480715	SCP2	Transcriptome	9.4274e-05
1	54665840	+	BP	598.012	54665796	54665954	MRPL37	Translatome	1.74489e-05
1	54665847	+	BP	342.028	54665806	54665922	MRPL37	Transcriptome	1.74489e-05
1	63249777	+	BP	15.0578	63249752	63249843	ATG4C	Translatome	5.03089e-07
1	63249823	+	BP	85.5438	63249744	63249847	ATG4C	Transcriptome	5.03089e-07
1	74663928	+	BP	24.3794	74663890	74664023	FPGT/FPGT-TNNI3K	Translatome	0.000119646
1	74663928	+	DP	62.4278	74663890	74664052	FPGT/FPGT-TNNI3K	Transcriptome	0.000119646
1	87380335	+	BP	60.805	87380277	87380623	HS2ST1	Translatome	1.37888e-06
1	87380335	+	BP	166.965	87380267	87380629	HS2ST1	Transcriptome	1.37888e-06
1	90286591	+	BP	29.5421	90286506	90286604	LRRC8D	Translatome	2.82562e-12
1	90286549	+	BP	25.619	90286493	90286612	LRRC8D	Transcriptome	2.82562e-12
1	93297596	+	BP	907.343	93297514	93297674	RPL5	Translatome	0
1	93297597	+	SP	1552.6	93297517	93297677	RPL5	Transcriptome	0
1	93544840	+	SP	58.7973	93544765	93544855	MTF2	Translatome	1.17536e-13
1	93544840	+	SP	169.615	93544721	93544886	MTF2	Transcriptome	1.17536e-13
1	107599331	+	DP	154.737	107599269	107599408	PRMT6	Translatome	1.25242e-08
1	107599331	+	BP	138.401	107599267	107599412	PRMT6	Transcriptome	1.25242e-08
1	110091257	+	BP	110.998	110091186	110091320	GNAI3	Translatome	0.00059331
1	110091235	+	BP	245.883	110091178	110091416	GNAI3	Transcriptome	0.00059331
1	110210716	+	BP	58.3671	110210598	110210744	GSTM2	Translatome	1.30824e-08
1	110210679	+	BP	65.8142	110210629	110210749	GSTM2	Transcriptome	1.30824e-08
1	110527387	+	MP	105.692	110527336	110527472	AHCYL1	Translatome	3.23981e-08
1	110527406	+	MP	223.209	110527317	110527466	AHCYL1	Transcriptome	3.23981e-08
1	112162450	+	BP	65.1073	112162355	112162490	RAP1A	Translatome	3.20706e-14
1	112162450	+	DP	139.432	112162342	112162493	RAP1A	Transcriptome	3.20706e-14
1	113162454	+	DP	38.0031	113162313	113162462	CAPZA1	Translatome	2.69313e-07
1	113162454	+	SP	205.982	113162310	113162478	CAPZA1	Transcriptome	2.69313e-07
1	120254559	+	BP	89.9169	120254466	120254593	PHGDH	Translatome	0.000771397
1	120254559	+	BP	77.1513	120254485	120254576	PHGDH	Transcriptome	0.000771397
1	145477069	+	BP	198.047	145477022	145477168	LIX1L	Translatome	5.41369e-05
1	145477069	+	BP	348.359	145477019	145477158	LIX1L	Transcriptome	5.41369e-05
1	146714336	+	BP	104.831	146714274	146714466	CHD1L	Translatome	2.12142e-07
1	146714336	+	BP	197.295	146714273	146714466	CHD1L	Transcriptome	2.12142e-07
1	150266281	+	DP	251.825	150266251	150266344	MRPS21	Translatome	2.05641e-09
1	150266281	+	BP	211.872	150266233	150266343	MRPS21	Transcriptome	2.05641e-09
1	150980937	+	BP	51.9137	150980874	150981059	PRUNE	Translatome	5.2941e-08
1	150980937	+	DP	63.7529	150980874	150981037	PRUNE	Transcriptome	5.2941e-08
1	151138620	+	BP	46.4642	151138490	151138692	SCNM1	Translatome	0.000733821
1	151138546	+	BP	25.619	151138457	151138644	SCNM1	Transcriptome	0.000733821
1	151171051	+	BP	53.061	151170982	151171085	PIP5K1A	Translatome	0.00014064
1	151171051	+	MP	63.7529	151170979	151171114	PIP5K1A	Transcriptome	0.00014064
1	153631193	+	BP	234.042	153631105	153631231	SNAPIN	Translatome	0
1	153631179	+	DP	121.764	153631095	153631212	SNAPIN	Transcriptome	0
1	154193434	+	BP	92.9284	154193336	154193475	UBAP2L	Translatome	2.94283e-07
1	154193431	+	BP	275.036	154193288	154193487	UBAP2L	Transcriptome	2.94283e-07
1	155179029	+	SP	166.21	155179000	155179102	MTX1	Translatome	5.72429e-05
1	155179029	+	SP	87.1633	155179011	155179103	MTX1	Transcriptome	5.72429e-05
1	155278739	+	BP	286.816	155278585	155278764	FDPS	Translatome	0
1	155278705	+	BP	86.2799	155278587	155278780	FDPS	Transcriptome	0
1	156024640	+	BP	245.801	156024523	156024680	LAMTOR2	Translatome	2.95341e-05
1	156024640	+	BP	156.511	156024503	156024660	LAMTOR2	Transcriptome	2.95341e-05
1	156163894	+	MP	86.7619	156163865	156163922	SLC25A44	Translatome	9.63147e-05
1	156163908	+	MP	69.9368	156163870	156163912	SLC25A44	Transcriptome	9.63147e-05
1	156182798	+	BP	72.7079	156182746	156182855	PMF1-BGLAP/PMF1	Translatome	3.82439e-08
1	156182790	+	SP	21.2019	156182766	156182798	PMF1-BGLAP/PMF1	Transcriptome	3.82439e-08
1	160313176	+	DP	63.243	160313092	160313250	NCSTN	Translatome	0.000147311
1	160313176	+	BP	80.5378	160313106	160313214	NCSTN	Transcriptome	0.000147311
1	161129290	+	DP	30.1157	161129222	161129309	USP21	Translatome	1.28419e-06
1	161129290	+	DP	37.6923	161129220	161129307	USP21	Transcriptome	1.28419e-06
1	162467608	+	BP	128.35	162467589	162467688	UHMK1	Translatome	1.21713e-06
1	162467636	+	BP	161.517	162467594	162467678	UHMK1	Transcriptome	1.21713e-06
1	167691219	+	BP	153.16	167691169	167691268	MPZL1	Translatome	8.24828e-07
1	167691219	+	DP	401.953	167691169	167691264	MPZL1	Transcriptome	8.24828e-07
1	167905921	+	DP	123.188	167905820	167905959	DCAF6	Translatome	0
1	167905934	+	MP	177.86	167905810	167905979	DCAF6	Transcriptome	0
1	168148183	+	BP	56.5028	168148076	168148294	TIPRL	Translatome	3.62435e-07
1	168148183	+	BP	85.2493	168148073	168148314	TIPRL	Transcriptome	3.62435e-07
1	169764229	+	MP	14.6276	169764172	169764238	C1orf112	Translatome	4.78476e-10
1	169764186	+	BP	45.054	169764133	169764238	C1orf112	Transcriptome	4.78476e-10
1	173446474	+	DP	80.1651	173446423	173446537	PRDX6	Translatome	8.93894e-08
1	173446474	+	MP	38.8701	173446423	173446578	PRDX6	Transcriptome	8.93894e-08
1	173684076	+	DP	18.643	173684058	173684172	KLHL20	Translatome	7.23814e-07
1	173684076	+	BP	31.3611	173684052	173684177	KLHL20	Transcriptome	7.23814e-07
1	174969166	+	BP	231.317	174969035	174969269	CACYBP	Translatome	0.000914451
1	174969215	+	BP	547.568	174969040	174969287	CACYBP	Transcriptome	0.000914451
1	179262932	+	DP	65.2507	179262852	179262985	SOAT1	Translatome	4.73676e-05
1	179262932	+	BP	130.156	179262852	179262977	SOAT1	Transcriptome	4.73676e-05
1	180601158	+	BP	67.115	180601120	180601272	XPR1	Translatome	2.07006e-11
1	180601158	+	BP	141.493	180601122	180601274	XPR1	Transcriptome	2.07006e-11
1	201798314	+	BP	74.5722	201798234	201798417	IPO9	Translatome	4.29193e-11
1	201798292	+	DP	286.815	201798226	201798334	IPO9	Transcriptome	4.29193e-11
1	201924634	+	MP	138.676	201924589	201924652	TIMM17A	Translatome	2.11611e-05
1	201924634	+	BP	63.0167	201924597	201924652	TIMM17A	Transcriptome	2.11611e-05
1	201951756	+	BP	81.0256	201951713	201951812	RNPEP	Translatome	0
1	201951776	+	DP	199.209	201951723	201951811	RNPEP	Transcriptome	0
1	206858247	+	BP	15.7749	206858213	206858360	MAPKAPK2	Translatome	0.000808925
1	206858250	+	DP	48.7349	206858212	206858383	MAPKAPK2	Transcriptome	0.000808925
1	207495025	+	MP	41.4449	207494972	207495146	CD55	Translatome	1.94651e-06
1	207495025	+	DP	69.6423	207494927	207495120	CD55	Transcriptome	1.94651e-06
1	212965236	+	DP	28.6816	212965156	212965268	TATDN3	Translatome	6.0783e-09
1	212965256	+	DP	32.539	212965199	212965281	TATDN3	Transcriptome	6.0783e-09
1	220267474	+	BP	77.5838	220267419	220267563	IARS2	Translatome	5.60406e-08
1	220267456	+	BP	289.759	220267419	220267724	IARS2	Transcriptome	5.60406e-08
1	220960215	+	BP	62.5259	220960119	220960304	2018-03-01	Translatome	0.000809598
1	220960215	+	DP	99.5311	220960118	220960287	2018-03-01	Transcriptome	0.000809598
1	223900212	+	BP	44.3131	223900052	223900332	CAPN2	Translatome	8.2816e-05
1	223900212	+	BP	60.9554	223900082	223900348	CAPN2	Transcriptome	8.2816e-05
1	225997826	+	DP	135.521	225997684	225997831	EPHX1	Translatome	0.000867371
1	225997826	+	DP	160.928	225997722	225997847	EPHX1	Transcriptome	0.000867371
1	227127999	+	DP	47.6115	227127910	227128069	ADCK3	Translatome	2.88901e-08
1	227127999	+	SP	111.752	227127939	227128065	ADCK3	Transcriptome	2.88901e-08
1	227751244	+	BP	44.5999	227751205	227751293	ZNF678	Translatome	2.59599e-05
1	227751225	+	BP	105.862	227751194	227751305	ZNF678	Transcriptome	2.59599e-05
1	228270423	+	DP	500.494	228270331	228270493	ARF1	Translatome	0.000708995
1	228270423	+	SP	431.989	228270331	228270472	ARF1	Transcriptome	0.000708995
1	228327980	+	BP	1008.88	228327885	228328060	GUK1	Translatome	8.85429e-06
1	228327980	+	DP	277.391	228327912	228328062	GUK1	Transcriptome	8.85429e-06
1	228645804	+	SP	2305.28	228645780	228645896	HIST3H2BB	Translatome	1.82534e-11
1	228645804	+	MP	154.45	228645780	228645850	HIST3H2BB	Transcriptome	1.82534e-11
1	228675095	+	DP	714.746	228675016	228675192	RNF187	Translatome	3.55964e-08
1	228675095	+	BP	225.859	228675033	228675186	RNF187	Transcriptome	3.55964e-08
1	235491885	+	SP	31.6932	235491857	235491946	GGPS1	Translatome	7.66764e-06
1	235491885	+	SP	98.206	235491860	235491951	GGPS1	Transcriptome	7.66764e-06
1	236305839	+	BP	15.2013	236305765	236305857	GPR137B	Translatome	7.8345e-09
1	236305853	+	DP	25.7662	236305763	236305885	GPR137B	Transcriptome	7.8345e-09
1	242011521	+	BP	52.0571	242011454	242011587	EXO1	Translatome	0.000812852
1	242011506	+	DP	140.463	242011454	242011618	EXO1	Transcriptome	0.000812852
1	894636	-	BP	273.192	894617	894710	NOC2L	Translatome	0
1	894645	-	BP	212.755	894623	894697	NOC2L	Transcriptome	0
1	1167381	-	BP	151.869	1167277	1167467	SDF4	Translatome	1.90847e-07
1	1167381	-	BP	92.9055	1167271	1167468	SDF4	Transcriptome	1.90847e-07
1	1209213	-	BP	38.29	1209170	1209251	UBE2J2	Translatome	2.53459e-06
1	1209234	-	DP	29.5943	1209157	1209249	UBE2J2	Transcriptome	2.53459e-06
1	1342627	-	DP	290.545	1342510	1342732	MRPL20	Translatome	1.6565e-10
1	1342627	-	BP	215.258	1342540	1342704	MRPL20	Transcriptome	1.6565e-10
1	1535515	-	BP	54.9253	1535458	1535569	C1orf233	Translatome	6.64479e-05
1	1535515	-	BP	48.7349	1535458	1535573	C1orf233	Transcriptome	6.64479e-05
1	2126211	-	DP	74.7156	2126044	2126217	C1orf86	Translatome	0
1	2126211	-	BP	80.8322	2126011	2126217	C1orf86	Transcriptome	0
1	3816807	-	BP	24.236	3816768	3816869	C1orf174	Translatome	0.000152805
1	3816815	-	BP	31.6556	3816775	3816870	C1orf174	Transcriptome	0.000152805
1	6295992	-	BP	310.335	6295961	6296122	ICMT	Translatome	1.9938e-09
1	6295992	-	MP	303.894	6295981	6296150	ICMT	Transcriptome	1.9938e-09
1	6662929	-	SP	101.39	6662889	6662992	KLHL21	Translatome	1.78993e-05
1	6662929	-	SP	25.7662	6662894	6662952	KLHL21	Transcriptome	1.78993e-05
1	6761876	-	BP	65.5375	6761842	6761941	DNAJC11	Translatome	1.73177e-06
1	6761866	-	DP	138.548	6761844	6761957	DNAJC11	Transcriptome	1.73177e-06
1	8938745	-	DP	2274.74	8938665	8938823	ENO1	Translatome	0
1	8938745	-	BP	1626.36	8938673	8938822	ENO1	Transcriptome	0
1	10532554	-	BP	531.614	10532476	10532642	DFFA	Translatome	0
1	10532583	-	BP	300.655	10532519	10532642	DFFA	Transcriptome	0
1	11120075	-	DP	1146.4	11119938	11120155	SRM	Translatome	1.12827e-14
1	11120075	-	BP	596.451	11120000	11120130	SRM	Transcriptome	1.12827e-14
1	11159908	-	BP	52.7742	11159843	11159956	EXOSC10	Translatome	0.000942759
1	11159915	-	DP	222.031	11159847	11159975	EXOSC10	Transcriptome	0.000942759
1	11741202	-	BP	233.038	11741099	11741296	MAD2L2	Translatome	5.39356e-06
1	11741202	-	MP	140.021	11741077	11741288	MAD2L2	Transcriptome	5.39356e-06
1	11986470	-	BP	239.635	11986443	11986543	KIAA2013	Translatome	2.20064e-14
1	11986470	-	BP	71.2619	11986449	11986549	KIAA2013	Transcriptome	2.20064e-14
1	16482561	-	BP	19.0733	16482435	16482640	EPHA2	Translatome	0.00099088
1	16482508	-	BP	23.116	16482466	16482627	EPHA2	Transcriptome	0.00099088
1	16940041	-	BP	29.2552	16939972	16940107	NBPF1	Translatome	1.11925e-07
1	16940045	-	DP	98.5005	16939938	16940095	NBPF1	Transcriptome	1.11925e-07
1	17380524	-	BP	152.873	17380469	17380710	SDHB	Translatome	3.7334e-14
1	17380527	-	DP	180.363	17380471	17380691	SDHB	Transcriptome	3.7334e-14
1	19536755	-	DP	52.9176	19536742	19536832	UBR4	Translatome	2.27451e-06
1	19536760	-	BP	315.378	19536742	19536841	UBR4	Transcriptome	2.27451e-06
1	19578012	-	BP	74.5722	19577955	19578075	EMC1	Translatome	1.44381e-10
1	19578018	-	DP	115.138	19577990	19578048	EMC1	Transcriptome	1.44381e-10
1	20834634	-	BP	89.0564	20834546	20834684	MUL1	Translatome	8.98696e-06
1	20834624	-	BP	38.134	20834570	20834664	MUL1	Transcriptome	8.98696e-06
1	20987863	-	BP	1052.33	20987789	20988021	DDOST	Translatome	0
1	20987870	-	BP	411.228	20987818	20988032	DDOST	Transcriptome	0
1	22109585	-	BP	18.643	22109523	22109730	USP48	Translatome	0.000107735
1	22109585	-	BP	64.1946	22109509	22109732	USP48	Transcriptome	0.000107735
1	23495349	-	BP	22.3717	23495262	23495352	LUZP1	Translatome	1.72832e-07
1	23495349	-	MP	103.654	23495257	23495361	LUZP1	Transcriptome	1.72832e-07
1	23670746	-	BP	24.6662	23670736	23670863	HNRNPR	Translatome	5.2107e-08
1	23670781	-	BP	50.9434	23670734	23670864	HNRNPR	Transcriptome	5.2107e-08
1	23885992	-	SP	335.862	23885927	23886027	ID3	Translatome	0
1	23885992	-	SP	82.3046	23885927	23886022	ID3	Transcriptome	0
1	24194780	-	MP	83.4635	24194754	24194850	FUCA1	Translatome	9.50721e-05
1	24194787	-	MP	64.1946	24194732	24194852	FUCA1	Transcriptome	9.50721e-05
1	27216774	-	MP	73.7118	27216699	27216818	GPN2	Translatome	0.00090133
1	27216765	-	MP	15.9014	27216715	27216822	GPN2	Transcriptome	0.00090133
1	28559531	-	BP	78.8744	28559494	28559585	DNAJC8	Translatome	6.85314e-09
1	28559534	-	BP	197.737	28559489	28559575	DNAJC8	Transcriptome	6.85314e-09
1	28969538	-	BP	38.8636	28969534	28969642	TAF12	Translatome	2.13054e-05
1	28969597	-	DP	45.2013	28969534	28969633	TAF12	Transcriptome	2.13054e-05
1	31538542	-	BP	88.3394	31538505	31538574	PUM1	Translatome	0
1	31538564	-	DP	390.027	31538494	31538598	PUM1	Transcriptome	0
1	31769613	-	BP	57.3632	31769569	31769669	SNRNP40	Translatome	0.000489532
1	31769614	-	BP	60.3665	31769568	31769668	SNRNP40	Transcriptome	0.000489532
1	32801836	-	SP	267.313	32801813	32801839	MARCKSL1	Translatome	0
1	32801836	-	SP	256.484	32801831	32801839	MARCKSL1	Transcriptome	0
1	33282959	-	BP	184.996	33282870	33283075	YARS	Translatome	0
1	33282931	-	BP	414.909	33282855	33283051	YARS	Transcriptome	0
1	33502483	-	BP	228.879	33502465	33502616	AK2	Translatome	3.95733e-10
1	33502484	-	SP	222.767	33502465	33502614	AK2	Transcriptome	3.95733e-10
1	36107115	-	DP	197.616	36107056	36107182	PSMB2	Translatome	5.24984e-06
1	36107115	-	BP	139.874	36107060	36107179	PSMB2	Transcriptome	5.24984e-06
1	36863507	-	DP	119.459	36863481	36863564	LSM10	Translatome	8.99333e-09
1	36863489	-	MP	44.3178	36863479	36863546	LSM10	Transcriptome	8.99333e-09
1	36929980	-	BP	184.136	36929814	36930063	MRPS15	Translatome	8.61253e-06
1	36929972	-	BP	253.834	36929825	36930035	MRPS15	Transcriptome	8.61253e-06
1	38455694	-	BP	49.189	38455651	38455754	SF3A3	Translatome	0.000591466
1	38455694	-	BP	129.42	38455646	38455774	SF3A3	Transcriptome	0.000591466
1	40562924	-	SP	91.4944	40562835	40562948	PPT1	Translatome	1.05559e-07
1	40562924	-	DP	116.463	40562846	40562952	PPT1	Transcriptome	1.05559e-07
1	43424539	-	MP	21.9414	43424480	43424617	SLC2A1	Translatome	0.000227698
1	43424534	-	DP	23.4104	43424496	43424613	SLC2A1	Transcriptome	0.000227698
1	43855471	-	SP	98.3779	43855411	43855502	MED8	Translatome	0
1	43855459	-	MP	44.3178	43855419	43855498	MED8	Transcriptome	0
1	46664108	-	BP	149.144	46663999	46664134	POMGNT1	Translatome	1.1683e-06
1	46664108	-	BP	58.158	46664006	46664171	POMGNT1	Transcriptome	1.1683e-06
1	46768949	-	DP	83.6069	46768820	46769054	LRRC41	Translatome	0.00011051
1	46768949	-	BP	55.655	46768822	46769053	LRRC41	Transcriptome	0.00011051
1	47134036	-	BP	169.508	47133984	47134268	ATPAF1	Translatome	0.00013863
1	47134036	-	DP	217.614	47133980	47134255	ATPAF1	Transcriptome	0.00013863
1	51425806	-	BP	65.9677	51425739	51425962	FAF1	Translatome	0.000119192
1	51425857	-	BP	150.916	51425711	51425962	FAF1	Transcriptome	0.000119192
1	52520863	-	BP	109.994	52520834	52520921	TXNDC12	Translatome	0
1	52520863	-	DP	72.4398	52520836	52520902	TXNDC12	Transcriptome	0
1	53164021	-	MP	109.851	53163929	53164049	SELRC1	Translatome	2.1196e-07
1	53164013	-	MP	73.7649	53163962	53164055	SELRC1	Transcriptome	2.1196e-07
1	53793742	-	BP	31.98	53793720	53793840	LRP8	Translatome	0.000248157
1	53793779	-	DP	55.5077	53793728	53793854	LRP8	Transcriptome	0.000248157
1	55352868	-	MP	647.631	55352779	55352941	DHCR24	Translatome	0
1	55352870	-	MP	426.688	55352780	55352958	DHCR24	Transcriptome	0
1	59249715	-	DP	435.961	59249629	59249766	JUN	Translatome	3.20954e-07
1	59249715	-	BP	175.946	59249647	59249756	JUN	Transcriptome	3.20954e-07
1	62190815	-	BP	60.2314	62190662	62190836	TM2D1	Translatome	3.38059e-11
1	62190805	-	DP	116.021	62190684	62190844	TM2D1	Transcriptome	3.38059e-11
1	86174098	-	MP	17.0656	86173992	86174146	ZNHIT6	Translatome	0.000450386
1	86174116	-	DP	78.3292	86173974	86174146	ZNHIT6	Transcriptome	0.000450386
1	87379799	-	MP	170.799	87379704	87379836	2018-09-15	Translatome	2.48102e-09
1	87379799	-	DP	82.1573	87379751	87379831	2018-09-15	Transcriptome	2.48102e-09
1	94344762	-	DP	48.9022	94344686	94344773	DNTTIP2	Translatome	1.24321e-10
1	94344730	-	DP	211.283	94344701	94344791	DNTTIP2	Transcriptome	1.24321e-10
1	95392689	-	BP	74.142	95392613	95392823	CNN3	Translatome	7.96165e-10
1	95392699	-	BP	228.215	95392613	95392740	CNN3	Transcriptome	7.96165e-10
1	109969059	-	DP	114.153	109968947	109969103	PSMA5	Translatome	0
1	109969070	-	MP	71.1147	109969003	109969079	PSMA5	Transcriptome	0
1	111682707	-	BP	18.643	111682660	111682846	DRAM2	Translatome	4.23462e-06
1	111682707	-	BP	30.036	111682664	111682821	DRAM2	Transcriptome	4.23462e-06
1	111991842	-	BP	478.409	111991797	111992008	WDR77	Translatome	0
1	111991878	-	DP	380.162	111991803	111991994	WDR77	Transcriptome	0
1	115259386	-	BP	71.4172	115259356	115259414	NRAS	Translatome	0.000901072
1	115259386	-	DP	75.09	115259341	115259416	NRAS	Transcriptome	0.000901072
1	115300605	-	BP	612.783	115300531	115300680	CSDE1	Translatome	0
1	115300605	-	BP	1187.45	115300546	115300687	CSDE1	Transcriptome	0
1	115323269	-	BP	139.823	115323197	115323349	SIKE1	Translatome	3.89544e-08
1	115323269	-	BP	257.956	115323172	115323373	SIKE1	Transcriptome	3.89544e-08
1	149858232	-	SP	2149.26	149858158	149858246	HIST2H2BE	Translatome	0.000276057
1	149858232	-	SP	181.983	149858177	149858236	HIST2H2BE	Transcriptome	0.000276057
1	149899695	-	DP	101.39	149899644	149899731	SF3B4	Translatome	6.129e-06
1	149899695	-	MP	70.8202	149899642	149899724	SF3B4	Transcriptome	6.129e-06
1	150602053	-	DP	113.866	150602018	150602119	ENSA	Translatome	4.66771e-07
1	150602053	-	DP	93.2	150602016	150602133	ENSA	Transcriptome	4.66771e-07
1	151032049	-	BP	142.691	151031981	151032191	CDC42SE1	Translatome	9.00733e-11
1	151032074	-	DP	145.763	151032007	151032191	CDC42SE1	Transcriptome	9.00733e-11
1	151319725	-	BP	70.5568	151319650	151319789	RFX5	Translatome	9.219e-06
1	151319725	-	SP	97.9115	151319650	151319769	RFX5	Transcriptome	9.219e-06
1	151735972	-	BP	274.626	151735937	151736017	MRPL9	Translatome	0
1	151735967	-	DP	164.756	151735937	151736017	MRPL9	Transcriptome	0
1	151881987	-	MP	49.3324	151881872	151882044	THEM4	Translatome	0.000303767
1	151881987	-	MP	87.0161	151881857	151882090	THEM4	Transcriptome	0.000303767
1	152009480	-	DP	140.11	152009416	152009534	S100A11	Translatome	3.18826e-09
1	152009450	-	MP	159.309	152009424	152009525	S100A11	Transcriptome	3.18826e-09
1	153643463	-	DP	898.738	153643363	153643538	ILF2	Translatome	0
1	153643463	-	MP	407.4	153643417	153643529	ILF2	Transcriptome	0
1	153936013	-	DP	437.251	153935953	153936117	SLC39A1	Translatome	0
1	153936013	-	MP	140.168	153935957	153936127	SLC39A1	Transcriptome	0
1	153950122	-	BP	273.336	153950046	153950202	JTB	Translatome	1.18058e-06
1	153950122	-	BP	193.615	153950040	153950192	JTB	Transcriptome	1.18058e-06
1	153958815	-	DP	100.672	153958738	153958873	RAB13	Translatome	1.23083e-10
1	153958815	-	MP	117.936	153958737	153958890	RAB13	Transcriptome	1.23083e-10
1	154155663	-	DP	58.7973	154155648	154155710	TPM3	Translatome	2.38042e-12
1	154155663	-	SP	339.23	154155647	154155733	TPM3	Transcriptome	2.38042e-12
1	154193045	-	BP	324.532	154192996	154193223	C1orf43	Translatome	1.17781e-08
1	154193045	-	BP	208.338	154192997	154193218	C1orf43	Transcriptome	1.17781e-08
1	154600444	-	DP	34.2745	154600361	154600478	ADAR	Translatome	5.11004e-07
1	154600444	-	BP	36.5144	154600361	154600472	ADAR	Transcriptome	5.11004e-07
1	154909400	-	BP	73.5683	154909335	154909509	PMVK	Translatome	0.000845314
1	154909473	-	BP	21.0547	154909319	154909494	PMVK	Transcriptome	0.000845314
1	155113004	-	BP	23.8057	155112977	155113034	DPM3	Translatome	2.32064e-05
1	155113004	-	BP	15.7542	155112959	155113032	DPM3	Transcriptome	2.32064e-05
1	155145736	-	BP	234.902	155145617	155145845	KRTCAP2	Translatome	2.84805e-11
1	155145736	-	BP	169.615	155145638	155145819	KRTCAP2	Transcriptome	2.84805e-11
1	155214420	-	MP	53.6346	155214339	155214492	GBA	Translatome	6.7391e-06
1	155214377	-	DP	39.0174	155214347	155214482	GBA	Transcriptome	6.7391e-06
1	155225255	-	BP	232.608	155225058	155225313	FAM189B	Translatome	2.37243e-10
1	155225220	-	BP	267.968	155225096	155225313	FAM189B	Transcriptome	2.37243e-10
1	155232151	-	BP	485.006	155231914	155232234	SCAMP3	Translatome	0
1	155232055	-	BP	278.569	155231952	155232229	SCAMP3	Transcriptome	0
1	155990710	-	BP	468.227	155990655	155990760	SSR2	Translatome	9.31819e-10
1	155990702	-	BP	166.818	155990657	155990758	SSR2	Transcriptome	9.31819e-10
1	156252616	-	BP	155.885	156252590	156252704	SMG5	Translatome	0
1	156252621	-	BP	269.735	156252590	156252706	SMG5	Transcriptome	0
1	156265465	-	BP	200.198	156265378	156265514	C1orf85	Translatome	6.59519e-05
1	156265470	-	BP	93.6417	156265432	156265498	C1orf85	Transcriptome	6.59519e-05
1	156308048	-	BP	215.829	156307974	156308156	CCT3	Translatome	4.54549e-06
1	156308030	-	BP	190.523	156307982	156308142	CCT3	Transcriptome	4.54549e-06
1	156470567	-	DP	76.5799	156470535	156470664	MEF2D	Translatome	6.69873e-05
1	156470567	-	BP	85.9855	156470496	156470645	MEF2D	Transcriptome	6.69873e-05
1	156542351	-	BP	47.8983	156542327	156542403	IQGAP3	Translatome	3.05011e-12
1	156542351	-	BP	33.7169	156542329	156542412	IQGAP3	Transcriptome	3.05011e-12
1	160232241	-	BP	103.254	160232186	160232356	DCAF8	Translatome	0
1	160232339	-	BP	124.267	160232186	160232408	DCAF8	Transcriptome	0
1	160254920	-	BP	121.61	160254890	160254996	DCAF8/PEX19	Translatome	9.09804e-07
1	160254923	-	SP	64.6363	160254913	160254957	PEX19	Transcriptome	9.09804e-07
1	160313040	-	BP	42.5922	160312981	160313091	COPA	Translatome	5.63954e-06
1	160313037	-	BP	81.7156	160312984	160313080	COPA	Transcriptome	5.63954e-06
1	161147284	-	DP	113.292	161147176	161147337	B4GALT3	Translatome	1.96112e-09
1	161147284	-	BP	53.152	161147185	161147322	B4GALT3	Transcriptome	1.96112e-09
1	167522999	-	BP	129.067	167522983	167523082	CREG1	Translatome	6.25833e-07
1	167523002	-	BP	116.61	167522981	167523076	CREG1	Transcriptome	6.25833e-07
1	182360927	-	SP	110.854	182360892	182360982	GLUL	Translatome	2.8301e-08
1	182360927	-	SP	109.101	182360898	182360980	GLUL	Transcriptome	2.8301e-08
1	183604918	-	BP	207.511	183604794	183605099	ARPC5	Translatome	0
1	183604918	-	BP	268.41	183604794	183605101	ARPC5	Transcriptome	0
1	185286375	-	DP	84.0371	185286357	185286509	IVNS1ABP	Translatome	1.27279e-05
1	185286375	-	DP	138.548	185286354	185286483	IVNS1ABP	Transcriptome	1.27279e-05
1	202113865	-	MP	78.3008	202113768	202113918	ARL8A	Translatome	1.80294e-05
1	202113846	-	BP	75.3845	202113772	202113957	ARL8A	Transcriptome	1.80294e-05
1	202896335	-	BP	19.0733	202896262	202896414	KLHL12	Translatome	2.22407e-05
1	202896337	-	DP	76.1207	202896234	202896414	KLHL12	Transcriptome	2.22407e-05
1	204380946	-	BP	74.4288	204380856	204381051	PPP1R15B	Translatome	0.000815299
1	204380945	-	BP	57.2746	204380860	204381051	PPP1R15B	Transcriptome	0.000815299
1	212004071	-	MP	71.2738	212004052	212004193	LPGAT1	Translatome	5.32054e-07
1	212004105	-	MP	174.621	212004032	212004209	LPGAT1	Transcriptome	5.32054e-07
1	220263111	-	BP	22.2283	220263103	220263189	BPNT1	Translatome	2.20064e-14
1	220263111	-	BP	21.6436	220263101	220263216	BPNT1	Transcriptome	2.20064e-14
1	226070069	-	BP	15.0578	226070010	226070108	TMEM63A	Translatome	4.47846e-05
1	226070035	-	BP	18.8461	226069992	226070102	TMEM63A	Transcriptome	4.47846e-05
1	226111985	-	BP	278.068	226111771	226112040	RP4-559A3.7/PYCR2	Translatome	8.06518e-07
1	226111985	-	BP	80.5378	226111808	226112021	RP4-559A3.7/PYCR2	Transcriptome	8.06518e-07
1	226595794	-	BP	147.997	226595660	226595857	PARP1	Translatome	6.99931e-13
1	226595794	-	BP	344.825	226595652	226595857	PARP1	Transcriptome	6.99931e-13
1	229644078	-	BP	37.8597	229643972	229644119	NUP133	Translatome	2.00023e-06
1	229644078	-	BP	70.673	229643981	229644121	NUP133	Transcriptome	2.00023e-06
1	231175976	-	DP	84.1805	231175925	231176046	FAM89A	Translatome	2.62924e-09
1	231176000	-	BP	68.0227	231175928	231176049	FAM89A	Transcriptome	2.62924e-09
1	231558048	-	BP	102.967	231557876	231558107	EGLN1	Translatome	4.11676e-08
1	231558048	-	BP	128.536	231557957	231558096	EGLN1	Transcriptome	4.11676e-08
1	235292152	-	BP	253.976	235292028	235292299	TOMM20	Translatome	6.48452e-12
1	235292152	-	BP	205.246	235292020	235292311	TOMM20	Transcriptome	6.48452e-12
1	235324565	-	BP	34.2745	235324472	235324599	RBM34	Translatome	0.000438263
1	235324556	-	BP	61.1027	235324482	235324615	RBM34	Transcriptome	0.000438263
1	241803627	-	BP	22.8019	241803528	241803730	OPN3	Translatome	0.000670272
1	241803668	-	DP	113.96	241803528	241803733	OPN3	Transcriptome	0.000670272
1	245027785	-	DP	137.959	245027730	245027909	HNRNPU	Translatome	7.16027e-11
1	245027785	-	BP	534.906	245027609	245027909	HNRNPU	Transcriptome	7.16027e-11
1	246729563	-	MP	58.3671	246729466	246729623	TFB2M	Translatome	1.21102e-05
1	246729563	-	BP	64.3419	246729466	246729648	TFB2M	Transcriptome	1.21102e-05
10	5726811	+	BP	31.8366	5726771	5726874	FAM208B	Translatome	1.71054e-08
10	5726801	+	DP	163.431	5726768	5726871	FAM208B	Transcriptome	1.71054e-08
10	6131025	+	BP	107.699	6130923	6131065	RBM17	Translatome	6.42851e-11
10	6130997	+	BP	254.864	6130922	6131083	RBM17	Transcriptome	6.42851e-11
10	6186884	+	BP	44.4565	6186837	6186949	PFKFB3	Translatome	0.000171032
10	6186891	+	MP	83.188	6186827	6186949	PFKFB3	Transcriptome	0.000171032
10	7830140	+	DP	173.667	7830049	7830198	ATP5C1	Translatome	1.19745e-09
10	7830142	+	BP	282.839	7830070	7830198	ATP5C1	Transcriptome	1.19745e-09
10	12111005	+	BP	38.29	12110923	12111029	DHTKD1	Translatome	0.00035398
10	12111005	+	BP	78.4765	12110923	12111050	DHTKD1	Transcriptome	0.00035398
10	12238195	+	BP	211.814	12238164	12238329	CDC123	Translatome	0
10	12238195	+	BP	348.212	12238164	12238372	CDC123	Transcriptome	0
10	14880315	+	MP	248.813	14880160	14880376	HSPA14	Translatome	0
10	14880315	+	BP	315.673	14880161	14880373	HSPA14	Transcriptome	0
10	14920865	+	DP	52.9176	14920756	14920881	SUV39H2	Translatome	1.94234e-12
10	14920865	+	BP	73.9122	14920744	14920897	SUV39H2	Transcriptome	1.94234e-12
10	17271277	+	SP	338.013	17271192	17271401	VIM	Translatome	1.47739e-09
10	17271277	+	SP	223.798	17271193	17271370	VIM	Transcriptome	1.47739e-09
10	17686183	+	BP	27.2475	17686123	17686264	STAM	Translatome	3.17386e-07
10	17686154	+	BP	57.4218	17686120	17686307	STAM	Transcriptome	3.17386e-07
10	18948360	+	DP	141.544	18948243	18948505	ARL5B	Translatome	0
10	18948327	+	BP	304.336	18948213	18948493	ARL5B	Transcriptome	0
10	22605338	+	BP	76.2931	22605253	22605408	COMMD3/COMMD3-BMI1	Translatome	1.23953e-11
10	22605317	+	DP	55.3605	22605288	22605403	COMMD3/COMMD3-BMI1	Transcriptome	1.23953e-11
10	22610173	+	BP	161.191	22610085	22610534	BMI1	Translatome	2.58173e-13
10	22610173	+	BP	304.483	22610069	22610514	BMI1	Transcriptome	2.58173e-13
10	43278240	+	BP	52.4874	43278215	43278283	BMS1	Translatome	1.81144e-10
10	43278249	+	MP	337.316	43278215	43278318	BMS1	Transcriptome	1.81144e-10
10	60145161	+	BP	24.5228	60145129	60145249	TFAM	Translatome	0.000188001
10	60145193	+	BP	27.0913	60145158	60145273	TFAM	Transcriptome	0.000188001
10	70091824	+	BP	161.908	70091787	70091884	HNRNPH3	Translatome	5.43673e-12
10	70091821	+	MP	678.608	70091787	70091895	HNRNPH3	Transcriptome	5.43673e-12
10	70715926	+	SP	82.7465	70715870	70715982	DDX21	Translatome	0.000524799
10	70715926	+	SP	402.1	70715868	70716068	DDX21	Transcriptome	0.000524799
10	73975787	+	BP	125.912	73975729	73975913	ANAPC16	Translatome	5.37855e-05
10	73975807	+	BP	114.844	73975736	73975872	ANAPC16	Transcriptome	5.37855e-05
10	75936521	+	DP	51.0533	75936472	75936582	ADK	Translatome	2.16114e-08
10	75936521	+	SP	184.633	75936460	75936580	ADK	Transcriptome	2.16114e-08
10	76970584	+	BP	444.278	76970337	76970614	VDAC2	Translatome	0
10	76970584	+	DP	268.557	76970312	76970614	VDAC2	Transcriptome	0
10	79793621	+	SP	478.266	79793461	79793664	RPS24	Translatome	3.85982e-07
10	79793621	+	SP	286.962	79793476	79793667	RPS24	Transcriptome	3.85982e-07
10	81107225	+	DP	168.218	81107168	81107370	PPIF	Translatome	3.13501e-08
10	81107225	+	DP	158.131	81107146	81107353	PPIF	Transcriptome	3.13501e-08
10	85899284	+	BP	396.81	85899215	85899361	GHITM	Translatome	6.61076e-07
10	85899284	+	BP	350.42	85899240	85899350	GHITM	Transcriptome	6.61076e-07
10	89623381	+	BP	90.3471	89623106	89623424	PTEN	Translatome	4.64293e-05
10	89623390	+	BP	156.364	89623109	89623422	PTEN	Transcriptome	4.64293e-05
10	95256396	+	BP	27.2475	95256310	95256444	CEP55	Translatome	1.0756e-05
10	95256396	+	DP	128.095	95256303	95256454	CEP55	Transcriptome	1.0756e-05
10	96305577	+	BP	75.2892	96305522	96305628	HELLS	Translatome	3.52491e-07
10	96305575	+	BP	537.704	96305508	96305667	HELLS	Transcriptome	3.52491e-07
10	99186012	+	MP	679.898	99185822	99186014	PGAM1	Translatome	0
10	99185948	+	DP	513.41	99185842	99186012	PGAM1	Transcriptome	0
10	99400489	+	DP	67.9754	99400397	99400586	PI4K2A	Translatome	6.19275e-06
10	99400489	+	BP	70.5257	99400397	99400562	PI4K2A	Transcriptome	6.19275e-06
10	102106838	+	DP	50.6231	102106821	102106869	SCD	Translatome	9.9382e-05
10	102106838	+	DP	58.5997	102106826	102106869	SCD	Transcriptome	9.9382e-05
10	102106990	+	DP	200.628	102106930	102107027	SCD	Translatome	0
10	102107002	+	MP	340.85	102106930	102107026	SCD	Transcriptome	0
10	102295695	+	BP	51.1967	102295660	102295715	HIF1AN	Translatome	0
10	102295700	+	BP	78.6237	102295658	102295745	HIF1AN	Transcriptome	0
10	103892797	+	BP	117.164	103892724	103892853	PPRC1	Translatome	2.30922e-06
10	103892797	+	DP	201.124	103892708	103892849	PPRC1	Transcriptome	2.30922e-06
10	106014659	+	DP	132.509	106014572	106014705	GSTO1	Translatome	1.80806e-12
10	106014659	+	DP	119.408	106014580	106014693	GSTO1	Transcriptome	1.80806e-12
10	116697971	+	BP	63.6732	116697925	116698052	TRUB1	Translatome	4.30324e-07
10	116697971	+	BP	59.6303	116697900	116698032	TRUB1	Transcriptome	4.30324e-07
10	127408290	+	BP	33.7009	127408216	127408321	C10orf137	Translatome	1.12827e-14
10	127408278	+	BP	207.16	127408237	127408352	C10orf137	Transcriptome	1.12827e-14
10	127512115	+	SP	127.633	127512091	127512181	BCCIP	Translatome	0
10	127512117	+	SP	180.658	127512085	127512233	BCCIP	Transcriptome	0
10	131934663	+	DP	203.209	131934609	131934731	GLRX3	Translatome	3.38448e-13
10	131934663	+	BP	203.627	131934597	131934731	GLRX3	Transcriptome	3.38448e-13
10	135122445	+	BP	183.849	135122372	135122504	ZNF511	Translatome	1.43839e-06
10	135122421	+	BP	119.555	135122369	135122465	ZNF511	Transcriptome	1.43839e-06
10	977644	-	BP	204.5	977520	977721	LARP4B	Translatome	0.000179043
10	977644	-	BP	510.171	977541	977722	LARP4B	Transcriptome	0.000179043
10	5855397	-	SP	98.8082	5855316	5855469	GDI2	Translatome	3.20706e-14
10	5855397	-	BP	64.4891	5855239	5855443	GDI2	Transcriptome	3.20706e-14
10	12237892	-	BP	83.1767	12237796	12237932	NUDT5	Translatome	0
10	12237860	-	MP	118.083	12237798	12237924	NUDT5	Transcriptome	0
10	32345334	-	DP	88.3394	32345278	32345383	KIF5B	Translatome	4.58595e-06
10	32345334	-	MP	416.234	32345248	32345409	KIF5B	Transcriptome	4.58595e-06
10	43892224	-	BP	45.0301	43892142	43892297	HNRNPF	Translatome	2.45016e-07
10	43892215	-	BP	64.6363	43892116	43892292	HNRNPF	Transcriptome	2.45016e-07
10	43904630	-	SP	170.799	43904557	43904698	HNRNPF	Translatome	5.41067e-10
10	43904630	-	DP	351.745	43904558	43904696	HNRNPF	Transcriptome	5.41067e-10
10	44144329	-	BP	33.9877	44144226	44144390	ZNF32	Translatome	0.000295371
10	44144272	-	MP	16.3431	44144225	44144345	ZNF32	Transcriptome	0.000295371
10	71930270	-	MP	239.348	71930226	71930310	SAR1A	Translatome	0
10	71930259	-	MP	221.148	71930167	71930312	SAR1A	Transcriptome	0
10	71993151	-	BP	178.113	71993114	71993258	PPA1	Translatome	0
10	71993185	-	BP	510.171	71993094	71993262	PPA1	Transcriptome	0
10	74385837	-	BP	65.6809	74385808	74385939	MICU1	Translatome	0.0006424
10	74385884	-	BP	90.2553	74385817	74385941	MICU1	Transcriptome	0.0006424
10	75173809	-	BP	48.3285	75173723	75173861	ANXA7	Translatome	2.73366e-05
10	75173809	-	DP	69.6423	75173773	75173841	ANXA7	Transcriptome	2.73366e-05
10	75255762	-	DP	80.1651	75255654	75255807	PPP3CB	Translatome	4.06976e-12
10	75255762	-	BP	103.506	75255647	75255795	PPP3CB	Transcriptome	4.06976e-12
10	75385756	-	BP	15.2013	75385715	75385804	USP54	Translatome	3.15357e-07
10	75385739	-	BP	45.9374	75385620	75385806	USP54	Transcriptome	3.15357e-07
10	75910560	-	BP	69.4095	75910480	75910602	AP3M1	Translatome	2.10313e-05
10	75910560	-	BP	173.885	75910451	75910609	AP3M1	Transcriptome	2.10313e-05
10	79789273	-	MP	63.0996	79789247	79789342	POLR3A	Translatome	0.000808157
10	79789273	-	BP	108.66	79789212	79789367	POLR3A	Transcriptome	0.000808157
10	81965293	-	BP	135.807	81965257	81965369	ANXA11	Translatome	1.93879e-05
10	81965293	-	BP	120.144	81965239	81965369	ANXA11	Transcriptome	1.93879e-05
10	91404972	-	MP	38.8636	91404912	91405084	PANK1	Translatome	7.77954e-11
10	91404999	-	DP	96.8809	91404931	91405054	PANK1	Transcriptome	7.77954e-11
10	97416439	-	BP	83.6069	97416382	97416507	ALDH18A1	Translatome	5.68789e-05
10	97416416	-	BP	114.402	97416359	97416508	ALDH18A1	Transcriptome	5.68789e-05
10	98346769	-	DP	153.877	98346605	98346853	TM9SF3	Translatome	0.000247745
10	98346769	-	BP	583.641	98346613	98346855	TM9SF3	Transcriptome	0.000247745
10	101491884	-	BP	83.3201	101491791	101491942	COX15	Translatome	5.84474e-09
10	101491884	-	BP	69.2006	101491822	101491961	COX15	Transcriptome	5.84474e-09
10	102046437	-	DP	61.9523	102046396	102046474	BLOC1S2	Translatome	0.000441381
10	102046437	-	BP	80.9795	102046359	102046474	BLOC1S2	Transcriptome	0.000441381
10	102289638	-	BP	424.488	102289551	102289719	NDUFB8	Translatome	3.32782e-12
10	102289621	-	BP	178.744	102289595	102289711	SEC31B/NDUFB8	Transcriptome	3.32782e-12
10	104262469	-	BP	192.31	104262400	104262558	ACTR1A	Translatome	6.18605e-08
10	104262469	-	BP	187.431	104262411	104262493	ACTR1A	Transcriptome	6.18605e-08
10	104474098	-	BP	36.7125	104474053	104474215	ARL3	Translatome	0.000202796
10	104474098	-	BP	68.7589	104473956	104474190	ARL3	Transcriptome	0.000202796
10	105156221	-	DP	139.679	105156167	105156306	USMG5	Translatome	1.67309e-14
10	105156221	-	BP	72.8815	105156147	105156334	USMG5	Transcriptome	1.67309e-14
10	114206675	-	BP	27.8212	114206610	114206722	ZDHHC6	Translatome	0.0006057
10	114206672	-	BP	114.107	114206594	114206735	ZDHHC6	Transcriptome	0.0006057
10	116286637	-	BP	29.3987	116286519	116286733	ABLIM1	Translatome	3.9654e-07
10	116286672	-	BP	37.1033	116286558	116286731	ABLIM1	Transcriptome	3.9654e-07
10	119134943	-	BP	142.978	119134893	119135014	PDZD8	Translatome	0
10	119134954	-	BP	362.052	119134885	119135013	PDZD8	Transcriptome	0
10	120101832	-	SP	32.1234	120101768	120101861	FAM204A	Translatome	3.60365e-12
10	120101836	-	BP	89.9608	120101783	120101880	FAM204A	Transcriptome	3.60365e-12
10	120840329	-	SP	87.3355	120840271	120840396	EIF3A	Translatome	0
10	120840329	-	BP	283.575	120840259	120840401	EIF3A	Transcriptome	0
10	120938326	-	BP	559.291	120938294	120938377	PRDX3	Translatome	0
10	120938339	-	BP	579.813	120938306	120938398	PRDX3	Transcriptome	0
10	123734709	-	DP	80.3085	123734651	123734805	NSMCE4A	Translatome	0
10	123734709	-	BP	64.3419	123734651	123734817	NSMCE4A	Transcriptome	0
10	126480412	-	BP	40.7279	126480315	126480483	METTL10	Translatome	1.41876e-05
10	126480400	-	BP	89.8136	126480291	126480477	METTL10	Transcriptome	1.41876e-05
10	126849599	-	DP	24.953	126849570	126849643	CTBP2	Translatome	0.000203437
10	126849599	-	MP	27.533	126849569	126849632	CTBP2	Transcriptome	0.000203437
10	127511783	-	DP	94.5059	127511717	127511859	UROS	Translatome	7.55631e-08
10	127511783	-	MP	120.88	127511745	127511857	UROS	Transcriptome	7.55631e-08
10	133795427	-	BP	122.04	133795392	133795517	BNIP3	Translatome	3.16723e-07
10	133795427	-	DP	115.285	133795392	133795490	BNIP3	Transcriptome	3.16723e-07
10	135122352	-	MP	63.3864	135122326	135122422	TUBGCP2	Translatome	6.58801e-05
10	135122346	-	BP	72.4398	135122319	135122422	TUBGCP2	Transcriptome	6.58801e-05
10	135186854	-	BP	270.324	135186793	135186981	ECHS1	Translatome	8.92823e-05
10	135186854	-	DP	125.592	135186811	135186931	ECHS1	Transcriptome	8.92823e-05
11	236976	+	BP	189.585	236932	237029	PSMD13	Translatome	7.33889e-07
11	236976	+	BP	130.745	236935	237046	PSMD13	Transcriptome	7.33889e-07
11	450352	+	BP	98.2345	450261	450492	PTDSS2	Translatome	0.000198422
11	450327	+	BP	57.1273	450272	450478	PTDSS2	Transcriptome	0.000198422
11	747464	+	DP	186.144	747356	747510	TALDO1	Translatome	4.06439e-11
11	747464	+	SP	226.89	747378	747509	TALDO1	Transcriptome	4.06439e-11
11	809967	+	SP	1219.54	809881	810028	RPLP2	Translatome	4.87348e-07
11	809967	+	SP	411.376	809864	810028	RPLP2	Transcriptome	4.87348e-07
11	832952	+	MP	127.203	832915	833025	CD151	Translatome	7.27585e-11
11	832985	+	DP	88.194	832918	833038	CD151	Transcriptome	7.27585e-11
11	1968582	+	MP	283.518	1968471	1968657	MRPL23	Translatome	1.60249e-07
11	1968574	+	DP	84.6603	1968471	1968605	MRPL23	Transcriptome	1.60249e-07
11	2398540	+	SP	177.683	2398517	2398598	CD81	Translatome	0
11	2398544	+	DP	88.6357	2398536	2398590	CD81	Transcriptome	0
11	3876899	+	BP	46.034	3876864	3876963	STIM1	Translatome	1.92894e-05
11	3876894	+	DP	44.6123	3876855	3876941	STIM1	Transcriptome	1.92894e-05
11	6502738	+	BP	56.216	6502649	6502815	TIMM10B	Translatome	2.35911e-11
11	6502715	+	BP	63.4584	6502669	6502815	TIMM10B	Transcriptome	2.35911e-11
11	9406199	+	DP	64.1034	9406120	9406247	IPO7	Translatome	0
11	9406199	+	DP	346.592	9406121	9406306	IPO7	Transcriptome	0
11	12695968	+	DP	24.5228	12695905	12696009	TEAD1	Translatome	6.44642e-05
11	12695983	+	MP	23.116	12695892	12696036	TEAD1	Transcriptome	6.44642e-05
11	16760194	+	DP	313.777	16760147	16760294	C11orf58	Translatome	4.71232e-13
11	16760194	+	DP	387.082	16760145	16760264	C11orf58	Transcriptome	4.71232e-13
11	18416110	+	SP	425.635	18416048	18416175	LDHA	Translatome	0.000127702
11	18416110	+	SP	370.886	18416066	18416169	LDHA	Transcriptome	0.000127702
11	32112650	+	BP	89.3432	32112418	32112719	RCN1	Translatome	0
11	32112620	+	MP	286.667	32112415	32112713	RCN1	Transcriptome	0
11	32605396	+	BP	298.002	32605294	32605451	EIF3M	Translatome	1.58476e-06
11	32605399	+	BP	417.854	32605294	32605436	EIF3M	Transcriptome	1.58476e-06
11	35640007	+	BP	179.69	35639867	35640030	FJX1	Translatome	9.59962e-06
11	35640007	+	BP	93.0528	35639873	35640033	FJX1	Transcriptome	9.59962e-06
11	43333536	+	BP	103.684	43333501	43333609	API5	Translatome	4.9475e-11
11	43333536	+	BP	235.871	43333488	43333684	API5	Transcriptome	4.9475e-11
11	43902381	+	BP	55.9291	43902332	43902479	ALKBH3	Translatome	3.82439e-08
11	43902387	+	BP	46.5264	43902367	43902479	ALKBH3	Transcriptome	3.82439e-08
11	45944225	+	BP	82.6031	45944144	45944282	GYLTL1B	Translatome	0.000872748
11	45944225	+	BP	72.1453	45944165	45944276	GYLTL1B	Transcriptome	0.000872748
11	57480069	+	BP	59.6578	57480008	57480164	TMX2	Translatome	1.04963e-07
11	57480065	+	MP	52.1213	57480021	57480136	TMX2	Transcriptome	1.04963e-07
11	57529274	+	BP	65.6809	57529238	57529416	CTNND1	Translatome	4.39452e-09
11	57529301	+	BP	93.9362	57529231	57529400	CTNND1	Transcriptome	4.39452e-09
11	61560406	+	MP	207.655	61560333	61560463	FEN1	Translatome	4.48383e-11
11	61560406	+	MP	109.985	61560349	61560458	FEN1	Transcriptome	4.48383e-11
11	61891510	+	BP	63.6732	61891456	61891592	INCENP	Translatome	5.52015e-10
11	61891514	+	MP	114.549	61891455	61891545	INCENP	Transcriptome	5.52015e-10
11	63953676	+	DP	338.3	63953580	63953809	STIP1	Translatome	0.000874374
11	63953676	+	DP	1070.11	63953580	63953764	STIP1	Transcriptome	0.000874374
11	64781643	+	BP	184.566	64781560	64781716	ARL2	Translatome	4.96693e-09
11	64781643	+	BP	89.5191	64781569	64781703	ARL2	Transcriptome	4.96693e-09
11	64889791	+	BP	248.239	64889701	64889852	MRPL49	Translatome	5.76868e-09
11	64889791	+	MP	84.2186	64889702	64889833	MRPL49	Transcriptome	5.76868e-09
11	65337948	+	DP	305.889	65337909	65337978	SSSCA1	Translatome	5.81302e-08
11	65337948	+	SP	194.203	65337917	65337979	SSSCA1	Transcriptome	5.81302e-08
11	65769716	+	DP	93.5021	65769699	65769873	BANF1	Translatome	4.18235e-06
11	65769716	+	DP	50.06	65769699	65769845	BANF1	Transcriptome	4.18235e-06
11	65769974	+	BP	194.748	65769929	65769993	BANF1	Translatome	0
11	65769993	+	DP	85.3965	65769939	65769993	BANF1	Transcriptome	0
11	65819835	+	BP	76.2931	65819735	65819855	SF3B2	Translatome	4.74578e-09
11	65819835	+	BP	92.3166	65819733	65819856	SF3B2	Transcriptome	4.74578e-09
11	66036110	+	BP	450.301	66035952	66036144	RAB1B	Translatome	1.45128e-11
11	66036093	+	BP	305.513	66036007	66036146	RAB1B	Transcriptome	1.45128e-11
11	66406177	+	MP	154.594	66406113	66406190	RBM4	Translatome	0.000734629
11	66406174	+	MP	147.677	66406115	66406187	RBM4	Transcriptome	0.000734629
11	66610912	+	DP	84.7542	66610878	66610927	RCE1	Translatome	1.98344e-08
11	66610912	+	DP	71.4092	66610874	66610927	RCE1	Transcriptome	1.98344e-08
11	67351286	+	SP	639.313	67351002	67351318	GSTP1	Translatome	6.49809e-13
11	67351283	+	SP	129.714	67351007	67351317	GSTP1	Transcriptome	6.49809e-13
11	67798159	+	DP	864.751	67798074	67798230	NDUFS8	Translatome	2.42232e-11
11	67798159	+	BP	244.558	67798067	67798259	NDUFS8	Transcriptome	2.42232e-11
11	68228220	+	BP	29.9723	68228181	68228261	PPP6R3	Translatome	2.20064e-14
11	68228220	+	DP	229.687	68228152	68228250	PPP6R3	Transcriptome	2.20064e-14
11	68816415	+	BP	82.1728	68816308	68816461	TPCN2	Translatome	1.1742e-05
11	68816402	+	DP	66.2559	68816316	68816461	TPCN2	Transcriptome	1.1742e-05
11	70049402	+	MP	276.634	70049267	70049497	FADD	Translatome	6.49856e-08
11	70049421	+	MP	67.4338	70049278	70049484	FADD	Transcriptome	6.49856e-08
11	71640102	+	DP	102.68	71640041	71640116	RNF121	Translatome	2.36225e-06
11	71640093	+	MP	112.488	71640044	71640113	RNF121	Transcriptome	2.36225e-06
11	73358728	+	BP	14.4842	73358638	73358762	PLEKHB1	Translatome	0.000295289
11	73358728	+	BP	19.8768	73358614	73358752	PLEKHB1	Transcriptome	0.000295289
11	105948389	+	BP	80.1651	105948260	105948459	AASDHPPT	Translatome	1.15093e-06
11	105948389	+	BP	234.988	105948235	105948508	AASDHPPT	Transcriptome	1.15093e-06
11	107992294	+	SP	86.6185	107992218	107992334	ACAT1	Translatome	0.000460124
11	107992294	+	SP	202.007	107992198	107992349	ACAT1	Transcriptome	0.000460124
11	111957595	+	BP	103.684	111957534	111957616	SDHD	Translatome	7.01388e-10
11	111957605	+	DP	90.9915	111957518	111957608	SDHD	Transcriptome	7.01388e-10
11	118230349	+	BP	59.2275	118230290	118230357	UBE4A	Translatome	1.41961e-06
11	118230325	+	DP	94.6723	118230293	118230354	UBE4A	Transcriptome	1.41961e-06
11	118272321	+	BP	818.286	118272277	118272408	ATP5L	Translatome	6.93146e-12
11	118272321	+	BP	482.049	118272271	118272403	ATP5L	Transcriptome	6.93146e-12
11	118443111	+	MP	121.61	118443075	118443160	ARCN1	Translatome	5.80935e-12
11	118443111	+	BP	427.572	118443075	118443213	ARCN1	Transcriptome	5.80935e-12
11	118992298	+	BP	32.1234	118992235	118992352	HINFP	Translatome	0.000226908
11	118992318	+	BP	16.4904	118992279	118992352	HINFP	Transcriptome	0.000226908
11	119205237	+	SP	90.7773	119205204	119205312	RNF26	Translatome	0.000326255
11	119205237	+	SP	121.616	119205213	119205306	RNF26	Transcriptome	0.000326255
11	120081740	+	DP	266.309	120081664	120081933	OAF	Translatome	3.20706e-14
11	120081740	+	DP	101.003	120081667	120081874	OAF	Transcriptome	3.20706e-14
11	124492771	+	BP	57.5066	124492723	124492820	TBRG1	Translatome	0
11	124492786	+	MP	61.5444	124492729	124492832	TBRG1	Transcriptome	0
11	125439373	+	DP	329.839	125439248	125439446	EI24	Translatome	2.27006e-11
11	125439373	+	DP	357.487	125439248	125439440	EI24	Transcriptome	2.27006e-11
11	125462762	+	BP	230.313	125462687	125462827	STT3A	Translatome	8.40676e-06
11	125462747	+	BP	387.229	125462712	125462827	STT3A	Transcriptome	8.40676e-06
11	129939789	+	DP	297.859	129939715	129939885	APLP2	Translatome	8.4364e-07
11	129939789	+	SP	1000.76	129939719	129939868	APLP2	Transcriptome	8.4364e-07
11	133938966	+	DP	44.1697	133938901	133938968	JAM3	Translatome	1.49916e-06
11	133938937	+	MP	62.2806	133938901	133938973	JAM3	Transcriptome	1.49916e-06
11	535566	-	DP	65.1073	535459	535611	HRAS	Translatome	2.16924e-07
11	535538	-	BP	30.1833	535504	535611	HRAS	Transcriptome	2.16924e-07
11	842529	-	SP	1042.58	842480	842584	POLR2L	Translatome	0
11	842529	-	SP	691.123	842472	842565	POLR2L	Transcriptome	0
11	3013521	-	BP	79.4481	3013468	3013675	NAP1L4	Translatome	0
11	3013521	-	DP	160.045	3013450	3013673	NAP1L4	Transcriptome	0
11	6704571	-	DP	133.943	6704484	6704644	MRPL17	Translatome	0.000315802
11	6704564	-	DP	39.6063	6704509	6704644	MRPL17	Transcriptome	0.000315802
11	10879579	-	BP	16.4919	10879548	10879646	ZBED5	Translatome	2.34177e-08
11	10879600	-	DP	64.3419	10879546	10879644	ZBED5	Transcriptome	2.34177e-08
11	11643549	-	SP	32.2668	11643495	11643690	GALNT18	Translatome	0.00094178
11	11643552	-	SP	41.0787	11643516	11643655	GALNT18	Transcriptome	0.00094178
11	14521390	-	BP	54.7819	14521331	14521441	COPB1	Translatome	0.000201651
11	14521390	-	MP	82.3046	14521331	14521441	COPB1	Transcriptome	0.000201651
11	17099217	-	BP	151.582	17099188	17099294	RPS13	Translatome	9.08603e-10
11	17099217	-	BP	205.982	17099181	17099298	RPS13	Transcriptome	9.08603e-10
11	27494322	-	DP	150.005	27494232	27494419	LGR4	Translatome	9.7869e-07
11	27494322	-	MP	107.924	27494249	27494381	LGR4	Transcriptome	9.7869e-07
11	27528316	-	BP	55.3555	27528259	27528343	LIN7C	Translatome	4.95991e-08
11	27528314	-	SP	203.627	27528262	27528347	LIN7C	Transcriptome	4.95991e-08
11	36310976	-	BP	90.6339	36310915	36311016	COMMD9	Translatome	5.98062e-06
11	36310976	-	SP	69.6423	36310910	36311005	COMMD9	Transcriptome	5.98062e-06
11	44972434	-	DP	114.009	44972395	44972609	TP53I11	Translatome	3.12013e-09
11	44972434	-	DP	272.385	44972391	44972620	TP53I11	Transcriptome	3.12013e-09
11	47447790	-	BP	98.9516	47447698	47447839	PSMC3	Translatome	0.000333475
11	47447801	-	MP	48.8821	47447775	47447812	PSMC3	Transcriptome	0.000333475
11	47447990	-	BP	108.273	47447919	47448099	PSMC3	Translatome	6.5694e-06
11	47447990	-	BP	69.2006	47447946	47448045	PSMC3	Transcriptome	6.5694e-06
11	57103346	-	BP	423.197	57103197	57103418	SSRP1	Translatome	5.42791e-10
11	57103334	-	BP	364.849	57103197	57103386	SSRP1	Transcriptome	5.42791e-10
11	59578231	-	BP	150.865	59578138	59578341	MRPL16	Translatome	2.82207e-09
11	59578231	-	BP	179.038	59578145	59578331	MRPL16	Transcriptome	2.82207e-09
11	60674059	-	BP	151.869	60673884	60674123	PRPF19	Translatome	2.62382e-12
11	60674043	-	BP	109.985	60673890	60674128	PRPF19	Transcriptome	2.62382e-12
11	61100542	-	BP	238.918	61100472	61100669	DDB1	Translatome	0.000716131
11	61100539	-	BP	506.342	61100469	61100669	DDB1	Transcriptome	0.000716131
11	61584327	-	BP	162.912	61584234	61584512	FADS1	Translatome	0.000283366
11	61584307	-	BP	117.641	61584234	61584528	FADS1	Transcriptome	0.000283366
11	61735099	-	BP	260.859	61735099	61735163	FTH1	Translatome	0
11	61735099	-	DP	269.441	61735099	61735169	FTH1	Transcriptome	0
11	62358995	-	DP	83.3201	62358963	62359067	TUT1	Translatome	5.24295e-05
11	62358995	-	BP	38.7229	62358967	62359069	TUT1	Transcriptome	5.24295e-05
11	62414085	-	BP	160.474	62414067	62414167	GANAB	Translatome	4.22067e-14
11	62414085	-	DP	260.312	62414063	62414151	GANAB	Transcriptome	4.22067e-14
11	62446545	-	BP	210.666	62446372	62446602	UBXN1	Translatome	0
11	62446545	-	DP	168.879	62446398	62446595	UBXN1	Transcriptome	0
11	62599523	-	BP	76.0063	62599478	62599606	STX5	Translatome	0.000162074
11	62599523	-	DP	65.5197	62599478	62599571	STX5	Transcriptome	0.000162074
11	64085016	-	BP	1021.64	64084905	64085073	TRMT112	Translatome	0
11	64085008	-	BP	334.519	64084894	64085101	TRMT112	Transcriptome	0
11	64546003	-	MP	118.168	64545873	64546070	SF1	Translatome	1.80662e-06
11	64546003	-	MP	431.989	64545866	64546068	SF1	Transcriptome	1.80662e-06
11	64546250	-	DP	16.7787	64546219	64546273	SF1	Translatome	1.68194e-12
11	64546241	-	SP	26.9441	64546189	64546273	SF1	Transcriptome	1.68194e-12
11	64578023	-	DP	110.281	64577972	64578059	MEN1	Translatome	1.12662e-13
11	64578023	-	BP	148.855	64577968	64578072	MEN1	Transcriptome	1.12662e-13
11	64885145	-	DP	133.513	64884861	64885264	ZNHIT2	Translatome	0.000145994
11	64885145	-	DP	23.5577	64885037	64885215	ZNHIT2	Transcriptome	0.000145994
11	64889657	-	MP	440.836	64889522	64889692	FAU	Translatome	6.73288e-07
11	64889660	-	BP	70.9675	64889564	64889663	FAU	Transcriptome	6.73288e-07
11	65430389	-	DP	74.142	65430334	65430482	RELA	Translatome	0.000912101
11	65430389	-	BP	51.8269	65430333	65430482	RELA	Transcriptome	0.000912101
11	65625651	-	BP	629.131	65625591	65625829	CFL1	Translatome	0
11	65625651	-	SP	452.013	65625604	65625822	CFL1	Transcriptome	0
11	66206266	-	BP	79.7349	66206223	66206324	MRPL11	Translatome	1.21549e-07
11	66206272	-	BP	40.1953	66206234	66206321	MRPL11	Transcriptome	1.21549e-07
11	67169296	-	BP	594.857	67169199	67169435	PPP1CA	Translatome	5.63408e-05
11	67169324	-	BP	335.844	67169253	67169419	PPP1CA	Transcriptome	5.63408e-05
11	68039421	-	BP	117.164	68039370	68039478	C11orf24	Translatome	0.000133005
11	68039441	-	BP	96.5864	68039361	68039495	C11orf24	Transcriptome	0.000133005
11	71159439	-	BP	143.838	71159366	71159483	DHCR7	Translatome	2.32453e-05
11	71159439	-	DP	205.099	71159366	71159488	DHCR7	Transcriptome	2.32453e-05
11	71791580	-	BP	51.0533	71791475	71791624	NUMA1	Translatome	0.000375952
11	71791580	-	DP	82.599	71791448	71791624	NUMA1	Transcriptome	0.000375952
11	73693885	-	BP	45.4604	73693802	73693930	UCP2	Translatome	0.000992884
11	73693888	-	DP	65.667	73693820	73693921	UCP2	Transcriptome	0.000992884
11	77790908	-	SP	817.569	77790805	77790989	NDUFC2-KCTD14/NDUFC2	Translatome	6.29957e-06
11	77790908	-	SP	771.808	77790812	77790978	NDUFC2-KCTD14/NDUFC2	Transcriptome	6.29957e-06
11	78285887	-	BP	52.9176	78285783	78285925	NARS2	Translatome	2.06344e-12
11	78285887	-	BP	93.4945	78285727	78285928	NARS2	Transcriptome	2.06344e-12
11	82997031	-	DP	40.7279	82996989	82997056	CCDC90B	Translatome	1.2959e-09
11	82997021	-	MP	29.2998	82996963	82997063	CCDC90B	Transcriptome	1.2959e-09
11	85376154	-	MP	233.612	85376013	85376195	CREBZF	Translatome	0.000850946
11	85376154	-	DP	220.853	85376031	85376214	CREBZF	Transcriptome	0.000850946
11	85780126	-	BP	42.879	85779973	85780185	PICALM	Translatome	1.18116e-05
11	85780126	-	BP	133.837	85779997	85780230	PICALM	Transcriptome	1.18116e-05
11	92931141	-	BP	24.3794	92931070	92931172	SLC36A4	Translatome	5.3433e-05
11	92931141	-	BP	74.6483	92931041	92931185	SLC36A4	Transcriptome	5.3433e-05
11	93474661	-	SP	26.1003	93474613	93474717	TAF1D	Translatome	4.00941e-07
11	93474661	-	BP	36.6616	93474598	93474703	TAF1D	Transcriptome	4.00941e-07
11	94706720	-	BP	61.9523	94706703	94706777	CWC15	Translatome	0.000858004
11	94706741	-	MP	69.3479	94706702	94706785	CWC15	Transcriptome	0.000858004
11	102962889	-	BP	489.882	102962761	102962946	DCUN1D5	Translatome	0
11	102962889	-	BP	467.178	102962772	102962953	DCUN1D5	Transcriptome	0
11	108369111	-	BP	54.7819	108369093	108369321	KDELC2	Translatome	0
11	108369170	-	DP	167.112	108369091	108369423	KDELC2	Transcriptome	0
11	116658719	-	BP	86.9053	116658697	116658775	ZNF259	Translatome	0.000557803
11	116658719	-	BP	70.2313	116658686	116658762	ZNF259	Transcriptome	0.000557803
11	118889054	-	SP	234.902	118888992	118889189	RPS25	Translatome	1.42303e-10
11	118889054	-	MP	64.1946	118889021	118889118	RPS25	Transcriptome	1.42303e-10
11	118927840	-	BP	80.4519	118927757	118927984	HYOU1	Translatome	7.07965e-13
11	118927913	-	DP	177.86	118927741	118927963	HYOU1	Transcriptome	7.07965e-13
11	118966178	-	SP	523.296	118965923	118966226	H2AFX	Translatome	0.000435644
11	118966178	-	SP	60.5137	118966110	118966181	H2AFX	Transcriptome	0.000435644
11	118972563	-	DP	79.8783	118972466	118972600	DPAGT1	Translatome	2.62924e-09
11	118972546	-	MP	85.5438	118972464	118972605	DPAGT1	Transcriptome	2.62924e-09
11	122932846	-	SP	236.337	122932797	122932921	HSPA8	Translatome	5.74142e-14
11	122932846	-	SP	554.93	122932798	122932945	HSPA8	Transcriptome	5.74142e-14
11	126081538	-	MP	35.135	126081461	126081575	RPUSD4	Translatome	8.27348e-05
11	126081545	-	BP	25.1772	126081514	126081576	RPUSD4	Transcriptome	8.27348e-05
12	2921861	+	BP	27.9646	2921777	2921939	ITFG2	Translatome	0.000561613
12	2921851	+	MP	34.4531	2921799	2921936	ITFG2	Transcriptome	0.000561613
12	2986389	+	SP	85.041	2986345	2986426	RHNO1	Translatome	0
12	2986389	+	BP	56.2439	2986330	2986426	RHNO1	Transcriptome	0
12	6643684	+	SP	1733.8	6643567	6643768	GAPDH	Translatome	0
12	6643686	+	SP	1012.24	6643581	6643769	GAPDH	Transcriptome	0
12	6643957	+	BP	57.2198	6643861	6643991	GAPDH	Translatome	1.60139e-07
12	6643954	+	BP	68.0227	6643836	6643991	GAPDH	Transcriptome	1.60139e-07
12	6976695	+	SP	793.764	6976641	6976696	TPI1	Translatome	3.97371e-12
12	6976695	+	SP	213.05	6976646	6976696	TPI1	Transcriptome	3.97371e-12
12	12966280	+	BP	65.5375	12966267	12966351	DDX47	Translatome	6.19344e-10
12	12966295	+	MP	54.0354	12966266	12966347	DDX47	Transcriptome	6.19344e-10
12	16035322	+	BP	42.0186	16035309	16035536	STRAP	Translatome	0.000726139
12	16035325	+	BP	48.5877	16035306	16035552	STRAP	Transcriptome	0.000726139
12	22199152	+	BP	61.3787	22199112	22199229	CMAS	Translatome	1.49418e-09
12	22199152	+	DP	180.216	22199091	22199247	CMAS	Transcriptome	1.49418e-09
12	48357390	+	BP	459.623	48357291	48357476	TMEM106C	Translatome	0
12	48357390	+	BP	209.663	48357320	48357484	TMEM106C	Transcriptome	0
12	50135340	+	SP	611.922	50135288	50135397	TMBIM6	Translatome	1.53417e-06
12	50135340	+	SP	239.846	50135293	50135366	TMBIM6	Transcriptome	1.53417e-06
12	53645876	+	BP	36.1388	53645856	53646051	MFSD5	Translatome	1.56918e-07
12	53645965	+	BP	18.9934	53645862	53646006	MFSD5	Transcriptome	1.56918e-07
12	54674510	+	DP	75.1458	54674475	54674529	HNRNPA1	Translatome	3.71186e-05
12	54674510	+	DP	58.3052	54674486	54674529	HNRNPA1	Transcriptome	3.71186e-05
12	56211828	+	BP	37.7163	56211791	56211870	ORMDL2	Translatome	9.219e-06
12	56211848	+	BP	23.5577	56211813	56211879	ORMDL2	Transcriptome	9.219e-06
12	56360617	+	BP	188.725	56360535	56360696	CDK2	Translatome	0
12	56360622	+	BP	130.451	56360534	56360665	CDK2	Transcriptome	0
12	56367858	+	BP	166.64	56367793	56367923	RAB5B	Translatome	1.81144e-10
12	56367858	+	BP	131.481	56367793	56367931	RAB5B	Transcriptome	1.81144e-10
12	56498350	+	BP	221.135	56498240	56498452	PA2G4	Translatome	3.73053e-09
12	56498350	+	BP	173.591	56498309	56498471	PA2G4	Transcriptome	3.73053e-09
12	56618128	+	BP	89.7735	56618075	56618273	NABP2	Translatome	0.00059932
12	56618126	+	BP	82.4518	56618098	56618246	NABP2	Transcriptome	0.00059932
12	57623505	+	DP	211.24	57623422	57623560	SHMT2	Translatome	3.1759e-11
12	57623494	+	MP	156.217	57623428	57623547	SHMT2	Transcriptome	3.1759e-11
12	57881854	+	SP	272.619	57881782	57881893	MARS	Translatome	1.92231e-09
12	57881854	+	DP	227.626	57881785	57881889	MARS	Transcriptome	1.92231e-09
12	57916634	+	BP	33.2707	57916572	57916691	MBD6	Translatome	8.28275e-06
12	57916634	+	BP	136.634	57916572	57916773	MBD6	Transcriptome	8.28275e-06
12	58087920	+	BP	108.56	58087864	58087943	OS9	Translatome	0
12	58087928	+	SP	88.9302	58087866	58087943	OS9	Transcriptome	0
12	58176559	+	BP	111.858	58176492	58176606	TSFM	Translatome	0
12	58176536	+	DP	71.7036	58176511	58176611	TSFM	Transcriptome	0
12	69201959	+	BP	172.52	69201806	69202021	MDM2	Translatome	0
12	69201961	+	BP	336.286	69201846	69202021	MDM2	Transcriptome	0
12	69979239	+	DP	95.94	69979183	69979280	CCT2	Translatome	2.22096e-06
12	69979239	+	SP	109.249	69979180	69979280	CCT2	Transcriptome	2.22096e-06
12	72148653	+	BP	113.579	72148620	72148709	RAB21	Translatome	0.000935984
12	72148653	+	DP	161.959	72148582	72148723	RAB21	Transcriptome	0.000935984
12	74931615	+	BP	89.1998	74931567	74931665	ATXN7L3B	Translatome	0.000740002
12	74931615	+	BP	85.3965	74931551	74931669	ATXN7L3B	Transcriptome	0.000740002
12	93861293	+	BP	32.2668	93861257	93861307	MRPL42	Translatome	0.000163296
12	93861293	+	DP	136.634	93861240	93861301	MRPL42	Transcriptome	0.000163296
12	96252730	+	BP	220.848	96252679	96252831	SNRPF	Translatome	6.23671e-14
12	96252781	+	BP	146.057	96252701	96252819	SNRPF	Transcriptome	6.23671e-14
12	98909410	+	DP	125.052	98909316	98909536	TMPO	Translatome	1.36342e-09
12	98909395	+	BP	181.688	98909345	98909577	TMPO	Transcriptome	1.36342e-09
12	98987464	+	MP	380.892	98987398	98987525	SLC25A3	Translatome	8.58252e-10
12	98987464	+	MP	214.375	98987392	98987525	SLC25A3	Transcriptome	8.58252e-10
12	102091450	+	BP	98.6648	102091394	102091651	CHPT1	Translatome	0.000833561
12	102091450	+	BP	105.715	102091374	102091632	CHPT1	Transcriptome	0.000833561
12	104324188	+	SP	263.727	104324127	104324294	HSP90B1	Translatome	2.02655e-12
12	104324188	+	SP	1824.69	104324095	104324297	HSP90B1	Transcriptome	2.02655e-12
12	104359650	+	BP	45.8906	104359582	104359709	TDG	Translatome	5.63408e-05
12	104359620	+	BP	115.874	104359561	104359709	TDG	Transcriptome	5.63408e-05
12	111051934	+	BP	39.8674	111051846	111052003	TCTN1	Translatome	0.000868203
12	111051961	+	BP	43.7289	111051842	111052054	TCTN1	Transcriptome	0.000868203
12	112279824	+	BP	78.5876	112279772	112280114	MAPKAPK5	Translatome	3.3931e-07
12	112279842	+	BP	156.658	112279762	112280101	MAPKAPK5	Transcriptome	3.3931e-07
12	112451230	+	BP	93.5021	112451129	112451296	ERP29	Translatome	0.000680753
12	112451256	+	DP	68.0227	112451142	112451267	ERP29	Transcriptome	0.000680753
12	112563349	+	MP	28.3948	112563309	112563377	TRAFD1	Translatome	4.67343e-13
12	112563364	+	DP	65.667	112563283	112563424	TRAFD1	Transcriptome	4.67343e-13
12	113796395	+	BP	95.7966	113796336	113796422	PLBD2	Translatome	5.70727e-15
12	113796392	+	BP	226.448	113796335	113796436	PLBD2	Transcriptome	5.70727e-15
12	118573929	+	BP	268.03	118573831	118573995	PEBP1	Translatome	3.1732e-07
12	118573929	+	DP	141.199	118573846	118573983	PEBP1	Transcriptome	3.1732e-07
12	120875916	+	SP	1140.24	120875881	120875945	COX6A1	Translatome	0
12	120875916	+	SP	503.987	120875883	120875938	COX6A1	Transcriptome	0
12	120884262	+	BP	164.202	120884219	120884339	GATC	Translatome	2.46931e-12
12	120884262	+	MP	146.794	120884221	120884307	GATC	Transcriptome	2.46931e-12
12	120933916	+	SP	174.958	120933860	120933969	DYNLL1	Translatome	2.66422e-08
12	120933916	+	SP	307.133	120933860	120933974	DYNLL1	Transcriptome	2.66422e-08
12	120972159	+	SP	213.104	120972125	120972215	RNF10	Translatome	1.7783e-06
12	120972159	+	SP	219.822	120972126	120972243	RNF10	Transcriptome	1.7783e-06
12	121124958	+	BP	477.262	121124889	121125027	MLEC	Translatome	4.72783e-14
12	121124974	+	BP	379.573	121124889	121125056	MLEC	Transcriptome	4.72783e-14
12	122150658	+	DP	24.6662	122150639	122150740	TMEM120B	Translatome	0.000780055
12	122150658	+	MP	32.3918	122150642	122150753	TMEM120B	Transcriptome	0.000780055
12	123237401	+	DP	288.25	123237300	123237441	DENR	Translatome	0
12	123237401	+	DP	549.777	123237283	123237466	DENR	Transcriptome	0
12	124155662	+	MP	33.8443	124155654	124155682	TCTN2	Translatome	1.09371e-05
12	124155676	+	MP	32.0973	124155654	124155682	TCTN2	Transcriptome	1.09371e-05
12	124457820	+	BP	405.701	124457671	124457899	ZNF664/FAM101A	Translatome	0
12	124457788	+	BP	782.998	124457672	124457875	ZNF664/FAM101A	Transcriptome	0
12	131356641	+	DP	935.021	131356491	131356769	RAN	Translatome	0
12	131356641	+	DP	557.728	131356535	131356670	RAN	Transcriptome	0
12	133287428	+	DP	223.143	133287330	133287486	PGAM5	Translatome	1.72832e-07
12	133287428	+	DP	193.615	133287340	133287483	PGAM5	Transcriptome	1.72832e-07
12	6602426	-	DP	122.47	6602366	6602482	MRPL51	Translatome	1.4697e-07
12	6602426	-	MP	83.6297	6602380	6602487	MRPL51	Transcriptome	1.4697e-07
12	6602965	-	DP	45.6038	6602961	6603017	MRPL51	Translatome	6.45797e-07
12	6602965	-	BP	40.1953	6602958	6603041	MRPL51	Transcriptome	6.45797e-07
12	6677457	-	DP	85.9014	6677398	6677530	NOP2	Translatome	3.12601e-06
12	6677457	-	DP	208.044	6677392	6677504	NOP2	Transcriptome	3.12601e-06
12	7125812	-	DP	110.854	7125723	7125859	LPCAT3	Translatome	1.35807e-10
12	7125812	-	DP	143.407	7125738	7125894	LPCAT3	Transcriptome	1.35807e-10
12	14924065	-	SP	1919.8	14923746	14924142	HIST4H4	Translatome	4.58595e-06
12	14924065	-	SP	63.7529	14924043	14924090	HIST4H4	Transcriptome	4.58595e-06
12	14956412	-	BP	36.4257	14956402	14956485	WBP11	Translatome	6.11273e-06
12	14956412	-	DP	131.481	14956316	14956486	WBP11	Transcriptome	6.11273e-06
12	21810773	-	DP	406.418	21810682	21810792	LDHB	Translatome	3.94456e-10
12	21810773	-	DP	502.809	21810711	21810798	LDHB	Transcriptome	3.94456e-10
12	30848803	-	DP	24.5228	30848665	30848861	IPO8	Translatome	0.000719125
12	30848803	-	BP	56.9801	30848655	30848838	IPO8	Transcriptome	0.000719125
12	31479051	-	MP	134.66	31479040	31479175	FAM60A	Translatome	3.66779e-11
12	31479051	-	BP	94.6723	31479040	31479175	FAM60A	Transcriptome	3.66779e-11
12	32908831	-	SP	59.3709	32908785	32908895	YARS2	Translatome	0
12	32908834	-	SP	64.1946	32908790	32908924	YARS2	Transcriptome	0
12	49076021	-	DP	17.6392	49075990	49076074	KANSL2	Translatome	1.69753e-06
12	49076018	-	SP	30.036	49075994	49076050	KANSL2	Transcriptome	1.69753e-06
12	49245946	-	DP	31.5498	49245922	49245987	DDX23	Translatome	0.000279852
12	49245946	-	MP	32.8335	49245867	49245970	DDX23	Transcriptome	0.000279852
12	49351247	-	BP	277.351	49351161	49351331	ARF3	Translatome	0
12	49351270	-	DP	427.572	49351128	49351312	ARF3	Transcriptome	0
12	49525178	-	SP	4444.5	49525110	49525283	TUBA1B	Translatome	0
12	49525178	-	SP	1877.69	49525110	49525240	TUBA1B	Transcriptome	0
12	49582863	-	SP	129.928	49582780	49582915	TUBA1A	Translatome	0
12	49582863	-	SP	80.2433	49582788	49582932	TUBA1A	Transcriptome	0
12	49961911	-	BP	170.082	49961854	49961952	MCRS1	Translatome	2.25972e-07
12	49961915	-	DP	30.3305	49961867	49961951	MCRS1	Transcriptome	2.25972e-07
12	51420167	-	DP	67.4018	51420114	51420239	SLC11A2	Translatome	1.22191e-07
12	51420167	-	DP	58.5997	51420114	51420198	SLC11A2	Transcriptome	1.22191e-07
12	54069864	-	BP	604.895	54069847	54070043	ATP5G2	Translatome	0.000222914
12	54069864	-	DP	134.131	54069846	54069951	ATP5G2	Transcriptome	0.000222914
12	54673906	-	BP	35.5652	54673854	54673958	CBX5	Translatome	1.64163e-05
12	54673906	-	DP	121.322	54673805	54673963	CBX5	Transcriptome	1.64163e-05
12	56211498	-	MP	44.3131	56211481	56211542	SARNP	Translatome	1.98517e-07
12	56211498	-	DP	84.6603	56211486	56211531	SARNP	Transcriptome	1.98517e-07
12	56652129	-	BP	134.804	56652051	56652200	ANKRD52	Translatome	2.0655e-06
12	56652165	-	DP	213.639	56652079	56652213	ANKRD52	Transcriptome	2.0655e-06
12	56694100	-	BP	176.679	56694031	56694178	CS	Translatome	2.6416e-08
12	56694089	-	BP	199.946	56694031	56694178	CS	Transcriptome	2.6416e-08
12	56709813	-	BP	443.705	56709637	56710000	RP11-977G19.10/CNPY2	Translatome	0
12	56709830	-	BP	320.531	56709637	56710001	RP11-977G19.10/CNPY2	Transcriptome	0
12	57024110	-	DP	53.061	57024058	57024130	BAZ2A	Translatome	6.50983e-07
12	57024110	-	DP	180.658	57024058	57024161	BAZ2A	Transcriptome	6.50983e-07
12	57400299	-	BP	44.5999	57400232	57400370	ZBTB39	Translatome	8.78956e-05
12	57400301	-	BP	50.649	57400233	57400366	ZBTB39	Transcriptome	8.78956e-05
12	58026965	-	BP	29.6855	58026898	58027024	B4GALNT1	Translatome	2.07672e-06
12	58026939	-	BP	61.9861	58026898	58027024	B4GALNT1	Transcriptome	2.07672e-06
12	58240487	-	BP	112.575	58240329	58240541	CTDSP2	Translatome	3.32782e-12
12	58240487	-	BP	112.341	58240335	58240545	CTDSP2	Transcriptome	3.32782e-12
12	76478496	-	DP	51.1967	76478373	76478564	NAP1L1	Translatome	0.000443088
12	76478465	-	MP	143.113	76478345	76478571	NAP1L1	Transcriptome	0.000443088
12	77459351	-	BP	38.1465	77459269	77459406	E2F7	Translatome	0.000596875
12	77459333	-	BP	77.7403	77459274	77459392	E2F7	Transcriptome	0.000596875
12	80328869	-	BP	29.9723	80328709	80329009	PPP1R12A	Translatome	0.000190621
12	80328913	-	BP	175.357	80328709	80329015	PPP1R12A	Transcriptome	0.000190621
12	82752166	-	DP	38.5768	82752115	82752208	CCDC59	Translatome	1.46444e-11
12	82752166	-	DP	128.242	82752110	82752206	CCDC59	Transcriptome	1.46444e-11
12	96429367	-	BP	142.404	96429303	96429414	LTA4H	Translatome	0
12	96429355	-	MP	412.554	96429265	96429429	LTA4H	Transcriptome	0
12	110939914	-	BP	91.9246	110939842	110939950	VPS29	Translatome	9.86322e-05
12	110939916	-	BP	158.573	110939842	110939964	VPS29	Transcriptome	9.86322e-05
12	111180696	-	SP	924.265	111180559	111180803	PPP1CC	Translatome	0
12	111180696	-	SP	866.775	111180505	111180809	PPP1CC	Transcriptome	0
12	112847418	-	BP	166.21	112847310	112847460	RPL6	Translatome	7.52476e-06
12	112847421	-	BP	86.7216	112847301	112847445	RPL6	Transcriptome	7.52476e-06
12	113623280	-	BP	91.7812	113623200	113623315	DDX54	Translatome	3.6784e-05
12	113623280	-	DP	111.163	113623217	113623313	DDX54	Transcriptome	3.6784e-05
12	120907521	-	BP	317.362	120907404	120907604	SRSF9	Translatome	9.41503e-08
12	120907521	-	BP	372.653	120907419	120907578	SRSF9	Transcriptome	9.41503e-08
12	121790211	-	SP	545.811	121790140	121790283	ANAPC5	Translatome	0
12	121790214	-	SP	236.902	121790153	121790267	ANAPC5	Transcriptome	0
12	123380671	-	BP	93.7889	123380614	123380728	VPS37B	Translatome	0.000757839
12	123380658	-	DP	110.721	123380601	123380746	VPS37B	Transcriptome	0.000757839
12	125399196	-	SP	101.103	125399167	125399243	UBC	Translatome	9.43078e-05
12	125399196	-	SP	67.8755	125399140	125399233	UBC	Transcriptome	9.43078e-05
12	125473654	-	BP	55.0687	125473540	125473700	DHX37	Translatome	0.000391147
12	125473641	-	BP	89.2246	125473537	125473681	DHX37	Transcriptome	0.000391147
12	129308503	-	BP	46.8944	129308470	129308612	SLC15A4	Translatome	1.11929e-05
12	129308538	-	BP	72.7343	129308461	129308613	SLC15A4	Transcriptome	1.11929e-05
12	133338416	-	DP	92.6416	133338357	133338457	ANKLE2	Translatome	1.55885e-06
12	133338416	-	BP	107.335	133338353	133338463	ANKLE2	Transcriptome	1.55885e-06
13	21714685	+	DP	242.646	21714621	21714759	SAP18	Translatome	0
13	21714685	+	MP	175.946	21714633	21714759	SAP18	Transcriptome	0
13	33160587	+	BP	14.4842	33160542	33160708	PDS5B	Translatome	0.000151996
13	33160704	+	BP	106.598	33160516	33160731	PDS5B	Transcriptome	0.000151996
13	34392286	+	BP	56.3594	34392189	34392363	RFC3	Translatome	7.19888e-08
13	34392286	+	BP	179.922	34392189	34392383	RFC3	Transcriptome	7.19888e-08
13	48807318	+	BP	101.533	48807262	48807414	ITM2B	Translatome	0.000293705
13	48807318	+	MP	202.596	48807263	48807391	ITM2B	Transcriptome	0.000293705
13	98628928	+	SP	396.237	98628785	98628948	IPO5	Translatome	0
13	98628932	+	DP	300.213	98628786	98628948	IPO5	Transcriptome	0
13	113863920	+	DP	24.953	113863781	113863972	CUL4A	Translatome	8.07858e-09
13	113863927	+	DP	99.3839	113863832	113863972	CUL4A	Transcriptome	8.07858e-09
13	113951577	+	BP	131.218	113951413	113951634	LAMP1	Translatome	0.000335874
13	113951577	+	BP	203.479	113951413	113951636	LAMP1	Transcriptome	0.000335874
13	20357087	-	BP	26.8173	20357044	20357159	PSPC1	Translatome	6.79002e-06
13	20357077	-	MP	47.4098	20357038	20357162	PSPC1	Transcriptome	6.79002e-06
13	30424750	-	BP	60.2314	30424666	30424884	UBL3	Translatome	0.000115159
13	30424750	-	BP	68.6117	30424666	30424884	UBL3	Transcriptome	0.000115159
13	31736082	-	BP	76.8667	31735982	31736187	HSPH1	Translatome	3.33863e-11
13	31736041	-	BP	323.918	31735845	31736194	HSPH1	Transcriptome	3.33863e-11
13	36920854	-	BP	33.4141	36920750	36920954	SPG20	Translatome	0.000145994
13	36920883	-	BP	122.205	36920750	36920918	SPG20	Transcriptome	0.000145994
13	37573475	-	BP	93.3587	37573410	37573527	ALG5	Translatome	1.61607e-09
13	37573477	-	BP	68.6117	37573441	37573523	ALG5	Transcriptome	1.61607e-09
13	40177325	-	BP	19.7903	40177267	40177387	LHFP	Translatome	8.64862e-05
13	40177308	-	BP	53.152	40177244	40177410	LHFP	Transcriptome	8.64862e-05
13	41706882	-	BP	77.0101	41706834	41706969	KBTBD6	Translatome	2.05649e-13
13	41706897	-	DP	120.733	41706837	41706964	KBTBD6	Transcriptome	2.05649e-13
13	45915318	-	BP	146.993	45915205	45915431	TPT1	Translatome	1.26134e-08
13	45915318	-	DP	192.731	45915202	45915444	TPT1	Transcriptome	1.26134e-08
13	48575409	-	BP	59.0841	48575381	48575496	SUCLA2	Translatome	6.96138e-05
13	48575427	-	BP	103.212	48575381	48575513	SUCLA2	Transcriptome	6.96138e-05
13	48669240	-	DP	91.4944	48669187	48669293	MED4	Translatome	0
13	48669240	-	SP	317.734	48669193	48669280	MED4	Transcriptome	0
13	50265610	-	BP	305.316	50265536	50265666	EBPL	Translatome	0
13	50265589	-	BP	203.038	50265544	50265640	EBPL	Transcriptome	0
13	50510420	-	DP	14.771	50510411	50510505	SPRYD7	Translatome	1.79713e-05
13	50510444	-	BP	45.3485	50510379	50510501	SPRYD7	Transcriptome	1.79713e-05
13	73356082	-	BP	96.3702	73355993	73356114	DIS3	Translatome	3.80303e-13
13	73356038	-	BP	178.008	73355993	73356116	DIS3	Transcriptome	3.80303e-13
13	101327049	-	DP	29.6855	101327010	101327190	TMTC4	Translatome	1.64697e-06
13	101327049	-	DP	30.4777	101327023	101327189	TMTC4	Transcriptome	1.64697e-06
14	20811794	+	BP	21.5112	20811681	20811796	PARP2	Translatome	1.26256e-05
14	20811794	+	DP	75.8262	20811713	20811825	PARP2	Transcriptome	1.26256e-05
14	20923385	+	MP	105.118	20923338	20923461	APEX1	Translatome	8.92836e-05
14	20923392	+	DP	91.4332	20923334	20923472	APEX1	Transcriptome	8.92836e-05
14	23235897	+	SP	309.475	23235849	23235955	OXA1L	Translatome	3.84894e-05
14	23235897	+	SP	209.958	23235843	23235976	OXA1L	Transcriptome	3.84894e-05
14	23564769	+	BP	107.556	23564675	23564814	C14orf119	Translatome	0
14	23564714	+	BP	50.9434	23564665	23564814	C14orf119	Transcriptome	0
14	23938912	+	BP	69.2661	23938804	23938917	NGDN	Translatome	0
14	23938912	+	SP	94.0834	23938881	23938983	NGDN	Transcriptome	0
14	24616709	+	MP	62.2391	24616659	24616771	RNF31	Translatome	0.000308626
14	24616719	+	MP	36.2199	24616659	24616773	RNF31	Transcriptome	0.000308626
14	31028364	+	DP	15.6315	31028333	31028411	G2E3	Translatome	1.34024e-06
14	31028364	+	DP	61.9861	31028317	31028435	G2E3	Transcriptome	1.34024e-06
14	31343765	+	SP	111.571	31343607	31343821	COCH	Translatome	0.000806599
14	31343765	+	SP	146.205	31343643	31343815	COCH	Transcriptome	0.000806599
14	39583527	+	SP	39.5806	39583478	39583582	GEMIN2	Translatome	0.000218944
14	39583528	+	BP	42.551	39583474	39583550	GEMIN2	Transcriptome	0.000218944
14	45553319	+	DP	30.4025	45553243	45553405	PRPF39	Translatome	1.92577e-08
14	45553326	+	MP	129.862	45553277	45553412	PRPF39	Transcriptome	1.92577e-08
14	50087517	+	DP	74.142	50087461	50087629	MGAT2	Translatome	8.76777e-06
14	50087530	+	BP	73.7649	50087452	50087612	MGAT2	Transcriptome	8.76777e-06
14	51706990	+	DP	351.78	51706836	51707046	TMX1	Translatome	0
14	51706990	+	BP	592.917	51706872	51707061	TMX1	Transcriptome	0
14	52456306	+	BP	101.39	52456230	52456356	C14orf166	Translatome	1.73113e-07
14	52456306	+	BP	178.155	52456230	52456371	C14orf166	Transcriptome	1.73113e-07
14	57735755	+	BP	47.4681	57735591	57735871	AP5M1	Translatome	8.79266e-08
14	57735689	+	BP	54.0354	57735612	57735858	AP5M1	Transcriptome	8.79266e-08
14	58666881	+	BP	29.2552	58666807	58666936	ACTR10	Translatome	0.000469854
14	58666881	+	BP	37.1033	58666811	58666936	ACTR10	Transcriptome	0.000469854
14	58711574	+	BP	100.816	58711444	58711636	PSMA3	Translatome	5.78559e-12
14	58711606	+	BP	136.487	58711474	58711638	PSMA3	Transcriptome	5.78559e-12
14	65381176	+	BP	102.25	65381080	65381206	CHURC1	Translatome	0.000104995
14	65381185	+	MP	129.567	65381061	65381224	CHURC1	Transcriptome	0.000104995
14	69865409	+	MP	107.556	69865383	69865442	SLC39A9	Translatome	0.000269004
14	69865409	+	SP	77.1513	69865381	69865473	SLC39A9	Transcriptome	0.000269004
14	70233859	+	BP	91.4944	70233793	70233922	SRSF5	Translatome	2.49005e-08
14	70233859	+	SP	322.887	70233786	70233922	SRSF5	Transcriptome	2.49005e-08
14	73525274	+	MP	52.3439	73525180	73525362	RBM25	Translatome	6.88487e-13
14	73525242	+	BP	373.536	73525200	73525378	RBM25	Transcriptome	6.88487e-13
14	74960468	+	DP	97.5175	74960402	74960549	ISCA2	Translatome	0.000190034
14	74960468	+	BP	66.1087	74960409	74960474	ISCA2	Transcriptome	0.000190034
14	77924430	+	BP	137.672	77924357	77924486	AHSA1	Translatome	1.27499e-06
14	77924430	+	BP	194.94	77924362	77924486	AHSA1	Transcriptome	1.27499e-06
14	89029358	+	BP	49.906	89029266	89029433	ZC3H14	Translatome	7.5416e-06
14	89029358	+	BP	169.468	89029267	89029482	ZC3H14	Transcriptome	7.5416e-06
14	90722897	+	MP	37.1427	90722866	90722939	PSMC1	Translatome	4.52636e-05
14	90722897	+	DP	108.071	90722868	90722928	PSMC1	Transcriptome	4.52636e-05
14	96968749	+	DP	291.979	96968680	96968909	PAPOLA	Translatome	0
14	96968742	+	BP	511.79	96968661	96968939	PAPOLA	Transcriptome	0
14	100705223	+	BP	49.0456	100705099	100705355	YY1	Translatome	0.000453067
14	100705223	+	BP	91.7276	100705071	100705371	YY1	Transcriptome	0.000453067
14	103058992	+	BP	25.2398	103058942	103059017	RCOR1	Translatome	0.000806798
14	103058986	+	BP	78.182	103058927	103059027	RCOR1	Transcriptome	0.000806798
14	103800574	+	SP	192.167	103800504	103800600	EIF5	Translatome	6.732e-08
14	103800574	+	DP	140.168	103800504	103800600	EIF5	Transcriptome	6.732e-08
14	105219518	+	BP	242.503	105219429	105219577	SIVA1	Translatome	5.35671e-09
14	105219520	+	DP	50.7962	105219461	105219546	SIVA1	Transcriptome	5.35671e-09
14	23058130	-	BP	391.647	23058012	23058177	DAD1	Translatome	1.21102e-05
14	23058121	-	BP	289.906	23058069	23058183	DAD1	Transcriptome	1.21102e-05
14	23398585	-	BP	158.753	23398529	23398712	PRMT5	Translatome	6.76537e-07
14	23398585	-	DP	218.203	23398518	23398712	PRMT5	Transcriptome	6.76537e-07
14	23504094	-	DP	264.014	23503985	23504158	PSMB5	Translatome	6.70919e-13
14	23504094	-	DP	79.3599	23504033	23504124	PSMB5	Transcriptome	6.70919e-13
14	23526729	-	MP	22.9453	23526723	23526786	CDH24	Translatome	0.000267585
14	23526729	-	DP	27.9747	23526721	23526800	CDH24	Transcriptome	0.000267585
14	24615819	-	DP	94.6493	24615775	24615873	PSME2	Translatome	3.86566e-07
14	24615819	-	BP	82.7463	24615779	24615882	PSME2	Transcriptome	3.86566e-07
14	35344545	-	MP	28.9684	35344475	35344589	BAZ1A	Translatome	3.05498e-07
14	35344545	-	MP	95.8502	35344436	35344611	BAZ1A	Transcriptome	3.05498e-07
14	36789843	-	BP	25.5266	36789802	36789880	MBIP	Translatome	0.00056244
14	36789830	-	BP	67.8755	36789805	36789902	MBIP	Transcriptome	0.00056244
14	39572439	-	DP	95.5098	39572297	39572475	SEC23A	Translatome	3.51509e-06
14	39572439	-	BP	162.842	39572267	39572509	SEC23A	Transcriptome	3.51509e-06
14	50087338	-	DP	414.019	50087310	50087400	RPL36AL	Translatome	4.40219e-06
14	50087338	-	DP	472.478	50087299	50087376	RPL36AL	Transcriptome	4.40219e-06
14	53258325	-	DP	135.377	53258149	53258431	GNPNAT1	Translatome	3.60648e-08
14	53258325	-	DP	317.439	53258123	53258431	GNPNAT1	Transcriptome	3.60648e-08
14	59951099	-	DP	52.0571	59951039	59951157	L3HYPDH	Translatome	4.4953e-06
14	59951099	-	DP	151.358	59951039	59951168	L3HYPDH	Transcriptome	4.4953e-06
14	60632136	-	BP	78.014	60632028	60632246	DHRS7	Translatome	0.000135473
14	60632138	-	BP	131.334	60632030	60632253	DHRS7	Transcriptome	0.000135473
14	65569232	-	BP	76.5799	65569168	65569295	MAX	Translatome	9.45057e-07
14	65569237	-	BP	119.702	65569147	65569321	MAX	Transcriptome	9.45057e-07
14	68162476	-	BP	31.263	68162425	68162491	RDH11	Translatome	3.20112e-08
14	68162447	-	DP	42.551	68162442	68162489	RDH11	Transcriptome	3.20112e-08
14	69865016	-	BP	255.697	69864972	69865081	ERH	Translatome	3.44906e-08
14	69865007	-	BP	134.131	69864963	69865080	ERH	Transcriptome	3.44906e-08
14	70826394	-	BP	98.2345	70826328	70826521	COX16	Translatome	1.419e-13
14	70826394	-	DP	122.5	70826326	70826469	COX16	Transcriptome	1.419e-13
14	70883784	-	BP	17.4958	70883715	70883823	SYNJ2BP	Translatome	5.82312e-05
14	70883767	-	BP	38.134	70883696	70883840	SYNJ2BP	Transcriptome	5.82312e-05
14	74960008	-	BP	93.6455	74959965	74960108	NPC2	Translatome	3.83578e-06
14	74960042	-	BP	27.8275	74959980	74960107	NPC2	Transcriptome	3.83578e-06
14	75643306	-	BP	261.29	75643274	75643363	TMED10	Translatome	1.16057e-09
14	75643306	-	BP	146.646	75643298	75643351	TMED10	Transcriptome	1.16057e-09
14	77279204	-	DP	65.1073	77279125	77279317	ANGEL1	Translatome	9.37117e-05
14	77279204	-	BP	45.4957	77279170	77279321	ANGEL1	Transcriptome	9.37117e-05
14	77843437	-	DP	100.672	77843394	77843496	TMED8	Translatome	8.9906e-11
14	77843421	-	BP	149.149	77843387	77843497	TMED8	Transcriptome	8.9906e-11
14	82000197	-	MP	35.852	82000151	82000226	SEL1L	Translatome	0
14	82000184	-	DP	126.181	82000141	82000235	SEL1L	Transcriptome	0
14	103989167	-	SP	1542.5	103989131	103989208	CKB	Translatome	2.59224e-06
14	103989167	-	SP	1884.76	103989128	103989219	CKB	Transcriptome	2.59224e-06
14	104181796	-	BP	105.692	104181695	104181906	XRCC3	Translatome	0
14	104181758	-	BP	60.9554	104181706	104181843	XRCC3	Transcriptome	0
15	34517262	+	BP	121.753	34517186	34517337	EMC4	Translatome	0.000121951
15	34517262	+	BP	59.3359	34517198	34517337	EMC4	Transcriptome	0.000121951
15	38746382	+	BP	48.9022	38746297	38746392	FAM98B	Translatome	1.02039e-10
15	38746382	+	BP	153.566	38746291	38746435	FAM98B	Transcriptome	1.02039e-10
15	40675180	+	MP	69.5529	40675103	40675224	KNSTRN	Translatome	3.99102e-08
15	40675145	+	BP	55.5077	40675118	40675227	KNSTRN	Transcriptome	3.99102e-08
15	40697996	+	MP	138.819	40697937	40698032	IVD	Translatome	5.84398e-10
15	40698016	+	BP	77.8875	40697958	40698029	IVD	Transcriptome	5.84398e-10
15	44038636	+	SP	94.0757	44038567	44038662	PDIA3	Translatome	5.06335e-06
15	44038636	+	SP	477.19	44038566	44038662	PDIA3	Transcriptome	5.06335e-06
15	44092812	+	MP	191.88	44092727	44092866	SERF2/HYPK	Translatome	1.40688e-08
15	44092812	+	BP	152.978	44092759	44092875	SERF2/HYPK	Transcriptome	1.40688e-08
15	44719816	+	BP	26.1003	44719778	44719855	CTDSPL2	Translatome	1.22907e-10
15	44719840	+	BP	222.473	44719763	44719846	CTDSPL2	Transcriptome	1.22907e-10
15	49170331	+	BP	113.149	49170274	49170388	EID1	Translatome	2.71413e-14
15	49170331	+	BP	95.5558	49170269	49170372	EID1	Transcriptome	2.71413e-14
15	57210868	+	BP	17.7826	57210721	57210906	TCF12	Translatome	0.000633333
15	57210842	+	BP	65.078	57210698	57211011	TCF12	Transcriptome	0.000633333
15	66161829	+	DP	174.241	66161765	66161921	RAB11A	Translatome	0.000520062
15	66161829	+	DP	149.738	66161775	66161921	RAB11A	Transcriptome	0.000520062
15	66679250	+	BP	29.3987	66679136	66679302	MAP2K1	Translatome	0.000119646
15	66679250	+	DP	45.7902	66679163	66679358	MAP2K1	Transcriptome	0.000119646
15	68570113	+	BP	85.9014	68570034	68570217	FEM1B	Translatome	4.57492e-06
15	68570113	+	BP	78.9182	68570034	68570244	FEM1B	Transcriptome	4.57492e-06
15	69452891	+	BP	26.8173	69452846	69452996	GLCE	Translatome	8.46892e-05
15	69452936	+	BP	90.4025	69452875	69452998	GLCE	Transcriptome	8.46892e-05
15	69706623	+	BP	21.2244	69706593	69706816	KIF23	Translatome	1.01311e-07
15	69706688	+	MP	54.1826	69706594	69706816	KIF23	Transcriptome	1.01311e-07
15	69745159	+	SP	2861.28	69745110	69745265	RPLP1	Translatome	0
15	69745159	+	SP	805.23	69745106	69745270	RPLP1	Transcriptome	0
15	73976587	+	BP	69.5529	73976544	73976804	CD276	Translatome	1.89643e-08
15	73976587	+	BP	135.751	73976515	73976785	CD276	Transcriptome	1.89643e-08
15	75315900	+	DP	41.1581	75315870	75316006	PPCDC	Translatome	0
15	75315950	+	DP	50.2073	75315866	75315998	PPCDC	Transcriptome	0
15	75494223	+	BP	54.9253	75494196	75494283	C15orf39	Translatome	0
15	75494223	+	SP	218.056	75494201	75494292	C15orf39	Transcriptome	0
15	76196219	+	DP	99.812	76196178	76196308	FBXO22	Translatome	2.34911e-12
15	76196277	+	MP	177.271	76196170	76196307	FBXO22	Transcriptome	2.34911e-12
15	78441719	+	DP	100.959	78441643	78441749	IDH3A	Translatome	6.28655e-05
15	78441722	+	BP	223.356	78441646	78441745	IDH3A	Transcriptome	6.28655e-05
15	78832781	+	BP	68.5491	78832753	78832830	PSMA4	Translatome	0.000600707
15	78832763	+	BP	42.2566	78832749	78832831	PSMA4	Transcriptome	0.000600707
15	79165211	+	DP	71.2738	79165113	79165240	MORF4L1	Translatome	6.36798e-10
15	79165203	+	DP	157.984	79165115	79165240	MORF4L1	Transcriptome	6.36798e-10
15	79165347	+	DP	24.0926	79165321	79165404	MORF4L1	Translatome	3.20954e-07
15	79165325	+	BP	43.7289	79165321	79165360	MORF4L1	Transcriptome	3.20954e-07
15	79603499	+	BP	351.923	79603359	79603618	TMED3	Translatome	2.01949e-08
15	79603499	+	BP	86.4272	79603361	79603600	TMED3	Transcriptome	2.01949e-08
15	83478376	+	DP	25.5266	83478326	83478421	WHAMM	Translatome	9.86566e-05
15	83478392	+	BP	25.9134	83478326	83478435	WHAMM	Transcriptome	9.86566e-05
15	90118730	+	MP	101.82	90118669	90118764	TICRR	Translatome	3.0321e-05
15	90118733	+	BP	116.905	90118648	90118799	TICRR	Transcriptome	3.0321e-05
15	91478515	+	DP	46.6076	91478491	91478561	UNC45A	Translatome	0
15	91478515	+	SP	94.5251	91478475	91478572	UNC45A	Transcriptome	0
15	23034379	-	BP	79.5915	23034285	23034441	NIPA2	Translatome	0.000162724
15	23034381	-	BP	151.652	23034328	23034427	NIPA2	Transcriptome	0.000162724
15	34394069	-	BP	76.2931	34394036	34394170	EMC7	Translatome	6.14398e-08
15	34394082	-	BP	56.8329	34394044	34394138	EMC7	Transcriptome	6.14398e-08
15	35261898	-	DP	15.7749	35261881	35262037	AQR	Translatome	8.37032e-05
15	35261918	-	BP	63.4584	35261881	35262046	AQR	Transcriptome	8.37032e-05
15	40331348	-	BP	198.19	40331327	40331423	SRP14	Translatome	0
15	40331348	-	BP	272.827	40331327	40331393	SRP14	Transcriptome	0
15	42264752	-	BP	65.3941	42264708	42264832	EHD4	Translatome	2.24691e-11
15	42264752	-	SP	111.31	42264690	42264809	EHD4	Transcriptome	2.24691e-11
15	43785333	-	BP	24.236	43785295	43785374	TP53BP1	Translatome	4.45639e-05
15	43785354	-	DP	78.6237	43785280	43785376	TP53BP1	Transcriptome	4.45639e-05
15	64386045	-	BP	104.258	64385973	64386179	FAM96A	Translatome	4.52609e-07
15	64386062	-	BP	40.3425	64385981	64386158	FAM96A	Transcriptome	4.52609e-07
15	65282249	-	BP	175.101	65282094	65282294	SPG21	Translatome	1.05559e-07
15	65282249	-	BP	118.083	65282031	65282286	SPG21	Transcriptome	1.05559e-07
15	66797185	-	SP	238.057	66797185	66797225	RPL4	Translatome	3.52613e-05
15	66797185	-	SP	195.087	66797185	66797222	RPL4	Transcriptome	3.52613e-05
15	69113207	-	MP	134.517	69113090	69113263	ANP32A	Translatome	2.94124e-08
15	69113207	-	MP	499.864	69113105	69113272	ANP32A	Transcriptome	2.94124e-08
15	71146496	-	BP	39.8674	71146412	71146526	LARP6	Translatome	0.000378079
15	71146495	-	BP	30.036	71146432	71146579	LARP6	Transcriptome	0.000378079
15	72523531	-	DP	97.3741	72523429	72523610	PKM	Translatome	2.44372e-10
15	72523531	-	DP	181.983	72523455	72523613	PKM	Transcriptome	2.44372e-10
15	75165692	-	BP	19.7903	75165665	75165717	SCAMP2	Translatome	3.57623e-05
15	75165706	-	BP	17.0793	75165669	75165711	SCAMP2	Transcriptome	3.57623e-05
15	75230385	-	BP	187.004	75230324	75230484	COX5A	Translatome	4.94708e-06
15	75230385	-	DP	164.462	75230327	75230484	COX5A	Transcriptome	4.94708e-06
15	75249110	-	SP	522.292	75249044	75249181	RPP25	Translatome	0
15	75249113	-	SP	254.864	75249064	75249160	RPP25	Transcriptome	0
15	80189350	-	BP	21.9414	80189333	80189391	MTHFS	Translatome	1.16228e-05
15	80189356	-	BP	23.7049	80189335	80189386	MTHFS	Transcriptome	1.16228e-05
15	81282156	-	DP	182.128	81282117	81282244	MESDC2	Translatome	0
15	81282156	-	BP	262.815	81282128	81282247	MESDC2	Transcriptome	0
15	89456610	-	MP	76.1497	89456563	89456708	MFGE8	Translatome	0
15	89456610	-	DP	76.4152	89456560	89456706	MFGE8	Transcriptome	0
15	90437256	-	DP	23.5189	90437202	90437282	AP3S2	Translatome	5.25637e-05
15	90437209	-	MP	21.6436	90437183	90437285	AP3S2	Transcriptome	5.25637e-05
15	90645700	-	BP	20.3639	90645634	90645755	IDH2	Translatome	3.57797e-05
15	90645700	-	SP	25.9134	90645678	90645740	IDH2	Transcriptome	3.57797e-05
15	101817654	-	BP	61.6655	101817569	101817735	VIMP	Translatome	0.000139511
15	101817665	-	BP	50.7962	101817611	101817737	VIMP	Transcriptome	0.000139511
15	102029910	-	DP	33.1273	102029846	102030162	PCSK6	Translatome	2.97697e-10
15	102029912	-	DP	58.5997	102029844	102030191	PCSK6	Transcriptome	2.97697e-10
15	102264676	-	BP	31.4064	102264598	102264705	TARSL2	Translatome	0.00059932
15	102264659	-	BP	150.033	102264569	102264708	TARSL2	Transcriptome	0.00059932
16	718132	+	DP	95.3664	718058	718214	RHOT2	Translatome	6.30532e-05
16	718130	+	BP	59.7776	718081	718185	RHOT2	Transcriptome	6.30532e-05
16	730410	+	DP	464.499	730311	730506	STUB1	Translatome	0
16	730431	+	MP	265.76	730356	730509	STUB1	Transcriptome	0
16	1359652	+	BP	112.575	1359616	1359730	UBE2I	Translatome	0.00060907
16	1359640	+	BP	117.494	1359619	1359724	UBE2I	Transcriptome	0.00060907
16	1543415	+	BP	62.3825	1543324	1543495	TELO2	Translatome	4.42465e-05
16	1543415	+	MP	39.0174	1543330	1543471	TELO2	Transcriptome	4.42465e-05
16	2009553	+	BP	461.2	2009472	2009647	NDUFB10	Translatome	0.000289972
16	2009553	+	MP	332.457	2009481	2009621	NDUFB10	Transcriptome	0.000289972
16	2022075	+	DP	160.617	2022027	2022129	TBL3	Translatome	8.67741e-08
16	2022075	+	BP	71.4092	2022027	2022133	TBL3	Transcriptome	8.67741e-08
16	2097986	+	MP	79.4481	2097955	2098062	TSC2	Translatome	0.000740085
16	2097986	+	MP	121.322	2097948	2098042	TSC2	Transcriptome	0.000740085
16	2255761	+	BP	112.145	2255671	2255933	MLST8	Translatome	4.29277e-07
16	2255761	+	BP	73.3232	2255705	2255904	MLST8	Transcriptome	4.29277e-07
16	2479465	+	BP	119.029	2479390	2479473	CCNF	Translatome	0.000690862
16	2479448	+	BP	116.61	2479366	2479473	CCNF	Transcriptome	0.000690862
16	2563953	+	DP	170.369	2563920	2564042	ATP6V0C	Translatome	0
16	2563973	+	DP	44.6123	2563914	2564007	ATP6V0C/ATP6C	Transcriptome	0
16	2802679	+	BP	133.8	2802607	2802717	SRRM2	Translatome	4.58222e-12
16	2802679	+	BP	1475.15	2802580	2802806	SRRM2	Transcriptome	4.58222e-12
16	2933247	+	BP	60.805	2933151	2933329	FLYWCH2	Translatome	4.66063e-05
16	2933245	+	BP	67.1393	2933159	2933342	FLYWCH2	Transcriptome	4.66063e-05
16	3185142	+	BP	54.3517	3185010	3185191	ZNF213	Translatome	0.000403488
16	3185142	+	BP	38.8701	3185008	3185208	ZNF213	Transcriptome	0.000403488
16	4475866	+	SP	197.76	4475823	4475911	DNAJA3	Translatome	2.16881e-12
16	4475869	+	SP	253.539	4475807	4475912	DNAJA3	Transcriptome	2.16881e-12
16	14014023	+	BP	28.825	14013963	14014048	ERCC4	Translatome	3.93059e-05
16	14014011	+	BP	50.2073	14013970	14014084	ERCC4	Transcriptome	3.93059e-05
16	14726772	+	BP	38.29	14726655	14726835	BFAR	Translatome	0.00052517
16	14726808	+	BP	29.2998	14726654	14726877	BFAR	Transcriptome	0.00052517
16	15068932	+	BP	58.6539	15068843	15069033	PDXDC1	Translatome	9.17667e-05
16	15068932	+	BP	182.425	15068852	15069033	PDXDC1	Transcriptome	9.17667e-05
16	19535221	+	BP	24.0926	19535185	19535279	CCP110	Translatome	0.000301674
16	19535221	+	BP	79.0654	19535152	19535290	CCP110	Transcriptome	0.000301674
16	21170000	+	BP	34.8482	21169909	21170033	TMEM159	Translatome	6.87569e-05
16	21170000	+	DP	21.2019	21169923	21170031	TMEM159	Transcriptome	6.87569e-05
16	21964619	+	MP	46.1774	21964612	21964734	UQCRC2	Translatome	0.000155756
16	21964619	+	DP	33.5697	21964614	21964729	UQCRC2	Transcriptome	0.000155756
16	23652787	+	BP	138.532	23652685	23652853	DCTN5	Translatome	0.000538049
16	23652831	+	BP	103.065	23652687	23652852	DCTN5	Transcriptome	0.000538049
16	23690211	+	BP	470.952	23690136	23690312	PLK1	Translatome	0
16	23690211	+	BP	653.283	23690139	23690277	PLK1	Transcriptome	0
16	25123103	+	BP	49.3324	25123018	25123163	LCMT1	Translatome	3.78075e-08
16	25123074	+	DP	26.3551	25123030	25123150	LCMT1	Transcriptome	3.78075e-08
16	28962328	+	DP	205.217	28962249	28962372	NFATC2IP	Translatome	7.14633e-06
16	28962328	+	SP	186.106	28962266	28962345	NFATC2IP	Transcriptome	7.14633e-06
16	29690501	+	BP	113.723	29690433	29690506	QPRT	Translatome	2.30741e-08
16	29690501	+	DP	55.3605	29690438	29690509	QPRT	Transcriptome	2.30741e-08
16	29827501	+	BP	262.293	29827354	29827641	PAGR1	Translatome	0.000248017
16	29827473	+	BP	125.739	29827383	29827550	PAGR1	Transcriptome	0.000248017
16	29985193	+	BP	48.0417	29985157	29985294	TAOK2	Translatome	4.32766e-05
16	29985198	+	BP	38.8701	29985157	29985245	TAOK2	Transcriptome	4.32766e-05
16	30007603	+	BP	166.067	30007455	30007719	INO80E	Translatome	4.71946e-05
16	30007562	+	BP	141.788	30007494	30007617	INO80E	Transcriptome	4.71946e-05
16	30075790	+	BP	258.852	30075621	30075837	ALDOA	Translatome	3.48736e-07
16	30075752	+	BP	67.8755	30075650	30075829	ALDOA	Transcriptome	3.48736e-07
16	30662315	+	BP	181.124	30662055	30662380	PRR14	Translatome	0
16	30662312	+	BP	202.301	30662055	30662380	PRR14	Transcriptome	0
16	30669752	+	BP	117.308	30669705	30669853	FBRS	Translatome	6.06222e-07
16	30669752	+	BP	172.265	30669671	30669838	FBRS	Transcriptome	6.06222e-07
16	30670170	+	BP	22.3717	30670091	30670297	FBRS	Translatome	0.000461445
16	30670170	+	BP	27.8275	30670094	30670293	FBRS	Transcriptome	0.000461445
16	31119750	+	BP	324.532	31119637	31119816	BCKDK	Translatome	0
16	31119750	+	BP	299.771	31119675	31119803	BCKDK	Transcriptome	0
16	31128985	+	SP	108.13	31128911	31129002	KAT8	Translatome	3.36575e-07
16	31128985	+	SP	129.125	31128958	31129001	KAT8	Transcriptome	3.36575e-07
16	58035340	+	BP	58.0803	58035291	58035460	USB1	Translatome	4.57931e-06
16	58035311	+	BP	143.702	58035279	58035436	USB1	Transcriptome	4.57931e-06
16	66586482	+	BP	126.343	66586440	66586559	CKLF	Translatome	7.74645e-14
16	66586478	+	BP	116.316	66586426	66586552	CKLF	Transcriptome	7.74645e-14
16	67226091	+	BP	140.827	67225996	67226150	E2F4	Translatome	0.000452354
16	67226107	+	BP	82.1573	67225988	67226124	E2F4	Transcriptome	0.000452354
16	67880836	+	DP	214.969	67880770	67880882	NUTF2	Translatome	8.8155e-05
16	67880838	+	BP	395.327	67880749	67880929	NUTF2	Transcriptome	8.8155e-05
16	67906991	+	BP	72.9947	67906924	67907037	EDC4	Translatome	4.34688e-06
16	67906991	+	BP	175.21	67906926	67907073	EDC4	Transcriptome	4.34688e-06
16	69166552	+	DP	81.0256	69166467	69166605	CIRH1A	Translatome	8.68834e-05
16	69166552	+	DP	221.295	69166472	69166624	CIRH1A	Transcriptome	8.68834e-05
16	69373675	+	BP	177.252	69373499	69373766	NIP7	Translatome	0
16	69373705	+	BP	118.23	69373529	69373743	NIP7	Transcriptome	0
16	69458566	+	BP	270.324	69458455	69458594	CYB5B	Translatome	0
16	69458522	+	BP	219.675	69458439	69458593	CYB5B	Transcriptome	0
16	69599908	+	SP	16.7787	69599836	69599920	NFAT5	Translatome	4.8023e-06
16	69599908	+	MP	45.9374	69599816	69599931	NFAT5	Transcriptome	4.8023e-06
16	71929426	+	BP	86.1883	71929386	71929469	IST1	Translatome	8.41095e-05
16	71929411	+	BP	82.8935	71929369	71929469	IST1	Transcriptome	8.41095e-05
16	74330715	+	BP	302.161	74330642	74330796	PSMD7	Translatome	0
16	74330712	+	DP	294.618	74330651	74330811	PSMD7	Transcriptome	0
16	75600270	+	MP	70.7002	75600217	75600377	GABARAPL2	Translatome	0.000630049
16	75600273	+	BP	88.6357	75600225	75600320	GABARAPL2	Transcriptome	0.000630049
16	75681716	+	DP	175.531	75681600	75681764	TERF2IP	Translatome	1.90132e-05
16	75681716	+	BP	145.763	75681617	75681762	TERF2IP	Transcriptome	1.90132e-05
16	77224866	+	BP	64.8205	77224756	77224957	MON1B	Translatome	1.09912e-08
16	77224843	+	BP	26.2079	77224778	77224922	MON1B	Transcriptome	1.09912e-08
16	77225096	+	BP	91.2075	77225049	77225232	MON1B	Translatome	7.40391e-05
16	77225085	+	MP	51.0907	77225003	77225128	MON1B	Transcriptome	7.40391e-05
16	83841583	+	BP	49.189	83841517	83841655	HSBP1	Translatome	3.17368e-05
16	83841602	+	BP	63.6057	83841546	83841652	HSBP1	Transcriptome	3.17368e-05
16	85833303	+	BP	401.256	85833195	85833355	COX4I1	Translatome	0.000667767
16	85833303	+	BP	232.926	85833194	85833331	COX4I1	Transcriptome	0.000667767
16	88870197	+	BP	52.2005	88870111	88870288	CDT1	Translatome	2.58274e-07
16	88870216	+	DP	26.3551	88870113	88870238	CDT1	Transcriptome	2.58274e-07
16	88923537	+	SP	112.002	88923452	88923592	TRAPPC2L	Translatome	0.000488376
16	88923532	+	BP	47.1153	88923446	88923567	TRAPPC2L	Transcriptome	0.000488376
16	103608	-	DP	329.982	103536	103730	POLR3K	Translatome	1.53647e-12
16	103608	-	BP	75.8262	103554	103681	POLR3K	Transcriptome	1.53647e-12
16	402678	-	BP	72.2777	402602	402737	AXIN1	Translatome	5.27135e-07
16	402678	-	DP	68.6117	402606	402731	AXIN1	Transcriptome	5.27135e-07
16	431978	-	BP	82.3162	431892	432019	TMEM8A	Translatome	1.16894e-09
16	431978	-	BP	64.6363	431885	432037	TMEM8A	Transcriptome	1.16894e-09
16	686302	-	BP	192.31	686162	686383	C16orf13	Translatome	9.48539e-12
16	686302	-	BP	88.7829	686232	686373	C16orf13	Transcriptome	9.48539e-12
16	734325	-	BP	42.0186	734277	734362	JMJD8	Translatome	0.00094514
16	734325	-	DP	45.054	734274	734373	JMJD8	Transcriptome	0.00094514
16	838363	-	BP	139.249	838279	838408	RPUSD1	Translatome	1.1013e-07
16	838340	-	BP	90.9915	838285	838408	RPUSD1	Transcriptome	1.1013e-07
16	1401863	-	DP	99.2384	1401772	1401924	TSR3	Translatome	1.69948e-05
16	1401863	-	BP	55.655	1401798	1401915	TSR3	Transcriptome	1.69948e-05
16	1525007	-	DP	99.6686	1524960	1525131	CLCN7	Translatome	1.23617e-05
16	1525007	-	DP	57.569	1524985	1525089	CLCN7	Transcriptome	1.23617e-05
16	1823131	-	DP	377.737	1823053	1823189	MRPS34	Translatome	4.58439e-08
16	1823131	-	DP	305.955	1823058	1823184	MRPS34	Transcriptome	4.58439e-08
16	2014827	-	SP	220.275	2014714	2014961	RPS2	Translatome	1.27677e-10
16	2014827	-	DP	34.8948	2014716	2014986	RPS2	Transcriptome	1.27677e-10
16	2059815	-	DP	36.9993	2059807	2059853	ZNF598	Translatome	0.00026322
16	2059822	-	DP	45.9374	2059807	2059874	ZNF598	Transcriptome	0.00026322
16	3074257	-	BP	48.6153	3074215	3074323	HCFC1R1	Translatome	0.000358423
16	3074247	-	MP	46.8208	3074232	3074315	HCFC1R1	Transcriptome	0.000358423
16	3767540	-	BP	534.912	3767504	3767620	TRAP1	Translatome	1.1849e-11
16	3767525	-	BP	901.817	3767504	3767611	TRAP1	Transcriptome	1.1849e-11
16	4588774	-	DP	149.144	4588755	4588863	CDIP1	Translatome	4.18785e-05
16	4588774	-	BP	90.697	4588761	4588837	CDIP1	Transcriptome	4.18785e-05
16	4897289	-	BP	40.7279	4897269	4897320	GLYR1	Translatome	6.98108e-06
16	4897280	-	BP	113.077	4897241	4897311	GLYR1	Transcriptome	6.98108e-06
16	10674502	-	BP	33.1273	10674434	10674571	EMP2	Translatome	0.000726732
16	10674502	-	BP	53.152	10674437	10674569	EMP2	Transcriptome	0.000726732
16	11680775	-	MP	26.8173	11680771	11680822	LITAF	Translatome	0.000147957
16	11680775	-	DP	44.3178	11680758	11680823	LITAF	Transcriptome	0.000147957
16	11945393	-	BP	51.9137	11945358	11945455	RSL1D1	Translatome	1.2802e-07
16	11945401	-	BP	63.3112	11945363	11945459	RSL1D1	Transcriptome	1.2802e-07
16	18812869	-	SP	894.58	18812794	18812955	ARL6IP1	Translatome	6.88331e-08
16	18812869	-	DP	1251.94	18812784	18812938	ARL6IP1	Transcriptome	6.88331e-08
16	25026671	-	BP	32.5536	25026597	25026727	ARHGAP17	Translatome	6.62503e-08
16	25026690	-	BP	54.7716	25026594	25026727	ARHGAP17	Transcriptome	6.62503e-08
16	28503350	-	BP	70.1265	28503210	28503440	CLN3	Translatome	9.28788e-13
16	28503296	-	BP	24.4411	28503212	28503429	CLN3	Transcriptome	9.28788e-13
16	28857638	-	BP	860.305	28857587	28857769	TUFM	Translatome	1.20058e-12
16	28857638	-	MP	332.016	28857587	28857756	TUFM	Transcriptome	1.20058e-12
16	29874547	-	BP	243.937	29874235	29874639	CDIPT	Translatome	0
16	29874496	-	BP	147.088	29874298	29874615	CDIPT	Transcriptome	0
16	30006933	-	BP	28.825	30006923	30007010	HIRIP3	Translatome	0.000401215
16	30006938	-	BP	22.8215	30006933	30007018	HIRIP3	Transcriptome	0.000401215
16	30107534	-	MP	28.6816	30107512	30107586	YPEL3	Translatome	2.45564e-05
16	30107534	-	MP	27.6803	30107520	30107589	YPEL3	Transcriptome	2.45564e-05
16	30134565	-	BP	285.382	30134384	30134630	MAPK3	Translatome	9.39842e-06
16	30134565	-	BP	307.575	30134421	30134662	MAPK3	Transcriptome	9.39842e-06
16	30441336	-	BP	692.374	30441253	30441414	DCTPP1	Translatome	3.03881e-07
16	30441338	-	BP	153.714	30441276	30441389	DCTPP1	Transcriptome	3.03881e-07
16	30457195	-	SP	506.948	30457133	30457296	SEPHS2	Translatome	0
16	30457195	-	SP	467.914	30457159	30457261	SEPHS2	Transcriptome	0
16	56459389	-	BP	74.142	56459327	56459505	AMFR	Translatome	2.35154e-10
16	56459453	-	BP	83.6297	56459307	56459501	AMFR	Transcriptome	2.35154e-10
16	56485246	-	SP	106.552	56485223	56485296	NUDT21	Translatome	0.000128136
16	56485246	-	BP	77.0041	56485226	56485295	NUDT21	Transcriptome	0.000128136
16	66785504	-	MP	77.8706	66785497	66785538	DYNC1LI2	Translatome	0.000243882
16	66785506	-	SP	127.359	66785490	66785541	DYNC1LI2	Transcriptome	0.000243882
16	66864832	-	BP	102.537	66864773	66864908	NAE1	Translatome	0.000139511
16	66864862	-	BP	440.087	66864782	66864942	NAE1	Transcriptome	0.000139511
16	67867784	-	DP	132.939	67867744	67867841	CENPT	Translatome	0.000400584
16	67867788	-	BP	127.064	67867738	67867841	CENPT	Transcriptome	0.000400584
16	70285843	-	BP	190.159	70285753	70285921	EXOSC6	Translatome	2.27451e-06
16	70285843	-	BP	180.363	70285760	70285939	EXOSC6	Transcriptome	2.27451e-06
16	70719956	-	DP	91.0641	70719846	70720012	MTSS1L	Translatome	5.73765e-11
16	70719956	-	SP	217.467	70719855	70720001	MTSS1L	Transcriptome	5.73765e-11
16	70835061	-	MP	115.874	70834962	70835111	VAC14	Translatome	3.3871e-11
16	70835063	-	BP	79.3599	70834978	70835108	VAC14	Transcriptome	3.3871e-11
16	71842962	-	DP	119.459	71842860	71843066	AP1G1	Translatome	0
16	71842968	-	BP	101.887	71842917	71843055	AP1G1	Transcriptome	0
16	74641012	-	DP	66.5413	74640970	74641029	GLG1	Translatome	5.70727e-15
16	74641012	-	DP	199.651	74640965	74641038	GLG1	Transcriptome	5.70727e-15
16	75681563	-	SP	133.8	75681510	75681616	KARS	Translatome	1.25102e-09
16	75681563	-	DP	151.063	75681513	75681625	KARS	Transcriptome	1.25102e-09
16	81040490	-	DP	81.169	81040388	81040526	CMC2	Translatome	4.80428e-05
16	81040490	-	DP	99.6783	81040409	81040528	CMC2	Transcriptome	4.80428e-05
16	85045116	-	BP	48.6153	85045010	85045152	ZDHHC7	Translatome	3.86409e-09
16	85045118	-	DP	95.5558	85045020	85045150	ZDHHC7	Transcriptome	3.86409e-09
16	85833150	-	DP	146.706	85833047	85833304	EMC8	Translatome	0.000507787
16	85833150	-	MP	134.279	85833069	85833268	EMC8	Transcriptome	0.000507787
16	87350995	-	DP	22.5151	87350858	87350998	C16orf95	Translatome	9.40817e-06
16	87350998	-	BP	17.9627	87350928	87351033	C16orf95	Transcriptome	9.40817e-06
16	88878336	-	DP	346.904	88878255	88878421	APRT	Translatome	0.000109828
16	88878336	-	MP	98.9422	88878254	88878407	APRT	Transcriptome	0.000109828
17	900359	+	BP	224.147	900312	900450	TIMM22	Translatome	7.11945e-05
17	900359	+	BP	122.942	900333	900435	TIMM22	Transcriptome	7.11945e-05
17	2240795	+	BP	64.8205	2240680	2240809	SGSM2	Translatome	0.000101833
17	2240795	+	DP	66.1087	2240673	2240810	SGSM2	Transcriptome	0.000101833
17	4613927	+	BP	181.268	4613691	4614010	ARRB2	Translatome	1.56296e-06
17	4613927	+	BP	259.429	4613679	4614041	ARRB2	Transcriptome	1.56296e-06
17	4699459	+	BP	794.194	4699370	4699558	PSMB6	Translatome	0
17	4699463	+	BP	221.884	4699397	4699523	PSMB6	Transcriptome	0
17	4843625	+	BP	100.099	4843269	4843687	RNF167	Translatome	0.000180152
17	4843627	+	BP	54.0354	4843270	4843670	RNF167	Transcriptome	0.000180152
17	5323505	+	SP	130.501	5323421	5323542	RPAIN	Translatome	1.30945e-05
17	5323505	+	DP	114.844	5323431	5323536	RPAIN	Transcriptome	1.30945e-05
17	6544380	+	DP	95.6532	6544301	6544400	TXNDC17	Translatome	0
17	6544336	+	BP	53.152	6544315	6544399	TXNDC17	Transcriptome	0
17	6915943	+	MP	399.678	6915859	6916027	RNASEK	Translatome	1.56572e-08
17	6915943	+	BP	233.663	6915911	6915999	RNASEK	Transcriptome	1.56572e-08
17	7210947	+	BP	976.035	7210800	7211004	EIF5A	Translatome	0
17	7210927	+	BP	872.959	7210784	7211004	EIF5A	Transcriptome	0
17	7476142	+	SP	208.085	7476028	7476156	EIF4A1	Translatome	1.29917e-11
17	7476142	+	SP	37.545	7476078	7476145	EIF4A1	Transcriptome	1.29917e-11
17	8152625	+	DP	42.4488	8152538	8152657	PFAS	Translatome	0.000402598
17	8152620	+	BP	60.2193	8152567	8152658	PFAS	Transcriptome	0.000402598
17	15903138	+	BP	123.188	15903016	15903204	TTC19	Translatome	6.45362e-08
17	15903138	+	BP	199.651	15903014	15903213	TTC19	Transcriptome	6.45362e-08
17	16945773	+	MP	29.5421	16945769	16945848	MPRIP	Translatome	0.000463258
17	16945771	+	BP	60.072	16945769	16945825	MPRIP	Transcriptome	0.000463258
17	21030277	+	BP	80.4519	21030210	21030285	DHRS7B	Translatome	0
17	21030279	+	BP	47.4098	21030214	21030331	DHRS7B	Transcriptome	0
17	26646215	+	MP	157.892	26646119	26646272	TMEM97	Translatome	1.41156e-08
17	26646226	+	BP	121.764	26646096	26646272	TMEM97	Transcriptome	1.41156e-08
17	27047003	+	DP	31.8366	27046970	27047081	RPL23A	Translatome	5.06143e-08
17	27047008	+	DP	17.8155	27046957	27047055	RPL23A	Transcriptome	5.06143e-08
17	27182034	+	SP	111.428	27181954	27182094	ERAL1	Translatome	0
17	27182027	+	MP	60.3665	27181981	27182063	ERAL1	Transcriptome	0
17	30677188	+	DP	54.6385	30677134	30677245	ZNF207	Translatome	8.27348e-05
17	30677188	+	DP	100.12	30677139	30677206	ZNF207	Transcriptome	8.27348e-05
17	30771528	+	BP	157.319	30771479	30771539	PSMD11	Translatome	1.4328e-05
17	30771528	+	BP	233.81	30771352	30771562	PSMD11	Transcriptome	1.4328e-05
17	34890847	+	MP	22.5151	34890799	34890886	PIGW	Translatome	5.90883e-08
17	34890847	+	DP	38.7229	34890797	34890884	PIGW	Transcriptome	5.90883e-08
17	34958024	+	BP	19.3601	34957977	34958098	MRM1	Translatome	9.27962e-08
17	34958020	+	BP	26.5024	34957997	34958102	MRM1	Transcriptome	9.27962e-08
17	35849997	+	SP	44.8867	35849890	35850037	DUSP14	Translatome	0.000303134
17	35849997	+	BP	21.0547	35849907	35850028	DUSP14	Transcriptome	0.000303134
17	36886612	+	BP	37.8597	36886502	36886639	CISD3	Translatome	0.000275859
17	36886612	+	BP	21.6436	36886558	36886641	CISD3	Transcriptome	0.000275859
17	36909012	+	BP	143.982	36908965	36909059	PSMB3	Translatome	0.000194311
17	36908994	+	BP	76.4152	36908972	36909058	PSMB3	Transcriptome	0.000194311
17	37793405	+	BP	119.316	37793295	37793459	STARD3	Translatome	4.5667e-11
17	37793405	+	DP	74.9428	37793306	37793470	STARD3	Transcriptome	4.5667e-11
17	37856229	+	BP	124.048	37856173	37856333	ERBB2	Translatome	7.63417e-08
17	37856229	+	BP	62.2806	37856183	37856348	ERBB2	Transcriptome	7.63417e-08
17	38137060	+	DP	237.197	38136996	38137168	PSMD3	Translatome	0
17	38137060	+	BP	190.081	38137004	38137147	PSMD3	Transcriptome	0
17	39845139	+	SP	411.725	39845131	39845242	EIF1	Translatome	0
17	39845139	+	SP	270.913	39845134	39845245	EIF1	Transcriptome	0
17	40118816	+	DP	46.8944	40118658	40118855	CNP	Translatome	0.000172738
17	40118816	+	DP	73.6177	40118669	40118849	CNP	Transcriptome	0.000172738
17	40610909	+	MP	29.6855	40610859	40610955	ATP6V0A1	Translatome	1.75797e-09
17	40610916	+	MP	168.585	40610859	40610957	ATP6V0A1	Transcriptome	1.75797e-09
17	40761704	+	DP	263.441	40761550	40761781	TUBG1	Translatome	9.84358e-07
17	40761704	+	DP	475.718	40761610	40761781	TUBG1	Transcriptome	9.84358e-07
17	41132582	+	DP	32.5536	41132541	41132666	RUNDC1	Translatome	3.56908e-05
17	41132582	+	SP	56.5384	41132521	41132642	RUNDC1	Transcriptome	3.56908e-05
17	42148281	+	BP	257.274	42148190	42148340	G6PC3	Translatome	0
17	42148279	+	SP	199.798	42148207	42148324	G6PC3	Transcriptome	0
17	43225842	+	SP	85.9014	43225836	43225848	HEXIM1	Translatome	1.54413e-05
17	43225842	+	SP	174.032	43225828	43225849	HEXIM1	Transcriptome	1.54413e-05
17	45727324	+	BP	157.605	45727107	45727470	KPNB1	Translatome	0
17	45727324	+	BP	195.234	45727126	45727470	KPNB1	Transcriptome	0
17	46018971	+	BP	131.362	46018857	46019130	PNPO	Translatome	3.1137e-11
17	46019042	+	BP	94.6723	46018861	46019126	PNPO	Transcriptome	3.1137e-11
17	46185129	+	BP	33.5575	46185099	46185179	SNX11	Translatome	7.26833e-05
17	46185139	+	DP	15.3125	46185099	46185179	SNX11	Transcriptome	7.26833e-05
17	48172722	+	BP	87.1921	48172630	48172825	PDK2	Translatome	1.28581e-09
17	48172722	+	BP	96.1447	48172631	48172820	PDK2	Transcriptome	1.28581e-09
17	48423476	+	BP	51.7703	48423422	48423525	XYLT2	Translatome	8.98886e-06
17	48423496	+	BP	52.7103	48423391	48423514	XYLT2	Transcriptome	8.98886e-06
17	49230939	+	BP	699.688	49230809	49231002	NME1/NME1-NME2	Translatome	0
17	49230939	+	BP	409.462	49230868	49231033	NME1/NME1-NME2	Transcriptome	0
17	49243772	+	BP	420.042	49243629	49244028	NME1-NME2	Translatome	4.5667e-11
17	49243772	+	BP	241.466	49243597	49243961	NME1-NME2	Transcriptome	4.5667e-11
17	56769963	+	BP	102.25	56769917	56770075	RAD51C	Translatome	0
17	56769963	+	DP	329.66	56769915	56770051	RAD51C	Transcriptome	0
17	57297909	+	DP	17.6392	57297818	57297954	GDPD1	Translatome	0.000388009
17	57297909	+	MP	30.3305	57297801	57297951	GDPD1	Transcriptome	0.000388009
17	66244218	+	BP	55.9291	66244139	66244280	AMZ2	Translatome	0.000513718
17	66244216	+	BP	104.537	66244141	66244277	AMZ2	Transcriptome	0.000513718
17	73257958	+	BP	61.0918	73257940	73258056	MRPS7	Translatome	1.53226e-09
17	73257975	+	DP	35.4837	73257949	73258029	MRPS7	Transcriptome	1.53226e-09
17	78194226	+	DP	29.5421	78194211	78194270	SLC26A11	Translatome	7.52476e-06
17	78194226	+	MP	42.9927	78194208	78194277	SLC26A11	Transcriptome	7.52476e-06
17	79008951	+	SP	53.2044	79008945	79008953	BAIAP2	Translatome	1.78503e-06
17	79008951	+	SP	35.9254	79008945	79008953	BAIAP2	Transcriptome	1.78503e-06
17	79213164	+	MP	207.225	79213086	79213199	C17orf89	Translatome	2.45902e-10
17	79213164	+	BP	91.2859	79213086	79213200	C17orf89	Transcriptome	2.45902e-10
17	79670397	+	BP	197.043	79670338	79670558	MRPL12	Translatome	4.85995e-06
17	79670397	+	BP	78.3292	79670347	79670543	MRPL12	Transcriptome	4.85995e-06
17	79990041	+	BP	51.6269	79989946	79990112	RAC3	Translatome	3.19654e-10
17	79989992	+	DP	26.0607	79989982	79990110	RAC3	Transcriptome	3.19654e-10
17	80009797	+	DP	119.889	80009739	80009833	GPS1	Translatome	8.17296e-05
17	80009797	+	DP	120.733	80009741	80009824	GPS1	Transcriptome	8.17296e-05
17	80674598	+	BP	29.6855	80674545	80674626	FN3KRP	Translatome	5.7238e-06
17	80674598	+	DP	25.03	80674549	80674643	FN3KRP	Transcriptome	5.7238e-06
17	685520	-	DP	44.7433	685468	685575	GLOD4	Translatome	3.45019e-05
17	685520	-	MP	111.163	685495	685583	GLOD4	Transcriptome	3.45019e-05
17	882985	-	DP	59.5144	882918	883082	NXN	Translatome	2.47268e-05
17	883016	-	BP	95.1141	882926	883081	NXN	Transcriptome	2.47268e-05
17	1466076	-	DP	60.2314	1466034	1466147	PITPNA	Translatome	0.000719125
17	1466076	-	DP	106.157	1466014	1466147	PITPNA	Transcriptome	0.000719125
17	2615058	-	BP	82.7465	2614984	2615092	CLUH	Translatome	0.000231527
17	2615049	-	BP	141.346	2614953	2615106	CLUH	Transcriptome	0.000231527
17	4269970	-	DP	66.2545	4269771	4270000	UBE2G1	Translatome	1.03042e-06
17	4269970	-	DP	214.816	4269759	4270020	UBE2G1	Transcriptome	1.03042e-06
17	4458681	-	DP	333.711	4458591	4458758	MYBBP1A	Translatome	0
17	4458681	-	DP	219.086	4458609	4458758	MYBBP1A	Transcriptome	0
17	4851856	-	DP	604.322	4851589	4851917	PFN1	Translatome	0
17	4851827	-	MP	387.082	4851585	4851895	PFN1	Transcriptome	0
17	4852254	-	BP	34.9916	4852198	4852409	PFN1	Translatome	3.28956e-05
17	4852254	-	BP	27.9747	4852224	4852409	PFN1	Transcriptome	3.28956e-05
17	4871108	-	SP	45.7472	4871102	4871129	SPAG7	Translatome	6.23671e-14
17	4871112	-	SP	34.1586	4871102	4871132	SPAG7	Transcriptome	6.23671e-14
17	4890963	-	BP	23.6623	4890927	4890979	CAMTA2	Translatome	1.66079e-05
17	4890957	-	DP	62.4278	4890915	4890989	CAMTA2	Transcriptome	1.66079e-05
17	5322994	-	BP	29.6855	5322903	5323018	NUP88	Translatome	0
17	5322982	-	SP	110.574	5322937	5323052	NUP88	Transcriptome	0
17	5342405	-	BP	927.707	5342320	5342553	C1QBP	Translatome	0
17	5342424	-	BP	943.19	5342314	5342550	C1QBP	Transcriptome	0
17	5372253	-	BP	141.687	5372075	5372376	DHX33	Translatome	7.78712e-08
17	5372211	-	BP	122.205	5372095	5372374	DHX33	Transcriptome	7.78712e-08
17	7145138	-	BP	172.09	7145065	7145188	GABARAP	Translatome	4.66837e-07
17	7145138	-	BP	104.979	7145105	7145174	GABARAP	Transcriptome	4.66837e-07
17	7145748	-	BP	644.332	7145578	7145824	GABARAP	Translatome	0
17	7145768	-	BP	559.2	7145593	7145902	GABARAP	Transcriptome	0
17	7154940	-	BP	33.8443	7154880	7155152	CTDNEP1	Translatome	1.99374e-07
17	7155024	-	BP	22.3798	7154889	7155095	CTDNEP1	Transcriptome	1.99374e-07
17	7760437	-	DP	34.1311	7760416	7760605	LSMD1	Translatome	2.11882e-12
17	7760529	-	DP	32.8335	7760437	7760602	LSMD1	Transcriptome	2.11882e-12
17	8055722	-	DP	29.6855	8055679	8055762	PER1	Translatome	7.81776e-05
17	8055722	-	SP	48.7349	8055679	8055790	PER1	Transcriptome	7.81776e-05
17	8059647	-	DP	18.0694	8059647	8059695	PER1	Translatome	3.6725e-06
17	8059647	-	DP	19.2878	8059627	8059699	PER1	Transcriptome	3.6725e-06
17	8286513	-	BP	105.262	8286373	8286608	RPL26	Translatome	1.08847e-07
17	8286499	-	BP	47.9987	8286418	8286569	RPL26	Transcriptome	1.08847e-07
17	12921296	-	BP	156.458	12921262	12921366	ELAC2	Translatome	0
17	12921331	-	BP	174.327	12921256	12921400	ELAC2	Transcriptome	0
17	17140471	-	MP	43.8829	17140422	17140525	FLCN	Translatome	4.31427e-07
17	17140481	-	DP	32.0973	17140425	17140527	FLCN	Transcriptome	4.31427e-07
17	17495006	-	BP	140.54	17494900	17495103	PEMT	Translatome	0
17	17495006	-	DP	94.3779	17494913	17495066	PEMT	Transcriptome	0
17	18218244	-	DP	17.4958	18218219	18218340	TOP3A	Translatome	1.11142e-06
17	18218277	-	DP	29.0054	18218214	18218340	TOP3A	Transcriptome	1.11142e-06
17	21454909	-	BP	57.5066	21454869	21454973	C17orf51	Translatome	0
17	21454941	-	BP	127.064	21454898	21454974	C17orf51	Transcriptome	0
17	26684506	-	BP	78.1574	26684478	26684615	POLDIP2	Translatome	1.72267e-05
17	26684506	-	BP	57.7163	26684480	26684613	POLDIP2	Transcriptome	1.72267e-05
17	36904589	-	DP	30.8327	36904534	36904658	PCGF2	Translatome	4.47187e-09
17	36904558	-	BP	56.9801	36904553	36904669	PCGF2	Transcriptome	4.47187e-09
17	37607518	-	MP	47.7549	37607446	37607559	MED1	Translatome	6.28655e-05
17	37607518	-	MP	63.9002	37607451	37607570	MED1	Transcriptome	6.28655e-05
17	37886761	-	BP	80.5953	37886663	37886813	MIEN1	Translatome	2.00575e-08
17	37886785	-	DP	68.0227	37886641	37886809	MIEN1	Transcriptome	2.00575e-08
17	38210661	-	SP	133.513	38210526	38210686	MED24	Translatome	4.12054e-05
17	38210661	-	SP	80.685	38210578	38210677	MED24	Transcriptome	4.12054e-05
17	38804080	-	BP	14.6276	38804064	38804107	SMARCE1	Translatome	9.38769e-05
17	38804092	-	DP	38.7229	38804041	38804113	SMARCE1	Transcriptome	9.38769e-05
17	39992481	-	MP	264.301	39992394	39992552	NT5C3B	Translatome	1.67309e-14
17	39992452	-	BP	211.43	39992437	39992541	NT5C3B	Transcriptome	1.67309e-14
17	40021694	-	DP	48.6153	40021626	40021701	KLHL11	Translatome	2.13543e-10
17	40021650	-	BP	136.634	40021629	40021729	KLHL11	Transcriptome	2.13543e-10
17	40075204	-	DP	166.784	40075179	40075342	ACLY	Translatome	7.22583e-05
17	40075204	-	DP	308.753	40075172	40075360	ACLY	Transcriptome	7.22583e-05
17	40169457	-	BP	42.162	40169426	40169502	DNAJC7	Translatome	3.91415e-06
17	40169449	-	BP	106.451	40169408	40169553	DNAJC7	Transcriptome	3.91415e-06
17	40307007	-	DP	831.337	40306934	40307090	RAB5C	Translatome	0
17	40307007	-	MP	593.064	40306911	40307070	RAB5C	Transcriptome	0
17	40761382	-	MP	55.9291	40761353	40761430	FAM134C	Translatome	0.000664889
17	40761382	-	DP	28.5637	40761346	40761404	FAM134C	Transcriptome	0.000664889
17	41174397	-	BP	562.303	41174259	41174461	VAT1	Translatome	7.32063e-05
17	41174397	-	BP	173.443	41174283	41174459	VAT1	Transcriptome	7.32063e-05
17	41856313	-	DP	116.734	41856262	41856422	DUSP3	Translatome	2.71413e-14
17	41856313	-	MP	93.2	41856281	41856392	DUSP3	Transcriptome	2.71413e-14
17	42092331	-	BP	79.8783	42092271	42092385	TMEM101	Translatome	3.64311e-07
17	42092333	-	BP	20.9074	42092317	42092385	TMEM101	Transcriptome	3.64311e-07
17	42143969	-	BP	101.82	42143967	42144090	LSM12	Translatome	0.000531253
17	42144045	-	BP	184.633	42143967	42144103	LSM12	Transcriptome	0.000531253
17	42402169	-	MP	482.281	42402105	42402273	SLC25A39	Translatome	1.12662e-13
17	42402169	-	MP	427.572	42402105	42402244	SLC25A39	Transcriptome	1.12662e-13
17	42767144	-	DP	41.8752	42767113	42767199	CCDC43	Translatome	8.6743e-11
17	42767148	-	BP	89.8136	42767097	42767203	CCDC43	Transcriptome	8.6743e-11
17	45908896	-	BP	30.5459	45908879	45908930	MRPL10	Translatome	4.7235e-06
17	45908889	-	DP	32.3918	45908881	45908923	MRPL10	Transcriptome	4.7235e-06
17	47022173	-	BP	138.102	47022081	47022224	SNF8	Translatome	6.21706e-06
17	47022173	-	BP	123.236	47022100	47022220	SNF8	Transcriptome	6.21706e-06
17	48450557	-	BP	115.587	48450520	48450589	MRPL27	Translatome	8.21365e-07
17	48450545	-	DP	40.7842	48450518	48450568	MRPL27	Transcriptome	8.21365e-07
17	56084607	-	BP	221.709	56084500	56084742	SRSF1	Translatome	2.64113e-12
17	56084607	-	MP	287.845	56084514	56084729	SRSF1	Transcriptome	2.64113e-12
17	56296614	-	BP	32.2668	56296570	56296675	MKS1	Translatome	0.000862215
17	56296616	-	BP	25.03	56296581	56296675	MKS1	Transcriptome	0.000862215
17	56591952	-	BP	86.1883	56591870	56592062	MTMR4	Translatome	8.53117e-07
17	56591987	-	BP	47.7043	56591868	56592061	MTMR4	Transcriptome	8.53117e-07
17	57184206	-	BP	43.7395	57184055	57184266	TRIM37	Translatome	1.23219e-07
17	57184097	-	BP	83.9242	57184009	57184264	TRIM37	Transcriptome	1.23219e-07
17	57232535	-	BP	44.1697	57232531	57232640	SKA2	Translatome	1.20332e-07
17	57232538	-	DP	80.685	57232528	57232646	SKA2	Transcriptome	1.20332e-07
17	61920045	-	BP	119.602	61919900	61920140	SMARCD2	Translatome	7.71265e-08
17	61920045	-	BP	113.666	61919884	61920138	SMARCD2	Transcriptome	7.71265e-08
17	62502407	-	SP	175.962	62502355	62502476	DDX5	Translatome	0.000297345
17	62502407	-	SP	195.97	62502275	62502481	DDX5	Transcriptome	0.000297345
17	65241294	-	DP	26.1003	65241288	65241328	HELZ	Translatome	4.17902e-07
17	65241312	-	MP	104.684	65241286	65241329	HELZ	Transcriptome	4.17902e-07
17	65362693	-	DP	91.2075	65362635	65362792	PSMD12	Translatome	1.45926e-11
17	65362693	-	BP	401.805	65362641	65362803	PSMD12	Transcriptome	1.45926e-11
17	73179054	-	SP	131.362	73179038	73179116	SUMO2	Translatome	1.2709e-05
17	73179054	-	DP	89.9608	73179038	73179108	SUMO2	Transcriptome	1.2709e-05
17	73285514	-	BP	56.3594	73285460	73285541	SLC25A19	Translatome	2.44272e-08
17	73285479	-	DP	27.533	73285441	73285533	SLC25A19	Transcriptome	2.44272e-08
17	73511606	-	BP	49.189	73511506	73511713	CASKIN2	Translatome	0.000823215
17	73511606	-	BP	57.569	73511520	73511707	CASKIN2	Transcriptome	0.000823215
17	73775856	-	MP	388.492	73775815	73775926	H3F3B	Translatome	1.10262e-09
17	73775860	-	SP	255.159	73775775	73775894	H3F3B	Transcriptome	1.10262e-09
17	73900965	-	MP	156.745	73900916	73901054	MRPL38	Translatome	4.26615e-06
17	73900965	-	DP	108.66	73900922	73901034	MRPL38	Transcriptome	4.26615e-06
17	74068583	-	MP	62.3825	74068556	74068612	SRP68	Translatome	5.28514e-11
17	74068598	-	MP	164.904	74068575	74068610	SRP68	Transcriptome	5.28514e-11
17	74733413	-	SP	311.052	74733333	74733493	SRSF2	Translatome	6.27745e-10
17	74733413	-	SP	280.925	74733344	74733517	SRSF2	Transcriptome	6.27745e-10
17	76836887	-	BP	25.2398	76836794	76836985	USP36	Translatome	1.41388e-05
17	76836887	-	BP	44.6123	76836747	76836985	USP36	Transcriptome	1.41388e-05
17	78120965	-	BP	30.5459	78120941	78120986	EIF4A3	Translatome	2.39286e-13
17	78120946	-	SP	44.7596	78120940	78121019	EIF4A3	Transcriptome	2.39286e-13
17	78450407	-	SP	20.9376	78450382	78450409	NPTX1	Translatome	0
17	78450404	-	SP	44.4651	78450393	78450409	NPTX1	Transcriptome	0
17	79479825	-	SP	2688.9	79479793	79479890	ACTG1	Translatome	0
17	79479825	-	SP	2097.52	79479778	79479889	ACTG1	Transcriptome	0
17	79828939	-	BP	44.0263	79828870	79829092	ARHGDIA	Translatome	0.000327833
17	79828939	-	BP	34.8948	79828841	79829087	ARHGDIA	Transcriptome	0.000327833
17	79829213	-	DP	537.493	79829155	79829288	ARHGDIA	Translatome	4.22067e-14
17	79829213	-	DP	396.505	79829139	79829299	ARHGDIA	Transcriptome	4.22067e-14
17	79849450	-	MP	104.401	79849396	79849567	ALYREF	Translatome	3.20247e-07
17	79849450	-	MP	83.0408	79849429	79849540	ALYREF	Transcriptome	3.20247e-07
17	79869277	-	BP	83.3201	79869223	79869381	PCYT2	Translatome	4.73087e-06
17	79869277	-	BP	25.4717	79869231	79869347	PCYT2	Transcriptome	4.73087e-06
17	79895115	-	BP	32.8404	79895100	79895204	PYCR1	Translatome	0.000212522
17	79895168	-	BP	23.7049	79895086	79895204	PYCR1	Transcriptome	0.000212522
17	80023671	-	MP	315.785	80023603	80023747	DUS1L	Translatome	0.000990187
17	80023671	-	MP	192.878	80023609	80023732	DUS1L	Transcriptome	0.000990187
17	80606320	-	DP	48.9022	80606253	80606369	WDR45B	Translatome	5.2993e-10
17	80606320	-	DP	42.6983	80606253	80606361	WDR45B	Transcriptome	5.2993e-10
18	158557	+	BP	18.3562	158453	158596	USP14	Translatome	8.87695e-05
18	158482	+	DP	34.8948	158457	158594	USP14	Transcriptome	8.87695e-05
18	3247819	+	BP	68.8359	3247744	3247861	MYL12A	Translatome	0.000192687
18	3247799	+	BP	111.604	3247748	3247868	MYL12A	Transcriptome	0.000192687
18	12703041	+	BP	23.3755	12702977	12703061	PSMG2	Translatome	3.37029e-09
18	12703020	+	DP	26.9441	12702978	12703061	PSMG2	Transcriptome	3.37029e-09
18	12948030	+	BP	63.243	12947960	12948097	SEH1L	Translatome	0.000585634
18	12948010	+	BP	131.187	12947958	12948091	SEH1L	Transcriptome	0.000585634
18	19192294	+	BP	362.679	19192189	19192375	SNRPD1	Translatome	4.16488e-05
18	19192294	+	BP	255.601	19192192	19192406	SNRPD1	Transcriptome	4.16488e-05
18	29078185	+	BP	50.6231	29077880	29078210	DSG2	Translatome	1.54309e-07
18	29078140	+	BP	185.222	29077857	29078213	DSG2	Transcriptome	1.54309e-07
18	59854488	+	DP	16.2051	59854484	59854546	KIAA1468	Translatome	0.000119646
18	59854488	+	BP	48.146	59854476	59854611	KIAA1468	Transcriptome	0.000119646
18	32924393	-	BP	68.5491	32924368	32924456	ZNF24	Translatome	1.04868e-06
18	32924384	-	MP	170.057	32924364	32924467	ZNF24	Transcriptome	1.04868e-06
18	43678251	-	BP	408.856	43678197	43678316	ATP5A1	Translatome	0
18	43678251	-	SP	418.59	43678199	43678314	ATP5A1	Transcriptome	0
18	47018850	-	DP	582.524	47018766	47018924	RPL17	Translatome	0
18	47018825	-	BP	278.275	47018760	47018924	RPL17	Transcriptome	0
18	54305823	-	BP	34.8482	54305749	54305941	TXNL1	Translatome	0.000272099
18	54305833	-	BP	25.3245	54305756	54305905	TXNL1	Transcriptome	0.000272099
18	59854228	-	BP	33.4141	59854169	59854311	PIGN	Translatome	9.03231e-05
18	59854183	-	BP	68.9062	59854153	59854299	PIGN	Transcriptome	9.03231e-05
18	71959218	-	MP	86.4751	71959139	71959259	CYB5A	Translatome	1.77011e-05
18	71959212	-	BP	79.8016	71959149	71959244	CYB5A	Transcriptome	1.77011e-05
19	531710	+	BP	165.35	531666	531813	CDC34	Translatome	3.0019e-06
19	531721	+	BP	66.6976	531643	531791	CDC34	Transcriptome	3.0019e-06
19	797452	+	MP	575.64	797331	797480	PTBP1	Translatome	1.32314e-13
19	797452	+	MP	721.012	797337	797480	PTBP1	Transcriptome	1.32314e-13
19	984345	+	DP	207.798	984239	984459	WDR18	Translatome	5.04742e-12
19	984328	+	BP	77.4458	984283	984430	WDR18	Transcriptome	5.04742e-12
19	1241783	+	DP	373.578	1241707	1241882	ATP5D	Translatome	7.57694e-05
19	1241783	+	DP	167.554	1241709	1241850	ATP5D	Transcriptome	7.57694e-05
19	1383906	+	BP	130.645	1383866	1383940	NDUFS7	Translatome	1.5904e-06
19	1383899	+	BP	41.5204	1383875	1383917	NDUFS7	Transcriptome	1.5904e-06
19	1905398	+	BP	125.625	1905336	1905438	SCAMP4/ADAT3	Translatome	8.92399e-07
19	1905398	+	DP	108.954	1905335	1905430	SCAMP4/ADAT3	Transcriptome	8.92399e-07
19	1941175	+	BP	128.35	1941088	1941274	CSNK1G2	Translatome	9.66704e-05
19	1941193	+	BP	113.518	1941088	1941259	CSNK1G2	Transcriptome	9.66704e-05
19	3185939	+	DP	360.671	3185856	3185994	NCLN	Translatome	0
19	3185928	+	MP	248.533	3185856	3186006	NCLN	Transcriptome	0
19	3359645	+	MP	26.9607	3359581	3359662	NFIC	Translatome	5.32402e-05
19	3359628	+	BP	42.8455	3359554	3359662	NFIC	Transcriptome	5.32402e-05
19	3762670	+	BP	56.7896	3762637	3762694	MRPL54	Translatome	8.17456e-10
19	3762680	+	DP	29.5943	3762638	3762689	MRPL54	Transcriptome	8.17456e-10
19	5623142	+	DP	43.3092	5623044	5623214	SAFB	Translatome	3.42665e-13
19	5623105	+	BP	263.11	5623044	5623203	SAFB	Transcriptome	3.42665e-13
19	5690307	+	SP	1281.35	5690134	5690411	RPL36	Translatome	0
19	5690306	+	SP	479.104	5690179	5690415	RPL36	Transcriptome	0
19	7460031	+	DP	25.9569	7459976	7460092	ARHGEF18	Translatome	0.000118771
19	7460031	+	DP	36.6616	7459982	7460088	ARHGEF18	Transcriptome	0.000118771
19	7581025	+	BP	64.2468	7580951	7581083	ZNF358	Translatome	2.13412e-07
19	7581025	+	BP	108.66	7580951	7581097	ZNF358	Transcriptome	2.13412e-07
19	7745727	+	DP	117.308	7745681	7745828	TRAPPC5	Translatome	8.18927e-09
19	7745727	+	BP	23.7049	7745683	7745805	TRAPPC5	Transcriptome	8.18927e-09
19	7968762	+	BP	57.5066	7968630	7968814	MAP2K7	Translatome	2.45279e-06
19	7968762	+	BP	109.838	7968614	7968826	MAP2K7	Transcriptome	2.45279e-06
19	8455247	+	BP	188.438	8455054	8455300	RAB11B	Translatome	4.52123e-11
19	8455277	+	BP	249.711	8455051	8455305	RAB11B	Transcriptome	4.52123e-11
19	9938591	+	BP	188.438	9938555	9938659	UBL5	Translatome	0
19	9938598	+	DP	119.261	9938554	9938653	UBL5	Transcriptome	0
19	10362917	+	BP	222.426	10362840	10362965	MRPL4	Translatome	2.02894e-11
19	10362890	+	BP	197.295	10362843	10362983	MRPL4	Transcriptome	2.02894e-11
19	10765051	+	BP	92.785	10764949	10765161	ILF3	Translatome	5.58556e-08
19	10765051	+	BP	352.923	10764929	10765164	ILF3	Transcriptome	5.58556e-08
19	10828755	+	DP	114.44	10828643	10828828	DNM2	Translatome	3.41116e-05
19	10828755	+	DP	326.421	10828647	10828855	DNM2	Transcriptome	3.41116e-05
19	11466108	+	MP	130.645	11466069	11466207	DKFZP761J1410	Translatome	1.19832e-08
19	11466141	+	BP	153.714	11466070	11466210	DKFZP761J1410	Transcriptome	1.19832e-08
19	11546480	+	MP	127.49	11546406	11546503	PRKCSH	Translatome	0
19	11546480	+	MP	193.615	11546419	11546521	PRKCSH	Transcriptome	0
19	12917448	+	BP	158.036	12917362	12917478	RNASEH2A	Translatome	1.1098e-08
19	12917398	+	DP	52.1213	12917355	12917483	RNASEH2A	Transcriptome	1.1098e-08
19	13049423	+	SP	619.093	13049358	13049497	CALR	Translatome	0
19	13049423	+	SP	2353.85	13049403	13049486	CALR	Transcriptome	0
19	13229083	+	BP	278.785	13228974	13229159	NACC1	Translatome	0
19	13229078	+	BP	152.241	13228949	13229160	NACC1	Transcriptome	0
19	13263867	+	SP	71.8474	13263829	13263903	IER2	Translatome	1.31404e-10
19	13263869	+	SP	58.3052	13263864	13263883	IER2	Transcriptome	1.31404e-10
19	13875375	+	BP	268.747	13875265	13875441	MRI1	Translatome	0
19	13875373	+	BP	166.229	13875300	13875403	MRI1	Transcriptome	0
19	14640410	+	DP	295.134	14640357	14640500	TECR	Translatome	3.10891e-13
19	14640410	+	DP	484.699	14640368	14640495	TECR	Transcriptome	3.10891e-13
19	16296244	+	MP	114.009	16296191	16296305	FAM32A	Translatome	1.08091e-05
19	16296224	+	BP	80.096	16296212	16296254	FAM32A	Transcriptome	1.08091e-05
19	17420374	+	BP	132.652	17420309	17420405	DDA1	Translatome	0.000163075
19	17420374	+	MP	132.512	17420324	17420437	DDA1	Transcriptome	0.000163075
19	17448397	+	DP	253.689	17448298	17448482	GTPBP3	Translatome	5.173e-07
19	17448397	+	DP	169.173	17448322	17448471	GTPBP3	Transcriptome	5.173e-07
19	17666491	+	BP	227.158	17666368	17666550	COLGALT1	Translatome	4.07128e-05
19	17666472	+	BP	56.5384	17666368	17666534	COLGALT1	Transcriptome	4.07128e-05
19	17830289	+	SP	68.9793	17830268	17830359	MAP1S	Translatome	0
19	17830289	+	MP	173.885	17830225	17830312	MAP1S	Transcriptome	0
19	18668689	+	DP	112.575	18668564	18668719	KXD1	Translatome	0
19	18668689	+	DP	75.3845	18668578	18668724	KXD1	Transcriptome	0
19	18682680	+	MP	71.9909	18682589	18682729	UBA52	Translatome	1.40688e-08
19	18682680	+	DP	31.2139	18682619	18682719	UBA52	Transcriptome	1.40688e-08
19	18942768	+	SP	59.2275	18942683	18942809	UPF1	Translatome	2.57223e-09
19	18942768	+	DP	189.492	18942659	18942817	UPF1	Transcriptome	2.57223e-09
19	19627032	+	BP	266.309	19627014	19627118	NDUFA13	Translatome	3.58182e-07
19	19627032	+	DP	87.7523	19627020	19627086	NDUFA13	Transcriptome	3.58182e-07
19	33072094	+	BP	116.304	33071984	33072207	PDCD5	Translatome	2.17103e-06
19	33072096	+	BP	367.941	33071968	33072163	PDCD5	Transcriptome	2.17103e-06
19	34856101	+	SP	213.104	34856028	34856189	GPI	Translatome	0
19	34856101	+	SP	539.176	34856032	34856215	GPI	Transcriptome	0
19	34919324	+	MP	89.7735	34919232	34919351	UBA2	Translatome	1.06894e-05
19	34919286	+	MP	177.419	34919218	34919377	UBA2	Transcriptome	1.06894e-05
19	36119968	+	BP	122.614	36119916	36120028	RBM42	Translatome	7.05122e-10
19	36119960	+	BP	72.8815	36119933	36120020	RBM42	Transcriptome	7.05122e-10
19	36139195	+	BP	403.264	36139141	36139282	COX6B1	Translatome	6.52368e-12
19	36139195	+	BP	253.392	36139129	36139280	COX6B1	Transcriptome	6.52368e-12
19	36236540	+	BP	70.5568	36236447	36236595	PSENEN	Translatome	0.000832648
19	36236520	+	BP	39.0174	36236476	36236596	PSENEN	Transcriptome	0.000832648
19	36630968	+	DP	110.711	36630889	36631044	CAPNS1	Translatome	2.23016e-07
19	36630968	+	MP	137.223	36630889	36631052	CAPNS1	Transcriptome	2.23016e-07
19	38865407	+	SP	384.047	38865347	38865469	PSMD8	Translatome	0
19	38865407	+	DP	155.481	38865345	38865457	PSMD8	Transcriptome	0
19	39109836	+	BP	484.146	39109648	39109919	EIF3K	Translatome	0
19	39109836	+	BP	316.851	39109653	39109890	EIF3K	Transcriptome	0
19	39616426	+	BP	200.771	39616345	39616471	PAK4	Translatome	0
19	39616434	+	DP	110.868	39616347	39616473	PAK4	Transcriptome	0
19	39882018	+	DP	184.853	39881972	39882061	MED29	Translatome	6.06822e-08
19	39882018	+	BP	73.176	39881979	39882060	MED29	Transcriptome	6.06822e-08
19	39936222	+	BP	97.3741	39936193	39936377	SUPT5H	Translatome	9.34637e-11
19	39936222	+	BP	275.33	39936186	39936380	SUPT5H	Transcriptome	9.34637e-11
19	40477072	+	DP	82.6031	40477042	40477110	PSMC4	Translatome	2.28285e-06
19	40477072	+	BP	53.152	40477034	40477127	PSMC4	Transcriptome	2.28285e-06
19	41305099	+	BP	119.459	41305019	41305171	EGLN2	Translatome	3.46865e-13
19	41305096	+	BP	89.0774	41305019	41305186	EGLN2	Transcriptome	3.46865e-13
19	41770327	+	DP	89.7735	41770197	41770378	HNRNPUL1	Translatome	1.50782e-05
19	41770357	+	BP	93.2	41770227	41770417	HNRNPUL1	Transcriptome	1.50782e-05
19	41903723	+	SP	82.3162	41903695	41903730	BCKDHA	Translatome	0
19	41903720	+	BP	33.8641	41903677	41903730	BCKDHA	Transcriptome	0
19	45909902	+	BP	20.6508	45909867	45909943	CD3EAP	Translatome	2.43916e-09
19	45909902	+	DP	70.2313	45909855	45909952	CD3EAP	Transcriptome	2.43916e-09
19	46010700	+	BP	86.4751	46010674	46010769	VASP	Translatome	5.03501e-10
19	46010745	+	DP	25.619	46010679	46010765	VASP	Transcriptome	5.03501e-10
19	47104533	+	BP	745.722	47104216	47104666	CALM3	Translatome	6.74209e-14
19	47104594	+	BP	827.61	47104205	47104667	CALM3	Transcriptome	6.74209e-14
19	47634144	+	BP	233.325	47634027	47634201	SAE1	Translatome	1.04984e-11
19	47634143	+	BP	277.98	47634026	47634186	SAE1	Transcriptome	1.04984e-11
19	47852572	+	SP	52.6308	47852518	47852662	DHX34	Translatome	0
19	47852572	+	DP	68.0227	47852527	47852706	DHX34	Transcriptome	0
19	48949238	+	BP	287.82	48949200	48949311	GRWD1	Translatome	3.86869e-09
19	48949249	+	MP	151.505	48949220	48949262	GRWD1	Transcriptome	3.86869e-09
19	49458132	+	BP	135.234	49458040	49458188	BAX	Translatome	3.96217e-05
19	49458151	+	DP	174.474	49458063	49458184	BAX	Transcriptome	3.96217e-05
19	49468566	+	SP	72.4211	49468488	49468569	FTL	Translatome	2.92333e-13
19	49468566	+	SP	321.709	49468510	49468576	FTL	Transcriptome	2.92333e-13
19	49497144	+	MP	235.619	49497060	49497163	RUVBL2	Translatome	0
19	49497155	+	DP	125.003	49497073	49497163	RUVBL2	Transcriptome	0
19	49588708	+	DP	137.672	49588560	49588852	SNRNP70	Translatome	1.60922e-08
19	49588708	+	DP	386.051	49588526	49588786	SNRNP70	Transcriptome	1.60922e-08
19	49990864	+	SP	976.896	49990809	49990913	RPL13A	Translatome	0.000162631
19	49990864	+	SP	98.206	49990832	49990901	RPL13A	Transcriptome	0.000162631
19	49999654	+	BP	252.255	49999629	49999727	RPS11	Translatome	1.19822e-12
19	49999700	+	BP	34.3058	49999629	49999742	RPS11	Transcriptome	1.19822e-12
19	50180494	+	BP	266.022	50180418	50180550	PRMT1	Translatome	3.46264e-10
19	50180494	+	DP	125.886	50180418	50180534	PRMT1	Transcriptome	3.46264e-10
19	50887593	+	BP	77.8706	50887533	50887625	POLD1	Translatome	0
19	50887593	+	DP	99.9728	50887500	50887647	POLD1	Transcriptome	0
19	50979777	+	BP	429.794	50979673	50979823	EMC10	Translatome	1.90806e-05
19	50979771	+	BP	180.658	50979682	50979799	EMC10	Transcriptome	1.90806e-05
19	52693305	+	BP	464.642	52693160	52693371	PPP2R1A	Translatome	4.90876e-09
19	52693305	+	BP	154.892	52693210	52693343	PPP2R1A	Transcriptome	4.90876e-09
19	54373006	+	BP	36.4257	54372848	54373056	MYADM	Translatome	0.000154514
19	54372951	+	BP	61.9861	54372860	54373068	MYADM	Transcriptome	0.000154514
19	54606163	+	SP	271.758	54606064	54606216	NDUFA3	Translatome	0.00026963
19	54606163	+	SP	191.406	54606103	54606195	NDUFA3	Transcriptome	0.00026963
19	54641478	+	DP	38.7202	54641415	54641519	CNOT3	Translatome	0.000514848
19	54641478	+	BP	73.4705	54641421	54641558	CNOT3	Transcriptome	0.000514848
19	54694197	+	BP	74.2854	54694070	54694245	TSEN34	Translatome	2.22289e-05
19	54694183	+	BP	15.3125	54694070	54694200	TSEN34	Transcriptome	2.22289e-05
19	54704726	+	SP	2218.95	54704642	54704779	RPS9	Translatome	0
19	54704726	+	SP	273.416	54704660	54704774	RPS9	Transcriptome	0
19	55996578	+	MP	65.6809	55996532	55996606	NAT14	Translatome	1.07147e-08
19	55996578	+	SP	42.9927	55996547	55996604	NAT14	Transcriptome	1.07147e-08
19	56117013	+	DP	25.3832	56116912	56117072	ZNF865	Translatome	3.12601e-06
19	56117019	+	DP	58.158	56116859	56117073	ZNF865	Transcriptome	3.12601e-06
19	56152423	+	BP	247.236	56152162	56152521	ZNF580/ZNF581	Translatome	0.000456507
19	56152423	+	BP	360.579	56152224	56152510	ZNF580/ZNF581	Transcriptome	0.000456507
19	56166414	+	BP	264.875	56166316	56166486	U2AF2	Translatome	5.41925e-10
19	56166414	+	MP	297.563	56166304	56166465	U2AF2	Transcriptome	5.41925e-10
19	56652672	+	MP	99.812	56652607	56652721	ZNF444	Translatome	9.10578e-12
19	56652672	+	MP	163.284	56652601	56652727	ZNF444	Transcriptome	9.10578e-12
19	58331099	+	DP	121.323	58331047	58331158	CTD-2583A14.10/ZNF587B	Translatome	1.31851e-11
19	58331099	+	DP	96.5864	58331068	58331188	CTD-2583A14.10/ZNF587B	Transcriptome	1.31851e-11
19	633537	-	BP	86.4751	633469	633636	POLRMT	Translatome	3.24384e-13
19	633537	-	BP	95.703	633477	633638	POLRMT	Transcriptome	3.24384e-13
19	663214	-	BP	197.76	663115	663339	RNF126	Translatome	0
19	663214	-	MP	129.714	663127	663333	RNF126	Transcriptome	0
19	913219	-	DP	113.723	913153	913243	R3HDM4	Translatome	1.64358e-07
19	913203	-	BP	78.182	913151	913230	R3HDM4	Transcriptome	1.64358e-07
19	1021122	-	MP	164.919	1021080	1021211	TMEM259	Translatome	0.000263192
19	1021122	-	DP	146.352	1021103	1021207	TMEM259	Transcriptome	0.000263192
19	1401524	-	BP	50.9099	1401478	1401566	GAMT	Translatome	0.000119169
19	1401531	-	DP	31.9501	1401486	1401566	GAMT	Transcriptome	0.000119169
19	1592757	-	BP	80.7387	1592687	1592907	MBD3	Translatome	0
19	1592802	-	BP	80.5378	1592701	1592917	MBD3	Transcriptome	0
19	1605461	-	DP	412.585	1605397	1605500	UQCR11	Translatome	0
19	1605433	-	BP	194.792	1605403	1605507	UQCR11	Transcriptome	0
19	2051243	-	SP	171.373	2051212	2051251	MKNK2	Translatome	5.25141e-12
19	2051243	-	SP	153.566	2051214	2051245	MKNK2	Transcriptome	5.25141e-12
19	2236330	-	BP	138.819	2236215	2236361	PLEKHJ1	Translatome	5.58285e-10
19	2236307	-	DP	38.8701	2236230	2236361	PLEKHJ1	Transcriptome	5.58285e-10
19	2427580	-	BP	988.225	2427509	2427629	TIMM13	Translatome	0
19	2427566	-	BP	306.691	2427510	2427621	TIMM13	Transcriptome	0
19	2456929	-	BP	103.254	2456874	2457072	LMNB2	Translatome	0.000994515
19	2456929	-	BP	63.4584	2456903	2457029	LMNB2	Transcriptome	0.000994515
19	2702690	-	BP	20.0771	2702666	2702748	GNG7	Translatome	4.49879e-10
19	2702692	-	SP	61.5444	2702669	2702748	GNG7	Transcriptome	4.49879e-10
19	2740015	-	DP	189.585	2739967	2740071	AC006538.4/SLC39A3	Translatome	1.23211e-07
19	2740015	-	DP	96.1447	2739967	2740068	AC006538.4/SLC39A3	Transcriptome	1.23211e-07
19	2783271	-	BP	43.4526	2783224	2783398	SGTA	Translatome	0.000330248
19	2783271	-	BP	54.6243	2783227	2783396	SGTA	Transcriptome	0.000330248
19	3557582	-	SP	147.424	3557500	3557621	MFSD12	Translatome	4.8595e-05
19	3557584	-	SP	131.187	3557554	3557621	MFSD12	Transcriptome	4.8595e-05
19	3786307	-	BP	49.906	3786260	3786433	MATK	Translatome	1.90163e-11
19	3786381	-	BP	47.4098	3786245	3786441	MATK	Transcriptome	1.90163e-11
19	3985461	-	SP	2814.96	3985373	3985491	EEF2	Translatome	8.91785e-05
19	3985461	-	SP	1049.79	3985363	3985506	EEF2	Transcriptome	8.91785e-05
19	4124121	-	BP	129.354	4124085	4124204	MAP2K2	Translatome	0.000908583
19	4124114	-	BP	58.3052	4124083	4124185	MAP2K2	Transcriptome	0.000908583
19	4400541	-	BP	357.66	4400390	4400636	SH3GL1	Translatome	0
19	4400512	-	BP	332.31	4400398	4400609	SH3GL1	Transcriptome	0
19	4670354	-	SP	181.555	4670284	4670471	C19orf10	Translatome	3.40854e-12
19	4670354	-	SP	110.427	4670301	4670441	C19orf10	Transcriptome	3.40854e-12
19	6459803	-	MP	128.924	6459735	6459871	SLC25A23	Translatome	1.60922e-08
19	6459781	-	MP	433.755	6459738	6459877	SLC25A23	Transcriptome	1.60922e-08
19	6502320	-	BP	23.9491	6502299	6502384	TUBB4A	Translatome	0.000131063
19	6502320	-	SP	122.647	6502299	6502410	TUBB4A	Transcriptome	0.000131063
19	8373196	-	BP	335.431	8373154	8373288	CD320	Translatome	6.02573e-05
19	8373214	-	BP	81.8629	8373174	8373262	CD320	Transcriptome	6.02573e-05
19	8386259	-	DP	169.365	8386221	8386310	NDUFA7	Translatome	1.10541e-05
19	8386259	-	DP	71.4092	8386192	8386310	NDUFA7	Transcriptome	1.10541e-05
19	8579053	-	MP	163.342	8579006	8579084	ZNF414	Translatome	0
19	8579044	-	MP	87.0161	8579035	8579072	ZNF414	Transcriptome	0
19	10230584	-	BP	266.452	10230515	10230622	EIF3G	Translatome	0
19	10230578	-	BP	137.96	10230515	10230601	EIF3G	Transcriptome	0
19	10444205	-	SP	275.344	10444124	10444297	RAVER1	Translatome	6.7462e-11
19	10444205	-	SP	306.691	10444111	10444249	RAVER1	Transcriptome	6.7462e-11
19	10514181	-	BP	62.5259	10514158	10514293	CDC37	Translatome	4.21243e-05
19	10514181	-	DP	35.9254	10514181	10514270	CDC37	Transcriptome	4.21243e-05
19	11450333	-	DP	94.9361	11450255	11450354	RAB3D	Translatome	1.12827e-14
19	11450324	-	MP	76.2679	11450258	11450348	RAB3D	Transcriptome	1.12827e-14
19	11456955	-	BP	75.7195	11456848	11457038	TMEM205	Translatome	0
19	11456946	-	SP	39.6063	11456834	11456987	RAB3D/TMEM205	Transcriptome	0
19	12780225	-	BP	433.379	12780198	12780294	WDR83OS	Translatome	8.52872e-12
19	12780229	-	BP	53.152	12780208	12780269	WDR83OS	Transcriptome	8.52872e-12
19	12792672	-	BP	123.618	12792586	12792726	DHPS	Translatome	0.000600727
19	12792672	-	MP	65.667	12792637	12792713	DHPS	Transcriptome	0.000600727
19	12845477	-	BP	252.685	12845353	12845585	C19orf43	Translatome	0
19	12845498	-	DP	201.86	12845392	12845585	C19orf43	Transcriptome	0
19	12912663	-	MP	338.156	12912578	12912776	PRDX2	Translatome	6.1489e-12
19	12912663	-	DP	202.89	12912587	12912738	PRDX2	Transcriptome	6.1489e-12
19	13044523	-	BP	315.641	13044510	13044555	FARSA	Translatome	1.28419e-06
19	13044525	-	MP	117.494	13044513	13044556	FARSA	Transcriptome	1.28419e-06
19	13068037	-	BP	85.3278	13067953	13068097	GADD45GIP1	Translatome	1.39857e-11
19	13068037	-	SP	44.4651	13067991	13068056	GADD45GIP1	Transcriptome	1.39857e-11
19	14247401	-	SP	253.545	14247354	14247467	ASF1B	Translatome	0
19	14247394	-	MP	112.341	14247335	14247473	ASF1B	Transcriptome	0
19	14530153	-	DP	355.509	14530087	14530207	DDX39A	Translatome	3.79528e-07
19	14530153	-	BP	117.347	14530085	14530204	DDX39A	Transcriptome	3.79528e-07
19	14606939	-	MP	310.478	14606870	14606982	GIPC1	Translatome	2.2239e-12
19	14606939	-	MP	191.553	14606901	14606981	GIPC1	Transcriptome	2.2239e-12
19	17356749	-	BP	51.9137	17356656	17356760	NR2F6	Translatome	0.000140778
19	17356728	-	DP	51.3851	17356654	17356758	NR2F6	Transcriptome	0.000140778
19	19249263	-	DP	122.47	19249251	19249331	TMEM161A	Translatome	0.000259815
19	19249263	-	BP	119.408	19249207	19249328	TMEM161A	Transcriptome	0.000259815
19	33462854	-	BP	53.3478	33462800	33462901	CEP89	Translatome	5.81394e-06
19	33462854	-	BP	29.0054	33462800	33462894	CEP89	Transcriptome	5.81394e-06
19	39340626	-	BP	74.2854	39340517	39340695	HNRNPL	Translatome	2.70992e-11
19	39340621	-	BP	93.2	39340488	39340661	HNRNPL	Transcriptome	2.70992e-11
19	39342987	-	DP	41.4449	39342957	39343008	HNRNPL	Translatome	1.61637e-10
19	39342987	-	BP	20.3185	39342957	39343004	HNRNPL	Transcriptome	1.61637e-10
19	39421400	-	BP	62.3825	39421351	39421421	SARS2	Translatome	0.000796804
19	39421403	-	BP	59.1886	39421368	39421431	SARS2	Transcriptome	0.000796804
19	39466347	-	BP	53.061	39466282	39466436	FBXO17	Translatome	0.000783645
19	39466373	-	BP	83.188	39466292	39466468	FBXO17	Transcriptome	0.000783645
19	39926588	-	DP	846.251	39926513	39926757	RPS16	Translatome	0
19	39926588	-	DP	473.951	39926513	39926761	RPS16	Transcriptome	0
19	40336991	-	DP	497.052	40336955	40337088	FBL	Translatome	1.0564e-05
19	40336991	-	BP	291.526	40336955	40337062	FBL	Transcriptome	1.0564e-05
19	41859827	-	DP	21.5112	41859763	41859990	TGFB1	Translatome	3.99179e-07
19	41859799	-	BP	49.0294	41859741	41860045	TGFB1	Transcriptome	3.99179e-07
19	42463468	-	BP	192.167	42463418	42463540	RABAC1	Translatome	3.53749e-09
19	42463468	-	MP	55.9494	42463450	42463540	RABAC1	Transcriptome	3.53749e-09
19	46195192	-	DP	630.278	46195165	46195264	SNRPD2	Translatome	8.15193e-06
19	46195192	-	DP	289.612	46195132	46195250	SNRPD2	Transcriptome	8.15193e-06
19	46296035	-	BP	53.3478	46296017	46296103	DMWD	Translatome	0.000580619
19	46296049	-	BP	88.194	46296017	46296110	DMWD	Transcriptome	0.000580619
19	47249707	-	SP	126.486	47249654	47249750	STRN4	Translatome	0.000600707
19	47249707	-	SP	139.874	47249648	47249756	STRN4	Transcriptome	0.000600707
19	48894808	-	BP	294.13	48894561	48894866	KDELR1	Translatome	0
19	48894808	-	DP	328.188	48894626	48894879	KDELR1	Transcriptome	0
19	50432697	-	BP	153.447	50432659	50432825	IL4I1/NUP62	Translatome	0
19	50432732	-	BP	145.763	50432634	50432829	IL4I1/NUP62	Transcriptome	0
19	51307851	-	SP	554.272	51307850	51307964	C19orf48	Translatome	2.08174e-07
19	51307851	-	SP	86.4272	51307827	51307919	C19orf48	Transcriptome	2.08174e-07
19	55973006	-	DP	121.036	55972963	55973060	ISOC2	Translatome	0
19	55972998	-	BP	46.3791	55972963	55973059	ISOC2	Transcriptome	0
19	59069954	-	BP	58.9407	59069936	59070028	UBE2M	Translatome	0.000504794
19	59069978	-	BP	44.1706	59069938	59070004	UBE2M	Transcriptome	0.000504794
2	264897	+	BP	80.4519	264836	264963	ACP1	Translatome	6.98297e-06
2	264900	+	BP	163.579	264811	264971	ACP1	Transcriptome	6.98297e-06
2	3622913	+	DP	295.564	3622799	3622997	RPS7	Translatome	0
2	3622913	+	DP	128.242	3622801	3622967	RPS7	Transcriptome	0
2	10262866	+	SP	77.4404	10262811	10262889	RRM2	Translatome	0.000676344
2	10262866	+	SP	131.334	10262805	10262891	RRM2	Transcriptome	0.000676344
2	15732005	+	SP	74.5722	15731936	15732045	DDX1	Translatome	1.0003e-07
2	15732005	+	DP	422.86	15731936	15732060	DDX1	Transcriptome	1.0003e-07
2	25016358	+	BP	51.0533	25016261	25016363	CENPO	Translatome	3.26542e-06
2	25016310	+	BP	38.7229	25016243	25016387	CENPO	Transcriptome	3.26542e-06
2	27255817	+	BP	83.1767	27255767	27255874	TMEM214	Translatome	5.72843e-05
2	27255838	+	BP	186.106	27255769	27255879	TMEM214	Transcriptome	5.72843e-05
2	27435216	+	BP	104.975	27435140	27435252	ATRAID	Translatome	0.00010531
2	27435205	+	BP	59.4831	27435169	27435257	ATRAID	Transcriptome	0.00010531
2	27593487	+	MP	417.748	27593391	27593556	SNX17	Translatome	2.48749e-13
2	27593487	+	DP	145.616	27593446	27593540	SNX17	Transcriptome	2.48749e-13
2	27805949	+	BP	38.7202	27805859	27805966	ZNF512	Translatome	0.000211824
2	27805910	+	BP	92.3166	27805825	27805982	ZNF512	Transcriptome	0.000211824
2	29117533	+	BP	77.5838	29117452	29117586	WDR43	Translatome	5.51806e-06
2	29117533	+	DP	255.306	29117423	29117584	WDR43	Transcriptome	5.51806e-06
2	32503009	+	BP	41.8752	32502958	32503060	YIPF4	Translatome	4.29836e-08
2	32502990	+	BP	48.2932	32502958	32503049	YIPF4	Transcriptome	4.29836e-08
2	42396518	+	BP	28.6816	42396391	42396567	EML4	Translatome	8.70038e-06
2	42396531	+	BP	186.547	42396393	42396667	EML4	Transcriptome	8.70038e-06
2	47630295	+	BP	68.5491	47630206	47630328	MSH2	Translatome	2.25456e-06
2	47630306	+	BP	122.058	47630206	47630343	MSH2	Transcriptome	2.25456e-06
2	61244855	+	BP	63.5298	61244813	61244903	PEX13	Translatome	0.000130184
2	61244855	+	DP	116.463	61244803	61244887	PEX13	Transcriptome	0.000130184
2	63816102	+	DP	143.408	63816034	63816183	MDH1	Translatome	2.8338e-06
2	63816102	+	DP	141.346	63816034	63816198	MDH1	Transcriptome	2.8338e-06
2	64751494	+	BP	17.6392	64751430	64751591	AFTPH	Translatome	3.10376e-05
2	64751482	+	DP	82.8935	64751424	64751596	AFTPH	Transcriptome	3.10376e-05
2	65283580	+	BP	73.8552	65283486	65283601	CEP68	Translatome	0.000243882
[truncated: 1,563 more rows]
