# Supplementary material for: Selective translational usage of TSS and core promoters revealed by translatome sequencing
Source: BMC Genomics. 2019 Apr 11;20:282. doi: 10.1186/s12864-019-5650-0 (PMC6463679; doi:10.1186/s12864-019-5650-0)
Supplement: Supplementary file 4 — Table S2. Length difference of the 5’ UTR between translatome and transcriptome. “Length Difference” shows the difference in length of the 5’ UTR. “Length Status” shows whether the length of the 5’UTR in translatome is the same as, or shorter than, or longer than that in transcriptome. The definitions of the other column names are the same as in Additional file 3: Table S1. (XLSX 1009 kb) [file 12864_2019_5650_MOESM4_ESM.xlsx]

## Sheet: LengthDifferenceTable
Chr	Strand	Position in Translatome	Position in Transcriptome	RPM in Translatome	RPM in Transcriptome	Gene Symbol	Length Difference	Length Status
1	+	861120	861120	2.72475	2.0613	SAMD11	0	Same
1	+	896013	896013	23.6623	32.2445	KLHL17	0	Same
1	+	901862	901862	1.43408	1.61959	PLEKHN1	0	Same
1	+	955500	955500	32.697	62.2806	AGRN	0	Same
1	+	1167639	1167639	109.851	87.1633	B3GALT6	0	Same
1	+	1243977	1243974	74.2854	26.9441	PUSL1	3	Shorter
1	+	1260182	1260182	34.1311	26.3551	GLTPD1	0	Same
1	+	1260395	1260395	1.29067	0.588942	GLTPD1	0	Same
1	+	1334932	1334932	71.8474	36.3671	RP4-758J18.2	0	Same
1	+	1371070	1371070	29.3987	20.9074	VWA1	0	Same
1	+	1407145	1407145	42.5922	24.2938	ATAD3B	0	Same
1	+	1447529	1447529	32.5536	22.2325	ATAD3A	0	Same
1	+	1510343	1510353	2.00771	3.82812	AL645728.1	10	Longer
1	+	1550916	1550911	3.5852	1.32512	MIB2	5	Shorter
1	+	1551245	1551297	6.30996	6.92006	MIB2	52	Longer
1	+	1981850	1981854	0.573632	2.503	PRKCZ	4	Longer
1	+	1981932	1981903	1.14726	1.17788	PRKCZ	29	Shorter
1	+	2323281	2323278	203.353	145.174	RER1	3	Shorter
1	+	2518231	2518237	7.027	7.0673	FAM213B	6	Longer
1	+	2985767	2985767	15.4881	38.134	PRDM16	0	Same
1	+	3371229	3371229	2.15112	3.38641	ARHGEF16	0	Same
1	+	3541598	3541598	50.9099	46.2319	TPRG1L	0	Same
1	+	3569080	3569080	15.0578	16.0487	TP73	0	Same
1	+	3689335	3689335	1.8643	2.503	SMIM1	0	Same
1	+	3773850	3773870	3.29839	2.20853	DFFB	20	Longer
1	+	3774022	3774040	10.7556	24.8828	DFFB	18	Longer
1	+	6052714	6052754	8.46108	23.116	KCNAB2	40	Longer
1	+	6266179	6266179	14.6276	13.6929	RNF207	0	Same
1	+	6640056	6640056	58.2237	44.7596	ZBTB48	0	Same
1	+	6673815	6673815	57.5066	93.2	PHF13	0	Same
1	+	6685243	6685252	19.3601	7.0673	THAP3	9	Longer
1	+	6845523	6845523	89.1998	149.444	CAMTA1	0	Same
1	+	7831356	7831356	74.7156	101.151	VAMP3	0	Same
1	+	8021771	8021723	265.592	137.223	PARK7	48	Shorter
1	+	9294833	9294833	22.6585	21.2019	H6PD	0	Same
1	+	9352953	9352953	8.74789	21.6436	SPSB1	0	Same
1	+	9599546	9599546	9.60834	17.521	SLC25A33	0	Same
1	+	9711802	9711802	0.860448	1.47235	PIK3CD	0	Same
1	+	10003533	10003533	5.01928	13.1039	NMNAT1	0	Same
1	+	10093219	10093219	69.1227	152.683	UBE4B	0	Same
1	+	10459126	10459126	52.2005	71.1147	PGD	0	Same
1	+	10459506	10459555	5.59291	5.006	PGD	49	Longer
1	+	10490459	10490500	4.01543	3.82812	APITD1/APITD1-CORT	41	Longer
1	+	10490807	10490807	23.8057	19.1406	APITD1	0	Same
1	+	10535018	10534944	82.8899	92.9055	PEX14	74	Shorter
1	+	11072414	11072408	1.00386	1.91406	TARDBP	6	Shorter
1	+	11072716	11072716	35.2784	105.273	TARDBP	0	Same
1	+	11333255	11333283	79.3047	47.4098	UBIAD1	28	Longer
1	+	11333567	11333567	23.3755	6.77283	UBIAD1	0	Same
1	+	11714934	11714966	80.7387	62.8695	FBXO44	32	Longer
1	+	11796199	11796193	259.712	57.8635	AGTRAP	6	Shorter
1	+	11822250	11822222	0.71704	1.47235	C1orf167	28	Shorter
1	+	11866298	11866298	39.5806	40.637	CLCN6	0	Same
1	+	11994774	11994779	110.137	86.7216	PLOD1	5	Longer
1	+	12040341	12040419	8.17426	12.515	MFN2	78	Longer
1	+	12040503	12040503	62.5259	45.3485	MFN2	0	Same
1	+	12079577	12079544	47.7549	13.2512	MIIP	33	Shorter
1	+	12290089	12290089	4.58906	32.2445	VPS13D	0	Same
1	+	13910303	13910303	30.2591	44.9068	PDPN	0	Same
1	+	14026683	14026687	6.30996	29.7415	PRDM2	4	Longer
1	+	14075910	14075931	3.29839	35.631	PRDM2	21	Longer
1	+	14925181	14925178	0.71704	2.0613	KAZN	3	Shorter
1	+	15250650	15250650	8.46108	14.7235	KAZN	0	Same
1	+	15480259	15480259	32.9839	30.625	TMEM51	0	Same
1	+	15736418	15736426	267.169	383.695	EFHD2	8	Longer
1	+	15853358	15853358	8.31767	29.8888	DNAJC16	0	Same
1	+	15943949	15943949	22.6585	52.1213	DDI2	0	Same
1	+	16010815	16010815	57.0764	40.1953	PLEKHM2	0	Same
1	+	16085259	16085290	10.182	14.8708	FBLIM1	31	Longer
1	+	16174381	16174354	41.1581	301.685	SPEN	27	Shorter
1	+	16375294	16375333	3.44179	1.17788	CLCNKB	39	Longer
1	+	16693728	16693728	89.9169	46.3791	SZRD1	0	Same
1	+	16767237	16767237	32.5536	32.539	NECAP2	0	Same
1	+	19578077	19578077	56.6462	39.4591	MRTO4	0	Same
1	+	19578302	19578318	68.6925	35.9254	MRTO4	16	Longer
1	+	19638820	19638820	32.1234	18.4044	PQLC2	0	Same
1	+	19923509	19923509	264.875	272.974	MINOS1-NBL1/MINOS1	0	Same
1	+	19970811	19970807	24.3794	17.0793	NBL1	4	Shorter
1	+	20208921	20208921	22.3717	64.9308	OTUD3	0	Same
1	+	20879037	20879037	15.0578	10.8954	FAM43B	0	Same
1	+	20915551	20915551	6.16655	6.47836	CDA	0	Same
1	+	20959974	20959974	44.1697	26.3551	PINK1	0	Same
1	+	21766642	21766642	19.5035	35.3365	NBPF3	0	Same
1	+	21835867	21835867	12.7633	11.4844	ALPL	0	Same
1	+	22379204	22379204	318.509	381.487	CDC42	0	Same
1	+	22778344	22778344	3.72861	11.9261	ZBTB40	0	Same
1	+	22889982	22889982	29.5421	19.5823	EPHA8	0	Same
1	+	23037294	23037294	5.01928	7.36177	EPHB2	0	Same
1	+	23345949	23345982	20.3639	64.3419	KDM1A	33	Longer
1	+	24018291	24018294	393.799	152.83	RPL11	3	Longer
1	+	24019110	24019115	4.58906	1.61959	RPL11	5	Longer
1	+	24069961	24069961	19.6469	62.4278	TCEB3	0	Same
1	+	24104908	24104908	31.263	41.3731	PITHD1	0	Same
1	+	24117675	24117675	64.2468	24.2938	LYPLA2	0	Same
1	+	24286308	24286308	3.87202	3.68088	PNRC2	0	Same
1	+	24742290	24742290	102.25	62.1333	NIPAL3	0	Same
1	+	24829324	24829401	6.45336	16.3431	RCAN3	77	Longer
1	+	24969796	24969789	42.0186	357.929	SRRM1	7	Shorter
1	+	25071938	25071938	16.0617	46.3791	CLIC4	0	Same
1	+	25664799	25664801	174.241	180.658	TMEM50A	2	Longer
1	+	25757388	25757388	10.0386	17.8155	TMEM57	0	Same
1	+	25757469	25757469	6.30996	19.1406	TMEM57	0	Same
1	+	25870076	25870097	54.9253	60.661	LDLRAP1	21	Longer
1	+	26126684	26126684	228.162	175.505	SEPN1	0	Same
1	+	26146469	26146469	56.0726	41.9621	MTFR1L	0	Same
1	+	26146699	26146656	3.15498	3.09194	MTFR1L	43	Shorter
1	+	26437656	26437638	1.00386	1.91406	PDIK1L	18	Shorter
1	+	26438319	26438319	4.58906	21.3491	PDIK1L	0	Same
1	+	26496399	26496399	120.893	25.4717	ZNF593	0	Same
1	+	26560691	26560691	23.3755	36.6616	CEP85	0	Same
1	+	26606577	26606590	20.5074	22.2325	SH3BGRL3	13	Longer
1	+	26758812	26758839	26.1003	32.0973	DHDDS	27	Longer
1	+	26798942	26798942	64.9639	75.2373	HMGN2	0	Same
1	+	26799033	26799032	2.29453	2.20853	HMGN2	1	Shorter
1	+	26856252	26856252	35.2784	27.3858	RPS6KA1	0	Same
1	+	27022523	27022523	3.15498	5.30047	ARID1A	0	Same
1	+	27022584	27022584	0.860448	0.588942	ARID1A	0	Same
1	+	27114456	27114458	10.182	13.5457	PIGV	2	Longer
1	+	27114679	27114686	4.73247	2.65024	PIGV	7	Longer
1	+	27153179	27153190	9.32152	14.1346	ZDHHC18	11	Longer
1	+	27248213	27248213	147.854	198.473	NUDC	0	Same
1	+	27320183	27320183	9.89516	16.6376	TRNP1	0	Same
1	+	27561142	27561218	105.118	139.137	WDTC1	76	Longer
1	+	27648757	27648736	110.137	32.0973	TMEM222	21	Shorter
1	+	27719138	27719138	0.71704	1.03065	GPR3	0	Same
1	+	28052507	28052495	2.29453	3.53365	FAM76A	12	Shorter
1	+	28099770	28099770	8.60448	14.4291	STX12	0	Same
1	+	28157325	28157315	53.6346	39.0174	PPP1R8	10	Shorter
1	+	28199055	28199055	15.0578	19.7295	THEMIS2	0	Same
1	+	28261540	28261540	20.6508	20.9074	SMPDL3B	0	Same
1	+	28286070	28286068	4.15883	1.76682	XKR8	2	Shorter
1	+	28286508	28286529	76.1497	40.4897	XKR8	21	Longer
1	+	28562665	28562665	362.679	475.57	ATPIF1	0	Same
1	+	28586035	28586035	137.098	90.4025	SESN2	0	Same
1	+	28655577	28655620	41.4449	17.2265	MED18	43	Longer
1	+	28696224	28696230	29.6855	77.1513	PHACTR4	6	Longer
1	+	28832501	28832496	3.01157	1.76682	RCC1	5	Shorter
1	+	28832555	28832555	51.7703	15.6069	RCC1	0	Same
1	+	28844765	28844795	58.9407	44.0234	RCC1	30	Longer
1	+	28879597	28879597	16.4919	19.8768	TRNAU1AP	0	Same
1	+	28995296	28995296	10.3254	15.018	GMEB1	0	Same
1	+	29063133	29063131	4.87587	1.91406	YTHDF2	2	Shorter
1	+	29063452	29063452	79.3047	180.069	YTHDF2	0	Same
1	+	29138635	29138634	2.43794	2.94471	OPRD1	1	Shorter
1	+	29213615	29213612	5.73632	24.8828	EPB41	3	Shorter
1	+	29241081	29241081	1.57749	15.9014	EPB41	0	Same
1	+	29563034	29563034	57.65	124.561	PTPRU	0	Same
1	+	31769879	31769879	36.2822	57.1273	ZCCHC17	0	Same
1	+	31886060	31886060	134.804	144.732	SERINC2	0	Same
1	+	32479469	32479469	177.683	534.906	KHDRBS1	0	Same
1	+	32479869	32479858	0.860448	1.47235	KHDRBS1	11	Shorter
1	+	32538532	32538540	55.7857	67.581	TMEM39B	8	Longer
1	+	32573648	32573697	33.9877	43.8761	KPNA6	49	Longer
1	+	32645344	32645344	66.8282	92.4638	TXLNA	0	Same
1	+	32645666	32645666	36.5691	98.6477	TXLNA	0	Same
1	+	32666248	32666248	61.3787	41.0787	CCDC28B	0	Same
1	+	32671272	32671272	26.8173	31.5084	IQCC	0	Same
1	+	32688008	32688008	256.844	154.45	EIF3I	0	Same
1	+	32757705	32757705	127.49	326.126	HDAC1	0	Same
1	+	32930658	32930658	7.027	9.86477	ZBTB8B	0	Same
1	+	33005059	33005059	5.44951	6.77283	ZBTB8A	0	Same
1	+	33116846	33116809	79.1613	218.056	RBBP4	37	Shorter
1	+	33116899	33116901	0.71704	1.03065	RBBP4	2	Longer
1	+	33117086	33117086	0.71704	1.17788	RBBP4	0	Same
1	+	33207424	33207424	9.60834	11.7788	KIAA1522	0	Same
1	+	33219600	33219600	26.1003	70.673	KIAA1522	0	Same
1	+	33283207	33283254	13.0501	34.3058	S100PBP	47	Longer
1	+	33546754	33546754	7.74404	3.82812	ADC	0	Same
1	+	33722093	33722093	5.3061	16.7848	ZNF362	0	Same
1	+	33938252	33938252	18.4996	29.0054	ZSCAN20	0	Same
1	+	35544987	35544992	50.6231	90.2553	ZMYM1	5	Longer
1	+	36023043	36023026	4.15883	1.17788	NCDN	17	Shorter
1	+	36023401	36023401	75.1458	76.5624	NCDN	0	Same
1	+	36273751	36273751	1.29067	1.03065	AGO4	0	Same
1	+	36273803	36273809	1.00386	2.20853	AGO4	6	Longer
1	+	36348816	36348816	35.4218	46.9681	AGO1	0	Same
1	+	36396370	36396319	4.44565	15.6069	AGO3	51	Shorter
1	+	36396869	36396869	16.6353	45.9374	AGO3	0	Same
1	+	36554489	36554489	46.3208	21.6436	ADPRHL2	0	Same
1	+	36621561	36621561	1.57749	2.65024	MAP7D1	0	Same
1	+	36621764	36621781	85.9014	122.353	MAP7D1	17	Longer
1	+	36690030	36690030	91.0641	344.384	THRAP3	0	Same
1	+	36772716	36772697	1.29067	5.44771	SH3D21	19	Shorter
1	+	37940181	37940181	22.2283	9.42306	ZC3H12A	0	Same
1	+	38158168	38158196	29.6855	13.6929	CDCA8	28	Longer
1	+	38259519	38259515	23.6623	14.5763	MANEAL	4	Shorter
1	+	38259761	38259761	18.2128	9.5703	MANEAL	0	Same
1	+	38273466	38273468	21.2244	4.26983	C1orf122	2	Longer
1	+	38273950	38273968	15.3447	7.21453	C1orf122	18	Longer
1	+	38274176	38274176	5.3061	2.20853	C1orf122	0	Same
1	+	38274296	38274271	3.01157	0.883412	C1orf122	25	Shorter
1	+	38478406	38478409	51.4835	159.014	UTP11L	3	Longer
1	+	39456946	39456948	157.319	401.364	AKIRIN1	2	Longer
1	+	39492022	39492022	267.599	329.807	NDUFS5	0	Same
1	+	39571037	39571037	2.43794	36.9561	MACF1	0	Same
1	+	39957308	39957308	2.72475	3.53365	BMP8A	0	Same
1	+	40204554	40204554	12.7633	9.5703	PPIE	0	Same
1	+	40420820	40420820	15.6315	18.6989	MFSD2A	0	Same
1	+	40506430	40506430	78.014	133.542	CAP1	0	Same
1	+	40627059	40627059	20.2205	133.248	RLF	0	Same
1	+	40723908	40723908	77.8706	415.351	ZMPSTE24	0	Same
1	+	40839399	40839399	19.3601	78.3292	SMAP2	0	Same
1	+	40915793	40915785	6.88359	23.116	ZFP69B	8	Shorter
1	+	40942987	40942987	9.75175	21.3491	ZFP69	0	Same
1	+	40997315	40997346	4.58906	7.21453	ZNF684	31	Longer
1	+	41157290	41157376	11.3292	20.3185	NFYC	86	Longer
1	+	41174995	41175017	2.29453	3.97536	NFYC	22	Longer
1	+	41445390	41445368	23.0887	59.1886	CTPS1	22	Shorter
1	+	42846478	42846465	4.44565	12.8095	RIMKLA	13	Shorter
1	+	42922233	42922233	35.135	15.1652	PPCS	0	Same
1	+	42928957	42928957	2.58135	2.65024	CCDC30	0	Same
1	+	43124094	43124094	87.9092	86.2799	PPIH	0	Same
1	+	43148095	43148095	39.007	31.9501	YBX1	0	Same
1	+	43148170	43148168	1.57749	1.91406	YBX1	2	Shorter
1	+	43148661	43148663	4.01543	6.62559	YBX1	2	Longer
1	+	43148814	43148814	1.29067	1.03065	YBX1	0	Same
1	+	43232947	43232951	14.1974	7.509	C1orf50	4	Longer
1	+	43282793	43282790	6.74018	4.71153	ERMAP	3	Shorter
1	+	43312282	43312282	17.926	35.9254	ZNF691	0	Same
1	+	43824653	43824653	137.528	151.8	CDC20	0	Same
1	+	43855573	43855597	12.0463	26.2079	SZT2	24	Longer
1	+	43996557	43996552	40.4411	35.042	PTPRF	5	Shorter
1	+	44115820	44115820	32.2668	35.1893	KDM4A	0	Same
1	+	44173207	44173195	11.9029	30.3305	ST3GAL3	12	Shorter
1	+	44412638	44412626	36.4257	22.527	IPO13	12	Shorter
1	+	44435682	44435659	404.124	27.533	DPH2	23	Shorter
1	+	44440632	44440632	518.133	146.205	ATP6V0B	0	Same
1	+	44440782	44440782	2.43794	0.736177	ATP6V0B	0	Same
1	+	44444890	44444890	142.117	93.0528	B4GALT2	0	Same
1	+	44457465	44457497	1.57749	0.736177	CCDC24	32	Longer
1	+	44679136	44679143	39.5806	54.6243	DMAP1	7	Longer
1	+	44870891	44870847	14.1974	29.7415	RNF220	44	Shorter
1	+	45097627	45097640	84.1805	53.2992	RNF220	13	Longer
1	+	45205534	45205514	11.9029	23.4104	KIF2C	20	Shorter
1	+	45241086	45241068	1.00386	1.03065	RPS8	18	Shorter
1	+	45241275	45241275	77.5838	26.9441	RPS8	0	Same
1	+	45266049	45266049	3.01157	2.20853	PLK3	0	Same
1	+	45477926	45477926	306.75	82.4518	UROD	0	Same
1	+	45805689	45805694	0.860448	0.588942	TOE1	5	Longer
1	+	45805878	45805895	25.2398	18.8461	TOE1	17	Longer
1	+	45965908	45965915	0.573632	0.883412	MMACHC	7	Longer
1	+	45965991	45965991	45.6038	47.1153	MMACHC	0	Same
1	+	46016516	46016492	45.317	23.116	AKR1A1	24	Shorter
1	+	46016737	46016769	12.7633	4.5643	AKR1A1	32	Longer
1	+	46049711	46049711	7.027	2.503	NASP	0	Same
1	+	46153009	46153021	0.860448	0.588942	TMEM69	12	Longer
1	+	46153866	46153866	12.7633	23.7049	TMEM69	0	Same
1	+	46269284	46269263	10.0386	13.3984	MAST2	21	Shorter
1	+	46669006	46669006	6.74018	9.12859	LURAP1	0	Same
1	+	46713435	46713435	61.6655	80.2433	RAD54L	0	Same
1	+	46769370	46769370	381.465	290.937	UQCRH	0	Same
1	+	46806484	46806484	37.7163	52.4158	NSUN4	0	Same
1	+	47799586	47799586	57.65	142.229	CMPK1	0	Same
1	+	47903422	47903436	2.00771	2.0613	FOXD2	14	Longer
1	+	47903716	47903716	9.46493	10.6009	FOXD2	0	Same
1	+	51434378	51434376	10.182	4.41706	CDKN2C	2	Shorter
1	+	51434478	51434478	22.5151	7.509	CDKN2C	0	Same
1	+	51434655	51434655	13.337	3.09194	CDKN2C	0	Same
1	+	51435917	51435926	21.6546	12.3678	CDKN2C	9	Longer
1	+	51701966	51701991	6.74018	30.036	RNF11	25	Longer
1	+	51702190	51702195	3.5852	6.18389	RNF11	5	Longer
1	+	52082762	52082764	6.59677	32.6863	OSBPL9	2	Longer
1	+	52195529	52195529	20.5074	49.3239	OSBPL9	0	Same
1	+	52521986	52521986	34.9916	31.0667	BTF3L4	0	Same
1	+	52870274	52870274	27.9646	19.7295	PRPF38A	0	Same
1	+	53192125	53192125	57.9369	148.855	ZYG11B	0	Same
1	+	53308435	53308435	17.7826	70.8202	ZYG11A	0	Same
1	+	53392956	53392956	12.4765	21.6436	SCP2	0	Same
1	+	53480609	53480609	29.9723	46.8208	SCP2	0	Same
1	+	53662496	53662496	40.4411	66.2559	CPT2	0	Same
1	+	54411743	54411735	4.15883	1.76682	LRRC42	8	Shorter
1	+	54412029	54412029	28.825	41.0787	LRRC42	0	Same
1	+	54519310	54519310	3.44179	9.27583	TCEANC2	0	Same
1	+	54665840	54665847	598.012	342.028	MRPL37	7	Longer
1	+	54666113	54666138	4.44565	1.03065	MRPL37	25	Longer
1	+	55181534	55181538	43.7395	67.2866	TTC4	4	Longer
1	+	57111037	57110987	10.6122	77.7403	PRKAA2	50	Shorter
1	+	59762499	59762456	1.14726	1.47235	FGGY	43	Shorter
1	+	60280617	60280617	9.60834	47.2626	HOOK1	0	Same
1	+	61547899	61547899	2.43794	21.4964	NFIA	0	Same
1	+	61548085	61548093	1.7209	22.2325	NFIA	8	Longer
1	+	61548233	61548251	4.30224	24.5883	NFIA	18	Longer
1	+	62208102	62208152	7.60063	61.1027	INADL	50	Longer
1	+	62902342	62902342	18.7865	56.6856	USP1	0	Same
1	+	62902748	62902700	42.3054	142.377	USP1	48	Shorter
1	+	63249777	63249823	15.0578	85.5438	ATG4C	46	Longer
1	+	63833314	63833314	14.6276	44.1706	ALG6	0	Same
1	+	63989038	63989061	0.573632	0.588942	EFCAB7	23	Longer
1	+	63989243	63989223	2.00771	11.1899	EFCAB7	20	Shorter
1	+	64059069	64059069	41.1581	77.593	PGM1	0	Same
1	+	64059346	64059346	1.57749	1.61959	PGM1	0	Same
1	+	64239688	64239688	18.9299	89.3719	ROR1	0	Same
1	+	65613234	65613234	16.2051	29.7415	AK4	0	Same
1	+	65613503	65613545	2.29453	2.20853	AK4	42	Longer
1	+	65613834	65613834	33.9877	49.1766	AK4	0	Same
1	+	65720124	65720145	2.00771	18.5517	DNAJC6	21	Longer
1	+	65886351	65886351	26.9607	63.7529	LEPR/LEPROT	0	Same
1	+	67390673	67390673	11.7595	39.0174	MIER1	0	Same
1	+	67395937	67395939	5.16269	27.3858	MIER1	2	Longer
1	+	68150884	68150884	27.3909	24.8828	GADD45A	0	Same
1	+	70671353	70671379	57.9369	62.2806	SRSF11	26	Longer
1	+	70687063	70687063	18.3562	37.3978	SRSF11	0	Same
1	+	70820524	70820494	45.6038	49.9128	HHLA3	30	Shorter
1	+	70876949	70876951	3.29839	5.15324	CTH	2	Longer
1	+	74663928	74663928	24.3794	62.4278	FPGT/FPGT-TNNI3K	0	Same
1	+	75198836	75198836	3.29839	0.883412	TYW3	0	Same
1	+	76190072	76190044	2.72475	3.68088	ACADM	28	Shorter
1	+	76190394	76190446	18.9299	79.2126	ACADM	52	Longer
1	+	76251941	76251941	23.2321	54.0354	RABGGTB	0	Same
1	+	76540431	76540431	15.0578	55.9494	ST6GALNAC3	0	Same
1	+	77333126	77333126	0.573632	0.588942	ST6GALNAC5	0	Same
1	+	78245313	78245321	13.4804	31.8028	FAM73A	8	Longer
1	+	78354173	78354216	5.59291	20.613	NEXN	43	Longer
1	+	78470623	78470604	1.14726	1.61959	DNAJB4	19	Shorter
1	+	84543743	84543743	10.3254	22.9687	PRKACB	0	Same
1	+	84764166	84764166	0.71704	12.3678	SAMD13	0	Same
1	+	84944950	84944947	11.3292	21.6436	RPF1	3	Shorter
1	+	86046444	86046444	4.30224	16.9321	CYR61	0	Same
1	+	87170259	87170296	27.2475	36.8088	SH3GLB1	37	Longer
1	+	87380335	87380335	60.805	166.965	HS2ST1	0	Same
1	+	87794165	87794167	14.3408	12.515	LMO4	2	Longer
1	+	87794577	87794577	13.1935	12.2205	LMO4	0	Same
1	+	87794649	87794646	0.573632	0.736177	LMO4	3	Shorter
1	+	87794819	87794816	0.573632	0.588942	LMO4	3	Shorter
1	+	87797393	87797373	1.00386	1.32512	LMO4	20	Shorter
1	+	89149956	89149952	8.46108	36.0727	PKN2	4	Shorter
1	+	89150201	89150238	0.573632	2.35577	PKN2	37	Longer
1	+	89990455	89990465	19.6469	61.1027	LRRC8B	10	Longer
1	+	90098688	90098710	14.4842	45.054	LRRC8C	22	Longer
1	+	90286591	90286549	29.5421	25.619	LRRC8D	42	Shorter
1	+	90460678	90460678	44.8867	93.4945	ZNF326	0	Same
1	+	91966408	91966425	23.5189	102.476	CDC7	17	Longer
1	+	91966669	91966669	5.3061	12.9567	CDC7	0	Same
1	+	92495549	92495533	5.01928	13.3984	EPHX4	16	Shorter
1	+	92545902	92545902	1.7209	7.65624	BTBD8	0	Same
1	+	92764616	92764616	11.7595	130.745	RPAP2	0	Same
1	+	93297596	93297597	907.343	1552.6	RPL5	1	Longer
1	+	93544840	93544840	58.7973	169.615	MTF2	0	Same
1	+	93646281	93646281	12.1897	90.2553	CCDC18	0	Same
1	+	93811464	93811464	73.1381	71.8509	DR1	0	Same
1	+	93811617	93811617	0.573632	1.17788	DR1	0	Same
1	+	93811672	93811674	0.860448	1.61959	DR1	2	Longer
1	+	93812164	93812164	0.573632	1.17788	DR1	0	Same
1	+	93913675	93913687	3.01157	21.9381	FNBP1L	12	Longer
1	+	94883948	94883948	28.5382	59.0414	ABCD3	0	Same
1	+	95582981	95582985	6.74018	27.6803	TMEM56	4	Longer
1	+	95699711	95699711	26.1003	35.631	RWDD3	0	Same
1	+	97187344	97187344	9.17812	39.1646	PTBP2	0	Same
1	+	99127277	99127236	41.1581	93.6417	SNX7	41	Shorter
1	+	99127405	99127412	0.573632	1.61959	SNX7	7	Longer
1	+	100315682	100315682	32.2668	135.015	AGL	0	Same
1	+	100315912	100315885	0.71704	5.006	AGL	27	Shorter
1	+	100435575	100435552	14.771	36.0727	SLC35A3	23	Shorter
1	+	100503651	100503651	97.6609	110.132	HIAT1	0	Same
1	+	100598719	100598719	3.87202	16.6376	TRMT13	0	Same
1	+	100731772	100731772	53.061	47.9987	RTCA	0	Same
1	+	100818043	100818038	5.44951	16.9321	CDC14A	5	Shorter
1	+	101361676	101361646	42.162	89.3719	SLC30A7	30	Shorter
1	+	101702457	101702457	1.00386	4.5643	S1PR1	0	Same
1	+	101702575	101702575	1.8643	10.8954	S1PR1	0	Same
1	+	104068323	104068321	10.6122	42.2566	RNPC3	2	Shorter
1	+	104068588	104068588	3.15498	10.8954	RNPC3	0	Same
1	+	107599331	107599331	154.737	138.401	PRMT6	0	Same
1	+	109102703	109102722	12.1897	34.1586	FAM102B	19	Longer
1	+	109234949	109234949	83.8937	81.5684	PRPF38B	0	Same
1	+	109235200	109235200	1.29067	1.61959	PRPF38B	0	Same
1	+	109289296	109289296	24.6662	96.5864	STXBP3	0	Same
1	+	109419607	109419607	32.9839	95.9975	GPSM2	0	Same
1	+	109633395	109633395	21.9414	25.1772	TMEM167B	0	Same
1	+	109756540	109756540	125.625	188.756	SARS	0	Same
1	+	110009180	110009189	18.4996	40.7842	SYPL2	9	Longer
1	+	110026581	110026581	6.88359	17.2265	ATXN7L2	0	Same
1	+	110036722	110036716	24.236	12.2205	CYB561D1	6	Shorter
1	+	110091257	110091235	110.998	245.883	GNAI3	22	Shorter
1	+	110162497	110162468	95.3664	110.427	AMPD2	29	Shorter
1	+	110163229	110163230	2.72475	2.20853	AMPD2	1	Longer
1	+	110163695	110163692	1.00386	2.65024	AMPD2	3	Shorter
1	+	110198727	110198727	22.9453	13.5457	GSTM4	0	Same
1	+	110198951	110198928	12.3331	15.9014	GSTM4	23	Shorter
1	+	110210716	110210679	58.3671	65.8142	GSTM2	37	Shorter
1	+	110453128	110453128	0.573632	0.588942	CSF1	0	Same
1	+	110453424	110453433	1.29067	0.736177	CSF1	9	Longer
1	+	110453471	110453468	3.72861	2.94471	CSF1	3	Shorter
1	+	110527387	110527406	105.692	223.209	AHCYL1	19	Longer
1	+	110577246	110577246	31.1196	70.5257	STRIP1	0	Same
1	+	110882062	110882057	15.0578	41.9621	RBM15	5	Shorter
1	+	111682869	111682869	16.7787	140.904	CEPT1	0	Same
1	+	111992077	111992077	318.653	138.696	ATP5F1	0	Same
1	+	112162450	112162450	65.1073	139.432	RAP1A	0	Same
1	+	112162525	112162533	1.00386	2.79747	RAP1A	8	Longer
1	+	112298314	112298302	4.01543	3.97536	DDX20	12	Shorter
1	+	112298523	112298523	9.03471	25.4717	DDX20	0	Same
1	+	112938845	112938845	10.899	71.7036	CTTNBP2NL	0	Same
1	+	113051376	113051343	4.01543	4.12259	WNT2B	33	Shorter
1	+	113161788	113161809	6.02314	6.33112	CAPZA1	21	Longer
1	+	113162454	113162454	38.0031	205.982	CAPZA1	0	Same
1	+	113217109	113217109	4.01543	3.09194	MOV10	0	Same
1	+	113217348	113217315	136.238	85.102	MOV10	33	Shorter
1	+	113217589	113217586	2.86816	4.26983	MOV10	3	Shorter
1	+	113615843	113615843	32.1234	95.8502	LRIG2	0	Same
1	+	114447948	114447948	69.5529	65.3725	DCLRE1B	0	Same
1	+	114472272	114472272	12.6199	93.4945	HIPK1	0	Same
1	+	116184574	116184574	23.5189	35.9254	VANGL1	0	Same
1	+	116519128	116519154	4.73247	13.6929	SLC22A15	26	Longer
1	+	116915866	116915866	172.807	1074.82	ATP1A1	0	Same
1	+	117602948	117602948	17.3524	35.9254	TTF2	0	Same
1	+	117910066	117910071	5.73632	18.4044	MAN1A2	5	Longer
1	+	118148673	118148668	4.87587	16.1959	FAM46C	5	Shorter
1	+	118472365	118472365	27.1041	67.7283	WDR3	0	Same
1	+	120254559	120254559	89.9169	77.1513	PHGDH	0	Same
1	+	145209114	145209114	31.4064	62.1333	NOTCH2NL	0	Same
1	+	145470511	145470515	1.43408	3.09194	ANKRD34A	4	Longer
1	+	145477069	145477069	198.047	348.359	LIX1L	0	Same
1	+	145477344	145477344	10.899	19.7295	LIX1L	0	Same
1	+	145507609	145507609	10.899	8.09795	RBM8A	0	Same
1	+	145516372	145516366	9.03471	7.80347	PEX11B	6	Shorter
1	+	145575236	145575287	15.9183	58.4524	PIAS3	51	Longer
1	+	145575988	145575988	33.1273	42.4038	PIAS3	0	Same
1	+	145611018	145611107	31.6932	48.2932	RNF115	89	Longer
1	+	146373587	146373587	1.7209	2.94471	NBPF12	0	Same
1	+	146373672	146373672	2.00771	3.82812	NBPF12	0	Same
1	+	146714336	146714336	104.831	197.295	CHD1L	0	Same
1	+	147013315	147013271	6.30996	8.39242	BCL9	44	Shorter
1	+	147400504	147400506	1.57749	2.503	GPR89B	2	Longer
1	+	149858468	149858468	1417.59	102.329	HIST2H2AC	0	Same
1	+	149858866	149858866	15.7749	6.77283	HIST2H2AC	0	Same
1	+	149871150	149871150	19.9337	11.7788	BOLA1	0	Same
1	+	150039415	150039409	3.01157	2.35577	VPS45	6	Shorter
1	+	150039833	150039833	9.03471	39.0174	VPS45	0	Same
1	+	150122121	150122121	1.43408	5.59494	PLEKHO1	0	Same
1	+	150122302	150122302	8.31767	10.7482	PLEKHO1	0	Same
1	+	150245131	150245131	5.01928	4.26983	C1orf54	0	Same
1	+	150254964	150254968	2.00771	1.47235	C1orf51	4	Longer
1	+	150266281	150266281	251.825	211.872	MRPS21	0	Same
1	+	150294007	150294007	25.2398	47.8515	PRPF3	0	Same
1	+	150337158	150337158	6.45336	26.2079	RPRD2	0	Same
1	+	150459917	150459917	40.2977	42.551	TARS2	0	Same
1	+	150521866	150521884	1.29067	2.94471	ADAMTSL4/AL356356.1	18	Longer
1	+	150898790	150898790	14.1974	21.7908	SETDB1	0	Same
1	+	150899108	150899129	0.71704	1.03065	SETDB1	21	Longer
1	+	150980937	150980937	51.9137	63.7529	PRUNE	0	Same
1	+	151020247	151020245	18.3562	15.1652	C1orf56	2	Shorter
1	+	151032887	151032887	13.6238	9.27583	MLLT11	0	Same
1	+	151043237	151043248	4.58906	2.503	GABPB2	11	Longer
1	+	151138620	151138546	46.4642	25.619	SCNM1	74	Shorter
1	+	151171051	151171051	53.061	63.7529	PIP5K1A	0	Same
1	+	151171449	151171444	1.14726	1.61959	PIP5K1A	5	Shorter
1	+	151227229	151227221	57.2198	85.691	PSMD4	8	Shorter
1	+	151254023	151254023	7.88744	12.2205	ZNF687	0	Same
1	+	151254659	151254660	1.29067	0.588942	ZNF687	1	Longer
1	+	151254775	151254775	47.7549	59.3359	ZNF687	0	Same
1	+	151372055	151372055	60.805	10.7482	PSMB4	0	Same
1	+	151483863	151483892	7.027	15.1652	CGN	29	Longer
1	+	151483952	151483964	0.71704	2.79747	CGN	12	Longer
1	+	151512785	151512785	12.4765	13.6929	TUFT1	0	Same
1	+	151584665	151584665	23.9491	167.996	SNX27	0	Same
1	+	153600910	153600887	2.00771	2.65024	S100A1	23	Shorter
1	+	153606542	153606542	82.6031	45.2013	CHTOP	0	Same
1	+	153631193	153631179	234.042	121.764	SNAPIN	14	Shorter
1	+	153700549	153700544	7.88744	5.006	INTS3	5	Shorter
1	+	153747860	153747883	16.4919	11.0427	SLC27A3	23	Longer
1	+	153963238	153963238	267.743	156.511	RPS27	0	Same
1	+	154192695	154192694	3.44179	2.0613	UBAP2L	1	Shorter
1	+	154193434	154193431	92.9284	275.036	UBAP2L	3	Shorter
1	+	154193804	154193812	3.87202	19.1406	UBAP2L	8	Longer
1	+	154245113	154245113	214.682	82.599	HAX1	0	Same
1	+	154298001	154297998	38.8636	38.8701	ATP8B2	3	Shorter
1	+	154377857	154377771	3.01157	1.61959	IL6R	86	Shorter
1	+	154378058	154378058	5.16269	5.006	IL6R	0	Same
1	+	154947158	154947136	32.4102	32.0973	CKS1B	22	Shorter
1	+	154955828	154955828	90.9207	30.3305	FLAD1	0	Same
1	+	154975110	154975132	0.573632	1.17788	ZBTB7B	22	Longer
1	+	155023772	155023792	45.7472	19.5823	ADAM15	20	Longer
1	+	155036229	155036229	68.6925	17.521	EFNA4/EFNA3	0	Same
1	+	155051346	155051361	54.9253	72.2926	EFNA3	15	Longer
1	+	155100352	155100352	40.5845	11.0427	EFNA1	0	Same
1	+	155108325	155108328	50.7665	29.8888	SLC50A1	3	Longer
1	+	155146325	155146355	4.58906	5.59494	TRIM46	30	Longer
1	+	155178587	155178618	4.15883	2.20853	MTX1	31	Longer
1	+	155179029	155179029	166.21	87.1633	MTX1	0	Same
1	+	155278739	155278705	286.816	86.2799	FDPS	34	Shorter
1	+	155293716	155293716	5.16269	1.17788	RUSC1	0	Same
1	+	155294054	155294052	8.17426	2.35577	RUSC1	2	Shorter
1	+	155294298	155294298	172.52	71.7036	RUSC1	0	Same
1	+	155658882	155658882	74.7156	111.899	DAP3	0	Same
1	+	156024640	156024640	245.801	156.511	LAMTOR2	0	Same
1	+	156052364	156052405	1.00386	1.47235	LMNA	41	Longer
1	+	156084502	156084502	25.3832	46.8208	LMNA	0	Same
1	+	156163894	156163908	86.7619	69.9368	SLC25A44	14	Longer
1	+	156182798	156182790	72.7079	21.2019	PMF1-BGLAP/PMF1	8	Shorter
1	+	156252715	156252715	4.87587	1.61959	TMEM79	0	Same
1	+	156252813	156252816	3.5852	1.03065	TMEM79	3	Longer
1	+	156308342	156308342	1.8643	2.20853	TSACC	0	Same
1	+	156561583	156561583	194.318	94.2306	APOA1BP	0	Same
1	+	156698261	156698261	22.6585	25.03	RRNAD1	0	Same
1	+	156698684	156698630	8.03085	4.71153	RRNAD1	54	Shorter
1	+	156737325	156737325	78.4442	44.7596	PRCC	0	Same
1	+	156737609	156737594	1.14726	2.79747	PRCC	15	Shorter
1	+	156737872	156737824	1.7209	2.65024	PRCC	48	Shorter
1	+	157963090	157963083	3.87202	8.53965	KIRREL	7	Shorter
1	+	157963402	157963415	15.3447	21.0547	KIRREL	13	Longer
1	+	159750759	159750759	2.15112	0.736177	DUSP23	0	Same
1	+	160175125	160175125	70.7002	56.0967	PEA15	0	Same
1	+	160313176	160313176	63.243	80.5378	NCSTN	0	Same
1	+	160370376	160370398	50.4796	32.6863	VANGL2	22	Longer
1	+	161087919	161087919	21.2244	16.9321	NIT1	0	Same
1	+	161088126	161088129	1.14726	1.32512	NIT1	3	Longer
1	+	161123549	161123549	10.182	2.79747	UFC1	0	Same
1	+	161123711	161123712	0.71704	0.736177	UFC1	1	Longer
1	+	161123773	161123773	72.4211	51.9741	UFC1	0	Same
1	+	161129290	161129290	30.1157	37.6923	USP21	0	Same
1	+	161136186	161136216	7.88744	6.33112	PPOX	30	Longer
1	+	161172157	161172157	29.6855	41.3731	NDUFS2	0	Same
1	+	161195853	161195853	20.9376	4.41706	TOMM40L	0	Same
1	+	161284171	161284171	103.827	50.7962	SDHC	0	Same
1	+	161719576	161719592	12.3331	16.4904	DUSP12	16	Longer
1	+	161736110	161736045	10.3254	5.30047	ATF6	65	Shorter
1	+	162039493	162039535	1.7209	9.5703	NOS1AP	42	Longer
1	+	162467608	162467636	128.35	161.517	UHMK1	28	Longer
1	+	162531512	162531512	49.906	82.1573	UAP1	0	Same
1	+	162602236	162602236	12.1897	8.98136	DDR2	0	Same
1	+	163291747	163291747	25.2398	51.6796	NUF2	0	Same
1	+	164528390	164528402	7.88744	14.7235	PBX1	12	Longer
1	+	164528451	164528451	5.01928	8.53965	PBX1	0	Same
1	+	164528640	164528640	0.860448	0.883412	PBX1	0	Same
1	+	165600098	165600098	2.58135	1.76682	MGST3	0	Same
1	+	165600500	165600500	53.3478	28.8581	MGST3	0	Same
1	+	165796853	165796853	38.8636	60.072	UCK2	0	Same
1	+	165797064	165797064	9.03471	14.8708	UCK2	0	Same
1	+	166808716	166808714	32.5536	42.1093	POGK	2	Shorter
1	+	167190160	167190160	2.00771	4.71153	POU2F1	0	Same
1	+	167691219	167691219	153.16	401.953	MPZL1	0	Same
1	+	167905921	167905934	123.188	177.86	DCAF6	13	Longer
1	+	168148183	168148183	56.5028	85.2493	TIPRL	0	Same
1	+	168195246	168195246	140.683	204.657	SFT2D2	0	Same
1	+	169075561	169075561	3.44179	6.62559	ATP1B1	0	Same
1	+	169075928	169075928	23.9491	27.2385	ATP1B1	0	Same
1	+	169337238	169337238	4.73247	4.71153	BLZF1	0	Same
1	+	169337433	169337451	2.72475	7.21453	BLZF1	18	Longer
1	+	169764229	169764186	14.6276	45.054	C1orf112	43	Shorter
1	+	170501304	170501270	5.01928	10.8954	GORAB	34	Shorter
1	+	171454690	171454690	11.7595	79.5071	PRRC2C	0	Same
1	+	171750822	171750844	29.5421	14.4291	METTL13	22	Longer
1	+	173446474	173446474	80.1651	38.8701	PRDX6	0	Same
1	+	173684076	173684076	18.643	31.3611	KLHL20	0	Same
1	+	173793840	173793811	10.0386	18.2572	DARS2	29	Shorter
1	+	173794079	173794079	1.8643	2.35577	DARS2	0	Same
1	+	173837508	173837508	1.43408	4.41706	ZBTB37	0	Same
1	+	174128658	174128658	9.03471	60.3665	RABGAP1L	0	Same
1	+	174968551	174968571	1.00386	2.35577	CACYBP	20	Longer
1	+	174969166	174969215	231.317	547.568	CACYBP	49	Longer
1	+	174969448	174969448	1.00386	1.91406	CACYBP	0	Same
1	+	178062883	178062886	1.29067	1.91406	RASAL2	3	Longer
1	+	178063239	178063239	1.14726	3.82812	RASAL2	0	Same
1	+	178694379	178694379	14.054	43.4344	RALGPS2	0	Same
1	+	178694433	178694437	2.58135	3.68088	RALGPS2	4	Longer
1	+	178995056	178995027	20.3639	32.539	FAM20B	29	Shorter
1	+	179051203	179051203	271.041	60.8082	TOR3A	0	Same
1	+	179262932	179262932	65.2507	130.156	SOAT1	0	Same
1	+	179851420	179851420	1.00386	0.736177	TOR1AIP1	0	Same
1	+	179851914	179851946	5.3061	6.18389	TOR1AIP1	32	Longer
1	+	179923945	179923945	11.7595	101.445	CEP350	0	Same
1	+	180124019	180124019	81.5992	55.5077	QSOX1	0	Same
1	+	180199382	180199384	0.860448	0.883412	LHX4	2	Longer
1	+	180601158	180601158	67.115	141.493	XPR1	0	Same
1	+	181003123	181003118	4.87587	1.76682	MR1	5	Shorter
1	+	181057836	181057836	46.751	14.4291	IER5	0	Same
1	+	182758908	182758908	2.15112	10.012	NPL	0	Same
1	+	182808484	182808482	29.1118	88.6357	DHX9	2	Shorter
1	+	182992555	182992569	24.3794	69.0534	LAMC1	14	Longer
1	+	182992734	182992735	0.573632	1.17788	LAMC1	1	Longer
1	+	183441634	183441634	30.1157	69.0534	SMG7	0	Same
1	+	183605229	183605227	0.573632	4.71153	RGL1	2	Shorter
1	+	184020783	184020783	1.00386	1.32512	TSEN15	0	Same
1	+	184020857	184020867	27.8212	53.7409	TSEN15	10	Longer
1	+	184356163	184356163	14.3408	24.2938	C1orf21	0	Same
1	+	185014621	185014621	31.4064	67.581	RNF2	0	Same
1	+	185126322	185126350	0.71704	7.65624	SWT1	28	Longer
1	+	186344968	186344993	11.7595	20.7602	C1orf27	25	Longer
1	+	192778169	192778169	1.29067	2.35577	RGS2	0	Same
1	+	193028570	193028584	3.15498	15.3125	TROVE2	14	Longer
1	+	193028780	193028765	30.6893	118.083	TROVE2	15	Shorter
1	+	193091188	193091210	22.5151	81.2739	CDC73	22	Longer
1	+	197170629	197170673	0.573632	3.09194	CRB1	44	Longer
1	+	198126163	198126166	20.6508	106.157	NEK7	3	Longer
1	+	200011723	200011709	0.71704	1.17788	NR5A2	14	Shorter
1	+	201617794	201617794	2.72475	17.6682	NAV1	0	Same
1	+	201708961	201709028	1.29067	9.42306	NAV1	67	Longer
1	+	201798314	201798292	74.5722	286.815	IPO9	22	Shorter
1	+	201924634	201924634	138.676	63.0167	TIMM17A	0	Same
1	+	201951756	201951776	81.0256	199.209	RNPEP	20	Longer
1	+	201951845	201951845	0.860448	0.588942	RNPEP	0	Same
1	+	201952491	201952497	1.29067	1.47235	RNPEP	6	Longer
1	+	202976520	202976520	42.7356	26.6496	TMEM183A	0	Same
1	+	202976550	202976551	1.57749	0.588942	TMEM183A	1	Longer
1	+	202995627	202995649	4.01543	12.3678	PPFIA4	22	Longer
1	+	203096847	203096836	1.29067	1.47235	ADORA1	11	Shorter
1	+	203097402	203097404	0.71704	0.736177	ADORA1	2	Longer
1	+	203274647	203274647	8.8913	11.4844	BTG2	0	Same
1	+	203595921	203595921	16.7787	22.6742	ATP2B4	0	Same
1	+	203652098	203652073	2.15112	0.883412	ATP2B4	25	Shorter
1	+	203764702	203764702	1.29067	3.38641	ZC3H11A	0	Same
1	+	203764763	203764765	14.1974	36.3671	ZC3H11A	2	Longer
1	+	203830730	203830735	30.2591	17.3738	SNRPE	5	Longer
1	+	203830768	203830768	3.5852	2.503	SNRPE	0	Same
1	+	204042764	204042764	1.7209	3.23918	SOX13	0	Same
1	+	204485541	204485541	6.59677	8.53965	MDM4	0	Same
1	+	204797821	204797821	2.00771	2.65024	NFASC	0	Same
1	+	205473689	205473689	1.00386	1.76682	CDK18	0	Same
1	+	205473839	205473847	10.899	21.6436	CDK18	8	Longer
1	+	205538171	205538145	2.15112	5.88942	MFSD4	26	Shorter
1	+	206643812	206643819	11.3292	7.509	IKBKE	7	Longer
1	+	206680861	206680889	0.71704	0.883412	RASSF5	28	Longer
1	+	206730492	206730492	2.72475	5.59494	RASSF5	0	Same
1	+	206730619	206730619	0.573632	0.736177	RASSF5	0	Same
1	+	206808898	206808898	8.31767	18.4044	DYRK3	0	Same
1	+	206858247	206858250	15.7749	48.7349	MAPKAPK2	3	Longer
1	+	207226620	207226620	7.027	12.9567	PFKFB2	0	Same
1	+	207494832	207494883	2.43794	5.006	CD55	51	Longer
1	+	207495025	207495025	41.4449	69.6423	CD55	0	Same
1	+	207925431	207925457	69.4095	156.364	CD46	26	Longer
1	+	209848758	209848758	1.29067	1.32512	G0S2	0	Same
1	+	210001319	210001319	13.1935	47.4098	DIEXF	0	Same
1	+	210502264	210502277	1.00386	1.76682	HHAT	13	Longer
1	+	211432708	211432711	3.5852	6.03665	RCOR3	3	Longer
1	+	211500175	211500175	2.00771	7.21453	TRAF5	0	Same
1	+	212209122	212209090	37.1427	75.9735	DTL	32	Shorter
1	+	212606262	212606262	154.737	59.6303	NENF	0	Same
1	+	212782101	212782101	2.15112	1.32512	ATF3	0	Same
1	+	212965236	212965256	28.6816	32.539	TATDN3	20	Longer
1	+	213031629	213031652	54.4951	75.679	FLVCR1	23	Longer
1	+	213123936	213123936	2.00771	3.09194	VASH2	0	Same
1	+	213224632	213224600	17.209	46.6736	RPS6KC1	32	Shorter
1	+	214161280	214161309	2.15112	3.38641	PROX1	29	Longer
1	+	214776548	214776586	8.8913	136.634	CENPF	38	Longer
1	+	215740718	215740718	9.89516	17.9627	KCTD3	0	Same
1	+	215740909	215740907	0.71704	0.883412	KCTD3	2	Shorter
1	+	218458635	218458635	29.5421	117.788	RRP15	0	Same
1	+	219347220	219347220	15.2013	47.9987	LYPLAL1	0	Same
1	+	220267474	220267456	77.5838	289.759	IARS2	18	Shorter
1	+	220701507	220701512	10.0386	43.4344	MARK1	5	Longer
1	+	220863705	220863728	26.6739	29.2998	C1orf115	23	Longer
1	+	220921661	220921655	4.87587	5.59494	2018-03-02	6	Shorter
1	+	220960215	220960215	62.5259	99.5311	2018-03-01	0	Same
1	+	221052707	221052706	1.00386	2.0613	HLX	1	Shorter
1	+	221053001	221053001	4.58906	3.23918	HLX	0	Same
1	+	221053067	221053067	0.573632	0.883412	HLX	0	Same
1	+	222791442	222791442	11.9029	132.365	MIA3	0	Same
1	+	222817671	222817671	4.30224	10.012	MIA3	0	Same
1	+	222885935	222885890	11.3292	38.8701	BROX	45	Shorter
1	+	222886170	222886182	4.30224	5.74218	BROX	12	Longer
1	+	222886733	222886733	1.43408	11.1899	BROX	0	Same
1	+	223900212	223900212	44.3131	60.9554	CAPN2	0	Same
1	+	223900419	223900427	0.71704	1.17788	CAPN2	8	Longer
1	+	224301811	224301821	47.3247	81.1267	FBXO28	10	Longer
1	+	224370942	224370942	35.7086	90.9915	DEGS1	0	Same
1	+	224544608	224544587	108.417	74.5011	CNIH4	21	Shorter
1	+	225117377	225117384	22.5151	128.242	DNAH14	7	Longer
1	+	225965548	225965548	84.1805	189.934	SRP9	0	Same
1	+	225997826	225997826	135.521	160.928	EPHX1	0	Same
1	+	226249539	226249532	1.43408	0.588942	H3F3A	7	Shorter
1	+	226250417	226250424	54.4951	39.0174	H3F3A	7	Longer
1	+	227058319	227058317	6.16655	6.62559	PSEN2	2	Shorter
1	+	227127999	227127999	47.6115	111.752	ADCK3	0	Same
1	+	227751244	227751225	44.5999	105.862	ZNF678	19	Shorter
1	+	227916336	227916293	13.0501	6.18389	SNAP47	43	Shorter
1	+	227923129	227923158	120.463	67.7283	SNAP47	29	Longer
1	+	228194699	228194699	0.71704	3.09194	WNT3A	0	Same
1	+	228270423	228270423	500.494	431.989	ARF1	0	Same
1	+	228327980	228327980	1008.88	277.391	GUK1	0	Same
1	+	228353505	228353505	35.852	17.6682	IBA57	0	Same
1	+	228353835	228353835	1.43408	0.588942	IBA57	0	Same
1	+	228362271	228362271	11.3292	2.79747	IBA57	0	Same
1	+	228645804	228645804	2305.28	154.45	HIST3H2BB	0	Same
1	+	228675095	228675095	714.746	225.859	RNF187	0	Same
1	+	228675291	228675284	9.89516	3.97536	RNF187	7	Shorter
1	+	228871200	228871200	10.7556	13.3984	RHOU	0	Same
1	+	229406858	229406858	34.1311	72.7343	RAB4A	0	Same
1	+	229761994	229761994	25.8135	77.2986	URB2	0	Same
1	+	230203015	230202982	30.5459	60.072	GALNT2	33	Shorter
1	+	230778227	230778251	20.9376	43.14	COG2	24	Longer
1	+	231114840	231114840	62.2391	95.5558	ARV1	0	Same
1	+	231376951	231376969	13.6238	27.3858	GNPAT	18	Longer
1	+	231473795	231473795	17.209	15.018	SPRTN	0	Same
1	+	231474039	231474039	12.6199	98.9422	SPRTN	0	Same
1	+	231664429	231664424	6.59677	15.4597	TSNAX	5	Shorter
1	+	233086357	233086373	23.3755	19.8768	NTPCR	16	Longer
1	+	233463513	233463513	12.6199	38.5757	MLK4	0	Same
1	+	233749799	233749852	2.86816	4.12259	KCNK1	53	Longer
1	+	234509202	234509202	50.6231	23.4104	COA6	0	Same
1	+	235491885	235491885	31.6932	98.206	GGPS1	0	Same
1	+	235492269	235492241	2.29453	4.26983	GGPS1	28	Shorter
1	+	235530770	235530745	21.2244	45.4957	TBCE	25	Shorter
1	+	236305839	236305853	15.2013	25.7662	GPR137B	14	Longer
1	+	236558741	236558741	16.7787	22.6742	EDARADD	0	Same
1	+	236849799	236849799	4.58906	24.2938	ACTN2	0	Same
1	+	236958612	236958592	9.46493	9.5703	MTR	20	Shorter
1	+	236958690	236958702	1.14726	6.03665	MTR	12	Longer
1	+	240255183	240255183	1.14726	5.006	FMN2	0	Same
1	+	242011288	242011288	2.86816	3.23918	EXO1	0	Same
1	+	242011521	242011506	52.0571	140.463	EXO1	15	Shorter
1	+	243419354	243419358	3.87202	13.1039	SDCCAG8	4	Longer
1	+	244816432	244816403	29.2552	52.2686	DESI2	29	Shorter
1	+	244998629	244998629	3.15498	4.12259	COX20	0	Same
1	+	244998717	244998750	2.72475	2.0613	COX20	33	Longer
1	+	244998966	244998960	7.60063	20.7602	COX20	6	Shorter
1	+	245133663	245133692	1.7209	10.012	EFCAB2	29	Longer
1	+	246729804	246729804	4.15883	16.9321	CNST	0	Same
1	+	246887336	246887365	2.15112	2.79747	SCCPDH	29	Longer
1	+	246887714	246887714	29.6855	48.7349	SCCPDH	0	Same
1	+	249132446	249132446	26.8173	12.8095	ZNF672	0	Same
1	+	249200438	249200434	3.15498	8.09795	PGBD2	4	Shorter
1	-	894636	894645	273.192	212.755	NOC2L	9	Shorter
1	-	935477	935477	72.7079	82.599	HES4	0	Same
1	-	1051469	1051469	83.0333	29.7415	C1orf159	0	Same
1	-	1167381	1167381	151.869	92.9055	SDF4	0	Same
1	-	1209213	1209234	38.29	29.5943	UBE2J2	21	Shorter
1	-	1243310	1243313	2.29453	4.12259	ACAP3	3	Shorter
1	-	1260040	1260040	64.8205	86.4272	CPSF3L	0	Same
1	-	1284564	1284550	1.00386	0.588942	DVL1	14	Longer
1	-	1284690	1284690	1.14726	1.17788	DVL1	0	Same
1	-	1284786	1284786	7.74404	7.509	DVL1	0	Same
1	-	1310562	1310546	247.809	104.979	AURKAIP1	16	Longer
1	-	1334708	1334708	90.7773	95.1141	CCNL2	0	Same
1	-	1342627	1342627	290.545	215.258	MRPL20	0	Same
1	-	1509984	1510014	50.6231	69.6423	SSU72	30	Shorter
1	-	1510243	1510243	348.625	303.158	SSU72	0	Same
1	-	1535395	1535398	0.860448	0.736177	C1orf233	3	Shorter
1	-	1535515	1535515	54.9253	48.7349	C1orf233	0	Same
1	-	1590433	1590433	6.30996	16.6376	CDK11B	0	Same
1	-	1623976	1623976	1.00386	1.03065	SLC35E2B	0	Same
1	-	1624234	1624234	11.3292	10.6009	SLC35E2B	0	Same
1	-	1655773	1655773	5.44951	14.7235	CDK11A	0	Same
1	-	1709863	1709863	128.637	123.972	NADK	0	Same
1	-	1710255	1710304	1.8643	3.97536	NADK	49	Shorter
1	-	1821896	1821928	1.43408	1.32512	GNB1	32	Shorter
1	-	1822509	1822509	212.961	459.669	GNB1	0	Same
1	-	1850529	1850512	0.573632	0.883412	TMEM52	17	Longer
1	-	1850718	1850718	23.3755	8.09795	TMEM52	0	Same
1	-	2126211	2126211	74.7156	80.8322	C1orf86	0	Same
1	-	2322993	2322993	19.6469	18.4044	MORN1	0	Same
1	-	2323155	2323152	1.7209	2.503	MORN1	3	Longer
1	-	2343982	2343982	63.5298	27.9747	PEX10	0	Same
1	-	2345250	2345250	3.15498	0.883412	PEX10	0	Same
1	-	2458039	2458039	29.9723	23.9994	PANK4	0	Same
1	-	2461702	2461702	0.860448	1.32512	HES5	0	Same
1	-	3528060	3528090	5.73632	7.80347	MEGF6	30	Shorter
1	-	3566667	3566667	53.3478	41.6676	WRAP73	0	Same
1	-	3713055	3713055	96.657	67.2866	LRRC47	0	Same
1	-	3773775	3773775	26.6739	49.4711	CEP104	0	Same
1	-	3816807	3816815	24.236	31.6556	C1orf174	8	Shorter
1	-	6052485	6052480	9.32152	17.3738	NPHP4	5	Longer
1	-	6259654	6259654	458.476	438.467	RPL22	0	Same
1	-	6295992	6295992	310.335	303.894	ICMT	0	Same
1	-	6453437	6453437	53.4912	15.7542	ACOT7	0	Same
1	-	6479975	6479975	1.43408	1.76682	HES2	0	Same
1	-	6550635	6550629	1.00386	0.736177	PLEKHG5	6	Longer
1	-	6557484	6557484	3.15498	3.53365	PLEKHG5	0	Same
1	-	6614573	6614573	119.746	315.967	NOL9	0	Same
1	-	6662634	6662691	4.01543	1.47235	KLHL21	57	Shorter
1	-	6662929	6662929	101.39	25.7662	KLHL21	0	Same
1	-	6674648	6674632	0.573632	0.736177	KLHL21	16	Longer
1	-	6761876	6761866	65.5375	138.548	DNAJC11	10	Longer
1	-	8086371	8086371	15.7749	50.649	ERRFI1	0	Same
1	-	8585993	8585952	3.15498	3.09194	RERE	41	Longer
1	-	8877707	8877699	3.44179	54.4771	RERE	8	Longer
1	-	8938745	8938745	2274.74	1626.36	ENO1	0	Same
1	-	8939106	8939088	2.72475	1.32512	ENO1	18	Longer
1	-	8939333	8939314	8.31767	7.80347	ENO1	19	Longer
1	-	9189254	9189254	31.98	16.6376	GPR157	0	Same
1	-	9884018	9884018	90.7773	144.585	CLSTN1	0	Same
1	-	9970316	9970316	37.5729	27.533	CTNNBIP1	0	Same
1	-	10003443	10003357	7.45722	25.3245	LZIC	86	Longer
1	-	10532554	10532583	531.614	300.655	DFFA	29	Shorter
1	-	11118885	11118885	1.7209	1.03065	SRM	0	Same
1	-	11119564	11119560	1.7209	0.736177	SRM	4	Longer
1	-	11120075	11120075	1146.4	596.451	SRM	0	Same
1	-	11159908	11159915	52.7742	222.031	EXOSC10	7	Shorter
1	-	11322597	11322597	35.4218	86.4272	MTOR	0	Same
1	-	11714711	11714739	1.7209	1.61959	FBXO2	28	Shorter
1	-	11741025	11741025	35.135	7.0673	MAD2L2	0	Same
1	-	11741202	11741202	233.038	140.021	MAD2L2	0	Same
1	-	11741335	11741335	2.15112	0.883412	MAD2L2	0	Same
1	-	11865994	11865992	6.45336	11.3371	MTHFR	2	Longer
1	-	11986470	11986470	239.635	71.2619	KIAA2013	0	Same
1	-	12677310	12677273	5.16269	1.32512	DHRS3	37	Longer
1	-	12677504	12677507	1.43408	0.588942	DHRS3	3	Shorter
1	-	12677702	12677688	13.6238	1.91406	DHRS3	14	Longer
1	-	15850710	15850710	37.4295	23.2632	CASP9	0	Same
1	-	15851390	15851382	0.71704	1.17788	CASP9	8	Longer
1	-	15911518	15911518	4.01543	2.79747	AGMAT	0	Same
1	-	16302596	16302598	19.9337	12.8095	ZBTB17	2	Shorter
1	-	16400126	16400119	7.88744	8.24518	FAM131C	7	Longer
1	-	16482561	16482508	19.0733	23.116	EPHA2	53	Longer
1	-	16563662	16563662	9.32152	11.1899	RSG1	0	Same
1	-	16678934	16678968	36.5691	39.9008	FBXO42	34	Shorter
1	-	16940041	16940045	29.2552	98.5005	NBPF1	4	Shorter
1	-	17307115	17307115	18.2128	23.7049	MFAP2	0	Same
1	-	17338423	17338423	53.6346	46.3791	ATP13A2	0	Same
1	-	17380524	17380527	152.873	180.363	SDHB	3	Shorter
1	-	17445955	17445946	0.573632	3.38641	PADI2	9	Longer
1	-	17765032	17765032	20.9376	16.9321	RCC2	0	Same
1	-	17765132	17765132	2.15112	1.17788	RCC2	0	Same
1	-	17766219	17766227	15.3447	8.68689	RCC2	8	Shorter
1	-	19229049	19229049	25.2398	23.9994	ALDH4A1	0	Same
1	-	19283149	19283170	6.88359	14.2818	IFFO2	21	Shorter
1	-	19536755	19536760	52.9176	315.378	UBR4	5	Shorter
1	-	19578012	19578018	74.5722	115.138	EMC1	6	Shorter
1	-	19638597	19638597	117.308	49.9128	AKR7A2	0	Same
1	-	19812027	19812027	303.021	335.844	CAPZB	0	Same
1	-	20126373	20126373	1.7209	2.65024	TMCO4	0	Same
1	-	20812141	20812116	0.573632	0.883412	CAMK2N1	25	Longer
1	-	20812322	20812321	1.57749	1.47235	CAMK2N1	1	Longer
1	-	20812810	20812703	2.72475	13.6929	CAMK2N1	107	Longer
1	-	20834634	20834624	89.0564	38.134	MUL1	10	Longer
1	-	20987863	20987870	1052.33	411.228	DDOST	7	Shorter
1	-	21044257	21044257	12.6199	19.7295	KIF17	0	Same
1	-	21113142	21113145	26.2437	39.1646	HP1BP3	3	Shorter
1	-	21113246	21113262	2.00771	8.09795	HP1BP3	16	Shorter
1	-	21113800	21113800	22.2283	83.6297	HP1BP3	0	Same
1	-	21503347	21503355	26.6739	111.163	EIF4G3	8	Shorter
1	-	21616936	21616934	0.860448	7.0673	ECE1	2	Longer
1	-	21671997	21671997	40.7279	140.61	ECE1	0	Same
1	-	21949074	21949044	3.72861	3.97536	RAP1GAP	30	Longer
1	-	21978359	21978337	1.7209	1.91406	RAP1GAP	22	Longer
1	-	21995834	21995834	7.027	6.92006	RAP1GAP	0	Same
1	-	22109585	22109585	18.643	64.1946	USP48	0	Same
1	-	22110113	22110105	1.29067	3.68088	USP48	8	Longer
1	-	22263800	22263800	10.899	39.0174	HSPG2	0	Same
1	-	23495349	23495349	22.3717	103.654	LUZP1	0	Same
1	-	23670746	23670781	24.6662	50.9434	HNRNPR	35	Shorter
1	-	23694828	23694803	5.59291	16.9321	ZNF436	25	Longer
1	-	23810672	23810672	3.87202	11.4844	ASAP3	0	Same
1	-	23857725	23857712	28.5382	13.1039	E2F2	13	Longer
1	-	23885992	23885992	335.862	82.3046	ID3	0	Same
1	-	24127244	24127244	32.8404	11.7788	GALE	0	Same
1	-	24151919	24151933	26.6739	25.03	HMGCL	14	Shorter
1	-	24194780	24194787	83.4635	64.1946	FUCA1	7	Shorter
1	-	24306817	24306819	153.59	354.984	SRSF10	2	Shorter
1	-	24513769	24513769	23.0887	20.7602	IFNLR1	0	Same
1	-	24740225	24740225	15.2013	40.9314	STPG1	0	Same
1	-	25558993	25558993	61.6655	75.2373	SYF2	0	Same
1	-	25573945	25573945	26.1003	19.5823	C1orf63	0	Same
1	-	25756674	25756686	0.860448	2.0613	RHCE	12	Shorter
1	-	26147264	26147264	1.29067	1.47235	AL020996.1	0	Same
1	-	26185908	26185908	27.2475	65.9614	AUNIP	0	Same
1	-	26232557	26232533	2.43794	2.0613	STMN1	24	Longer
1	-	26232910	26232910	135.234	396.799	STMN1	0	Same
1	-	26324540	26324540	9.03471	7.21453	PAFAH2	0	Same
1	-	26633127	26633127	39.5806	29.5943	UBXN11	0	Same
1	-	27216774	27216765	73.7118	15.9014	GPN2	9	Longer
1	-	27226958	27226952	53.6346	10.3065	GPATCH3	6	Longer
1	-	27693075	27693075	2.58135	1.17788	MAP3K6	0	Same
1	-	27693452	27693452	12.4765	6.18389	MAP3K6	0	Same
1	-	27816669	27816669	54.2083	137.812	WASF2	0	Same
1	-	27998703	27998689	9.32152	1.32512	IFI6	14	Longer
1	-	28241072	28241082	111.285	49.6183	RPA2	10	Shorter
1	-	28241257	28241257	9.60834	4.5643	RPA2	0	Same
1	-	28415112	28415113	26.8173	134.426	EYA3	1	Shorter
1	-	28559531	28559534	78.8744	197.737	DNAJC8	3	Shorter
1	-	28969538	28969597	38.8636	45.2013	TAF12	59	Shorter
1	-	29508410	29508412	45.317	149.738	SRSF4	2	Shorter
1	-	29557436	29557436	126.056	86.7216	MECR	0	Same
1	-	31381605	31381605	94.6493	127.506	SDC3	0	Same
1	-	31538542	31538564	88.3394	390.027	PUM1	22	Shorter
1	-	31538683	31538636	0.573632	1.47235	PUM1	47	Longer
1	-	31769613	31769614	57.3632	60.3665	SNRNP40	1	Shorter
1	-	32110477	32110477	114.153	22.0853	PEF1	0	Same
1	-	32229651	32229651	1.8643	1.32512	BAI2	0	Same
1	-	32229941	32229941	26.3871	49.0294	BAI2	0	Same
1	-	32281613	32281582	1.00386	0.736177	SPOCD1	31	Longer
1	-	32403419	32403404	1.14726	2.503	PTP4A2	15	Longer
1	-	32403714	32403773	2.29453	3.09194	PTP4A2	59	Shorter
1	-	32403957	32403949	69.1227	139.285	PTP4A2	8	Longer
1	-	32687935	32687948	35.2784	19.5823	TMEM234	13	Shorter
1	-	32801693	32801724	2.15112	2.20853	MARCKSL1	31	Shorter
1	-	32801836	32801836	267.313	256.484	MARCKSL1	0	Same
1	-	32802023	32802055	0.860448	1.61959	MARCKSL1	32	Shorter
1	-	32860029	32860029	28.2514	25.1772	BSDC1	0	Same
1	-	33116136	33116136	17.7826	41.6676	ZBTB8OS	0	Same
1	-	33282959	33282931	184.996	414.909	YARS	28	Longer
1	-	33283752	33283783	2.86816	1.76682	YARS	31	Shorter
1	-	33336513	33336513	1.57749	1.47235	FNDC5	0	Same
1	-	33367001	33367001	53.3478	28.2692	TMEM54	0	Same
1	-	33502483	33502484	228.879	222.767	AK2	1	Shorter
1	-	33815500	33815500	49.189	35.9254	PHC2	0	Same
1	-	35325338	35325338	126.056	76.4152	SMIM12	0	Same
1	-	35450926	35450926	17.7826	8.68689	ZMYM6NB	0	Same
1	-	35497273	35497291	1.7209	8.39242	ZMYM6	18	Shorter
1	-	35497527	35497546	1.8643	10.7482	ZMYM6	19	Shorter
1	-	35658389	35658389	0.573632	1.03065	SFPQ	0	Same
1	-	35658746	35658748	185.427	187.431	SFPQ	2	Shorter
1	-	36023004	36023004	45.6038	68.7589	KIAA0319L	0	Same
1	-	36023262	36023245	2.72475	8.68689	KIAA0319L	17	Longer
1	-	36107115	36107115	197.616	139.874	PSMB2	0	Same
1	-	36235595	36235595	9.03471	45.7902	CLSPN	0	Same
1	-	36614856	36614844	1.14726	0.883412	TRAPPC3	12	Longer
1	-	36615087	36615087	125.052	78.6237	TRAPPC3	0	Same
1	-	36851513	36851513	87.1921	100.267	STK40	0	Same
1	-	36863507	36863489	119.459	44.3178	LSM10	18	Longer
1	-	36916049	36916051	6.45336	3.97536	OSCP1	2	Shorter
1	-	36929980	36929972	184.136	253.834	MRPS15	8	Longer
1	-	37980357	37980357	21.081	16.7848	MEAF6	0	Same
1	-	38019894	38019894	5.59291	4.26983	SNIP1	0	Same
1	-	38061538	38061538	34.5613	117.788	GNL2	0	Same
1	-	38156192	38156188	41.7318	14.7235	C1orf109	4	Longer
1	-	38157903	38157903	20.5074	16.3431	C1orf109	0	Same
1	-	38273856	38273856	242.933	102.034	YRDC	0	Same
1	-	38325264	38325264	11.6161	36.6616	MTF1	0	Same
1	-	38397411	38397411	12.9067	36.9561	INPP5B	0	Same
1	-	38412716	38412723	1.43408	8.24518	INPP5B	7	Shorter
1	-	38455694	38455694	49.189	129.42	SF3A3	0	Same
1	-	38471186	38471187	26.2437	14.8708	FHL3	1	Shorter
1	-	38512465	38512465	1.8643	3.68088	POU3F1	0	Same
1	-	39325412	39325412	17.4958	29.7415	RRAGC	0	Same
1	-	39339020	39339020	53.778	59.4831	MYCBP	0	Same
1	-	40042462	40042462	34.1311	82.0101	PABPC4	0	Same
1	-	40105315	40105315	5.73632	7.509	HEYL	0	Same
1	-	40105658	40105648	1.00386	0.588942	HEYL	10	Longer
1	-	40137759	40137758	1.57749	3.38641	NT5C1A	1	Longer
1	-	40157105	40157093	12.9067	8.39242	HPCAL4	12	Longer
1	-	40254527	40254527	25.8135	30.4777	BMP8B	0	Same
1	-	40349178	40349178	13.9106	59.3359	TRIT1	0	Same
1	-	40367520	40367552	5.3061	13.5457	MYCL	32	Shorter
1	-	40367698	40367698	2.72475	2.65024	MYCL	0	Same
1	-	40562924	40562924	91.4944	116.463	PPT1	0	Same
1	-	41131354	41131354	25.8135	20.1712	RIMS3	0	Same
1	-	41328035	41328035	37.4295	22.2325	CITED4	0	Same
1	-	41707810	41707810	19.3601	30.1833	SCMH1	0	Same
1	-	42800622	42800626	0.860448	6.77283	FOXJ3	4	Shorter
1	-	42800903	42800903	24.236	112.782	FOXJ3	0	Same
1	-	43232699	43232683	89.4866	132.217	LEPRE1	16	Longer
1	-	43424395	43424312	1.14726	1.47235	SLC2A1	83	Longer
1	-	43424539	43424534	21.9414	23.4104	SLC2A1	5	Longer
1	-	43637950	43637950	175.388	108.954	EBNA1BP2	0	Same
1	-	43833682	43833682	56.216	14.8708	ELOVL1	0	Same
1	-	43855471	43855459	98.3779	44.3178	MED8	12	Longer
1	-	43919495	43919493	3.5852	2.503	HYI	2	Longer
1	-	43919580	43919584	6.74018	3.68088	HYI	4	Shorter
1	-	44497032	44497032	2.00771	7.95071	SLC6A9	0	Same
1	-	44820919	44820921	177.109	132.365	ERI3	2	Shorter
1	-	45140105	45140153	30.9761	22.8215	TMEM53	48	Shorter
1	-	45452267	45452267	19.7903	61.3972	EIF2B3	0	Same
1	-	45452365	45452351	1.14726	1.91406	EIF2B3	14	Longer
1	-	45476977	45476977	53.4912	69.4951	HECTD3	0	Same
1	-	45671505	45671527	1.7209	5.30047	ZSWIM5	22	Shorter
1	-	45672045	45672041	0.71704	2.79747	ZSWIM5	4	Longer
1	-	45672231	45672256	1.00386	3.53365	ZSWIM5	25	Shorter
1	-	45805638	45805678	4.15883	5.15324	MUTYH	40	Shorter
1	-	45805788	45805792	0.573632	0.736177	MUTYH	4	Shorter
1	-	45806086	45806086	4.15883	4.41706	MUTYH	0	Same
1	-	45956815	45956812	7.1704	14.8708	TESK2	3	Longer
1	-	45965745	45965615	9.60834	5.88942	CCDC163P	130	Longer
1	-	45987556	45987556	1096.93	412.406	PRDX1	0	Same
1	-	45988562	45988548	2.00771	2.20853	PRDX1	14	Longer
1	-	46152207	46152207	17.209	37.8395	GPBP1L1	0	Same
1	-	46216300	46216300	24.0926	24.4411	IPP	0	Same
1	-	46598301	46598301	9.60834	19.5823	PIK3R3	0	Same
1	-	46664108	46664108	149.144	58.158	POMGNT1	0	Same
1	-	46768949	46768949	83.6069	55.655	LRRC41	0	Same
1	-	46769280	46769280	6.16655	6.33112	LRRC41	0	Same
1	-	47069921	47069921	33.1273	35.9254	MKNK1	0	Same
1	-	47134036	47134036	169.508	217.614	ATPAF1	0	Same
1	-	47184788	47184788	65.2507	96.2919	EFCAB14	0	Same
1	-	47779819	47779819	13.337	52.7103	STIL	0	Same
1	-	48937692	48937680	1.00386	0.883412	SPATA6	12	Longer
1	-	48937849	48937849	6.74018	32.539	SPATA6	0	Same
1	-	51425571	51425596	1.00386	1.17788	FAF1	25	Shorter
1	-	51425806	51425857	65.9677	150.916	FAF1	51	Shorter
1	-	51796232	51796246	2.29453	2.94471	TTC39A	14	Shorter
1	-	51984938	51984938	34.4179	55.655	EPS15	0	Same
1	-	52344399	52344399	92.3548	470.711	NRD1	0	Same
1	-	52456372	52456372	4.01543	5.44771	RAB3B	0	Same
1	-	52499477	52499477	18.643	9.12859	KTI12	0	Same
1	-	52520863	52520863	109.994	72.4398	TXNDC12	0	Same
1	-	52831828	52831877	42.0186	44.9068	CC2D1B	49	Shorter
1	-	52870112	52870072	27.8212	19.4351	ORC1	40	Longer
1	-	53019135	53019135	5.59291	21.4964	ZCCHC11	0	Same
1	-	53164021	53164013	109.851	73.7649	SELRC1	8	Longer
1	-	53686296	53686296	22.5151	24.8828	C1orf123	0	Same
1	-	53704199	53704165	46.751	79.3599	MAGOH	34	Longer
1	-	53793657	53793657	0.860448	0.883412	LRP8	0	Same
1	-	53793742	53793779	31.98	55.5077	LRP8	37	Shorter
1	-	54303969	54303969	66.2545	46.2319	NDC1	0	Same
1	-	54355474	54355474	7.45722	9.12859	YIPF1	0	Same
1	-	54411372	54411372	34.8482	98.5005	HSPB11	0	Same
1	-	54518877	54518874	155.598	174.916	TMEM59	3	Longer
1	-	54665703	54665694	43.5961	26.5024	CYB5RL	9	Longer
1	-	54872088	54872067	14.771	27.2385	SSBP3	21	Longer
1	-	55230198	55230164	36.1388	50.9434	PARS2	34	Longer
1	-	55352868	55352870	647.631	426.688	DHCR24	2	Shorter
1	-	57045077	57045100	3.44179	2.503	PPAP2B	23	Shorter
1	-	57045177	57045219	0.71704	0.736177	PPAP2B	42	Shorter
1	-	57045331	57045331	0.860448	2.20853	PPAP2B	0	Same
1	-	59012386	59012386	10.182	44.3178	OMA1	0	Same
1	-	59165734	59165734	29.8289	160.045	MYSM1	0	Same
1	-	59249715	59249715	435.961	175.946	JUN	0	Same
1	-	60392458	60392443	1.57749	4.41706	CYP2J2	15	Longer
1	-	62190815	62190805	60.2314	116.021	TM2D1	10	Longer
1	-	63154057	63154036	4.44565	32.2445	DOCK7	21	Longer
1	-	63988896	63988896	9.17812	23.7049	ITGB3BP	0	Same
1	-	65432204	65432204	14.771	51.8269	JAK1	0	Same
1	-	67390539	67390539	0.71704	4.12259	WDR78	0	Same
1	-	67519633	67519633	24.6662	24.8828	SLC35D1	0	Same
1	-	67896012	67896012	4.58906	15.3125	SERBP1	0	Same
1	-	67896085	67896085	119.602	175.799	SERBP1	0	Same
1	-	68299142	68299142	17.926	39.4591	GNG12	0	Same
1	-	68698206	68698206	45.7472	87.7523	WLS	0	Same
1	-	68962765	68962765	12.3331	64.0474	DEPDC1	0	Same
1	-	70671235	70671235	29.9723	98.7949	LRRC40	0	Same
1	-	70820405	70820405	144.555	165.198	ANKRD13C	0	Same
1	-	71546702	71546702	25.0964	239.257	ZRANB2	0	Same
1	-	71546935	71546952	0.860448	1.32512	ZRANB2	17	Shorter
1	-	74663835	74663848	3.29839	4.85877	LRRIQ3	13	Shorter
1	-	77685111	77685111	53.061	115.874	PIGK	0	Same
1	-	78148343	78148353	10.3254	42.551	ZZZ3	10	Shorter
1	-	78149083	78149083	21.081	70.3785	ZZZ3	0	Same
1	-	78225496	78225537	30.2591	142.229	USP33	41	Shorter
1	-	78444752	78444752	30.5459	24.4411	FUBP1	0	Same
1	-	84464815	84464815	6.30996	55.5077	TTLL7	0	Same
1	-	84971802	84971802	4.73247	5.59494	GNG5	0	Same
1	-	84971866	84971850	193.314	140.021	GNG5	16	Longer
1	-	85040101	85040101	13.6238	14.2818	CTBS	0	Same
1	-	85156144	85156224	35.135	125.592	SSX2IP	80	Shorter
1	-	85358889	85358889	32.1234	49.6183	LPAR3	0	Same
1	-	85462798	85462771	6.30996	16.3431	MCOLN2	27	Longer
1	-	85514175	85514185	4.73247	26.0607	MCOLN3	10	Shorter
1	-	85666483	85666456	0.573632	5.74218	SYDE2	27	Longer
1	-	85666752	85666731	1.14726	5.006	SYDE2	21	Longer
1	-	85725337	85725325	31.8366	73.7649	C1orf52	12	Longer
1	-	85742193	85742200	19.7903	32.539	BCL10	7	Shorter
1	-	85930842	85930842	29.9723	62.1333	DDAH1	0	Same
1	-	86173872	86173847	1.14726	4.12259	ZNHIT6	25	Longer
1	-	86174098	86174116	17.0656	78.3292	ZNHIT6	18	Shorter
1	-	86862006	86861966	5.59291	5.74218	ODF2L	40	Longer
1	-	87379799	87379799	170.799	82.1573	2018-09-15	0	Same
1	-	87380053	87380074	27.6778	13.2512	2018-09-15	21	Shorter
1	-	89357250	89357250	9.17812	17.8155	GTF2B	0	Same
1	-	89458312	89458312	21.9414	97.4698	CCBL2/RBMXL1	0	Same
1	-	89458443	89458421	3.29839	7.21453	CCBL2/RBMXL1	22	Longer
1	-	89458622	89458619	0.71704	0.883412	CCBL2/RBMXL1	3	Longer
1	-	92351756	92351775	9.75175	17.8155	TGFBR3	19	Shorter
1	-	92764544	92764544	13.4804	57.569	GLMN	0	Same
1	-	92952482	92952482	13.4804	12.3678	GFI1	0	Same
1	-	93427021	93427021	7.60063	40.048	FAM69A	0	Same
1	-	93645970	93645946	40.4411	64.7836	TMED5	24	Longer
1	-	94147424	94147360	2.15112	2.503	BCAR3	64	Longer
1	-	94312775	94312775	1.14726	3.09194	BCAR3	0	Same
1	-	94344762	94344730	48.9022	211.283	DNTTIP2	32	Longer
1	-	94374986	94374986	42.3054	44.9068	GCLM	0	Same
1	-	94703140	94703142	2.58135	15.3125	ARHGAP29	2	Shorter
1	-	95007364	95007364	1.43408	3.09194	F3	0	Same
1	-	95392535	95392557	1.14726	4.85877	CNN3	22	Shorter
1	-	95392689	95392699	74.142	228.215	CNN3	10	Shorter
1	-	95538473	95538473	18.2128	14.7235	ALG14	0	Same
1	-	100598484	100598565	5.59291	22.527	SASS6	81	Shorter
1	-	100715390	100715379	9.03471	15.018	DBT	11	Longer
1	-	101360213	101360218	2.15112	0.588942	EXTL2	5	Shorter
1	-	101360387	101360387	7.45722	10.7482	EXTL2	0	Same
1	-	101360728	101360694	1.14726	1.61959	EXTL2	34	Longer
1	-	101361513	101361513	1.00386	4.12259	EXTL2	0	Same
1	-	101491310	101491329	19.7903	30.625	DPH5	19	Shorter
1	-	108507754	108507754	1.00386	8.53965	VAV3	0	Same
1	-	108742869	108742965	12.9067	70.673	SLC25A24	96	Shorter
1	-	109506075	109506106	36.5691	93.2	AKNAD1/CLCC1	31	Shorter
1	-	109584724	109584724	10.0386	31.3611	WDR47	0	Same
1	-	109618625	109618625	41.5883	97.4698	TAF13	0	Same
1	-	109825767	109825767	153.877	77.1513	PSRC1	0	Same
1	-	109940530	109940527	29.9723	70.9675	SORT1	3	Longer
1	-	109969059	109969070	114.153	71.1147	PSMA5	11	Shorter
1	-	110052310	110052336	8.8913	11.7788	AMIGO1	26	Shorter
1	-	110282938	110282938	118.742	55.655	GSTM3	0	Same
1	-	110950316	110950266	126.343	39.9008	LAMTOR5	50	Longer
1	-	111217599	111217611	1.00386	4.41706	KCNA3	12	Shorter
1	-	111506544	111506542	10.182	32.6863	LRIF1	2	Longer
1	-	111682707	111682707	18.643	30.036	DRAM2	0	Same
1	-	111991765	111991703	1.8643	2.35577	WDR77	62	Longer
1	-	111991842	111991878	478.409	380.162	WDR77	36	Shorter
1	-	112282017	112281991	4.15883	7.0673	FAM212B	26	Longer
1	-	113161747	113161749	11.6161	33.4224	ST7L	2	Shorter
1	-	113249749	113249749	30.5459	24.8828	RHOC	0	Same
1	-	113250030	113250030	5.59291	2.79747	RHOC	0	Same
1	-	113257931	113257930	7.60063	4.71153	PPM1J	1	Longer
1	-	113498817	113498817	31.4064	24.8828	SLC16A1	0	Same
1	-	113498968	113498928	2.15112	0.736177	SLC16A1	40	Longer
1	-	114302148	114302141	23.8057	34.0114	PHTF1	7	Longer
1	-	114354884	114354899	9.32152	38.7229	RSBN1	15	Shorter
1	-	114355064	114355064	1.14726	2.65024	RSBN1	0	Same
1	-	114447525	114447516	9.60834	23.9994	AP4B1	9	Longer
1	-	114447650	114447650	6.88359	10.012	AP4B1	0	Same
1	-	115053535	115053580	0.860448	5.44771	TRIM33	45	Shorter
1	-	115053824	115053824	36.1388	194.645	TRIM33	0	Same
1	-	115124236	115124236	70.4134	95.703	BCAS2	0	Same
1	-	115212711	115212690	1.8643	15.018	DENND2C	21	Longer
1	-	115259386	115259386	71.4172	75.09	NRAS	0	Same
1	-	115292570	115292544	0.71704	1.03065	CSDE1	26	Longer
1	-	115300605	115300605	612.783	1187.45	CSDE1	0	Same
1	-	115323082	115323082	0.573632	1.32512	SIKE1	0	Same
1	-	115323269	115323269	139.823	257.956	SIKE1	0	Same
1	-	115632124	115632111	5.44951	13.3984	TSPAN2	13	Longer
1	-	117113632	117113632	20.3639	40.1953	CD58	0	Same
1	-	117210346	117210346	30.5459	53.5937	IGSF3	0	Same
1	-	117664371	117664359	3.87202	5.74218	TRIM45	12	Longer
1	-	118472243	118472244	41.3015	69.2006	GDAP2	1	Shorter
1	-	119683273	119683276	34.9916	31.6556	WARS2	3	Shorter
1	-	120612042	120612031	1.57749	1.03065	NOTCH2	11	Longer
1	-	120612271	120612271	57.3632	52.7103	NOTCH2	0	Same
1	-	144931905	144931893	3.44179	9.86477	PDE4DIP	12	Longer
1	-	144932056	144932056	21.9414	49.4711	PDE4DIP	0	Same
1	-	144932198	144932207	2.58135	0.588942	PDE4DIP	9	Shorter
1	-	144932357	144932552	30.1157	41.9621	PDE4DIP	195	Shorter
1	-	145039956	145039956	2.15112	5.74218	PDE4DIP	0	Same
1	-	145470364	145470374	7.60063	12.3678	POLR3GL	10	Shorter
1	-	145589438	145589438	7.31381	1.61959	NUDT17	0	Same
1	-	145610884	145610894	32.8404	35.631	POLR3C	10	Shorter
1	-	145826980	145826985	0.573632	0.883412	GPR89A	5	Shorter
1	-	145827073	145827075	9.46493	14.8708	GPR89A	2	Shorter
1	-	146644049	146644053	9.60834	12.9567	PRKAB2	4	Shorter
1	-	146644138	146644161	2.00771	5.74218	PRKAB2	23	Shorter
1	-	146696931	146696931	1.00386	0.736177	FMO5	0	Same
1	-	147142374	147142374	13.6238	8.39242	ACP6	0	Same
1	-	147142600	147142580	60.2314	58.4524	ACP6	20	Longer
1	-	149783925	149783925	415.453	22.3798	HIST2H2BF	0	Same
1	-	149785252	149785253	31.98	2.0613	HIST2H3D	1	Shorter
1	-	149858090	149858090	5.87973	0.588942	HIST2H2BE	0	Same
1	-	149858232	149858232	2149.26	181.983	HIST2H2BE	0	Same
1	-	149859513	149859513	394.659	7.80347	HIST2H2AB	0	Same
1	-	149889396	149889396	17.7826	26.5024	SV2A	0	Same
1	-	149899695	149899695	101.39	70.8202	SF3B4	0	Same
1	-	149900133	149900141	4.58906	1.76682	SF3B4	8	Shorter
1	-	149908772	149908751	7.45722	3.38641	MTMR11	21	Longer
1	-	149982654	149982654	13.0501	31.0667	OTUD7B	0	Same
1	-	150199121	150198985	4.44565	3.82812	ANP32E	136	Longer
1	-	150208181	150208162	1.29067	1.17788	ANP32E	19	Longer
1	-	150208460	150208460	266.309	603.223	ANP32E	0	Same
1	-	150241220	150241228	6.16655	1.47235	APH1A	8	Shorter
1	-	150241421	150241421	480.13	109.985	APH1A	0	Same
1	-	150551686	150551682	28.9684	23.2632	MCL1	4	Longer
1	-	150551794	150551794	0.860448	0.736177	MCL1	0	Same
1	-	150552086	150552086	67.6886	47.8515	MCL1	0	Same
1	-	150601613	150601611	25.3832	15.018	ENSA	2	Longer
1	-	150602053	150602053	113.866	93.2	ENSA	0	Same
1	-	150669630	150669630	46.034	40.3425	GOLPH3L	0	Same
1	-	150849072	150849072	5.16269	17.0793	ARNT	0	Same
1	-	150849189	150849189	5.59291	6.47836	ARNT	0	Same
1	-	150946927	150946957	2.58135	1.47235	CERS2	30	Shorter
1	-	150947322	150947322	75.7195	82.3046	CERS2	0	Same
1	-	150947488	150947488	6.02314	5.006	CERS2	0	Same
1	-	150979352	150979378	29.6855	18.11	FAM63A	26	Shorter
1	-	151032049	151032074	142.691	145.763	CDC42SE1	25	Shorter
1	-	151119109	151119143	10.4688	4.5643	SEMA6C	34	Shorter
1	-	151137816	151137767	4.30224	2.79747	LYSMD1	49	Longer
1	-	151138336	151138336	16.3485	19.8768	LYSMD1	0	Same
1	-	151162657	151162657	122.04	88.4885	VPS72	0	Same
1	-	151254373	151254441	3.5852	1.47235	RP11-126K1.2	68	Shorter
1	-	151299876	151299876	168.504	146.205	PI4KB	0	Same
1	-	151300133	151300145	99.2384	29.7415	PI4KB	12	Shorter
1	-	151319333	151319348	2.00771	1.17788	RFX5	15	Shorter
1	-	151319725	151319725	70.5568	97.9115	RFX5	0	Same
1	-	151319817	151319810	0.860448	0.883412	RFX5	7	Longer
1	-	151345181	151345181	8.60448	13.5457	SELENBP1	0	Same
1	-	151431625	151431655	1.7209	9.42306	POGZ	30	Shorter
1	-	151431805	151431817	0.860448	1.47235	POGZ	12	Shorter
1	-	151431970	151431953	7.74404	34.4531	POGZ	17	Longer
1	-	151735972	151735967	274.626	164.756	MRPL9	5	Longer
1	-	151762966	151762964	4.30224	12.2205	TDRKH	2	Longer
1	-	151881987	151881987	49.3324	87.0161	THEM4	0	Same
1	-	151966306	151966315	68.5491	77.7403	S100A10	9	Shorter
1	-	151966596	151966580	2.72475	0.883412	S100A10	16	Longer
1	-	152009480	152009450	140.11	159.309	S100A11	30	Longer
1	-	153517508	153517545	5.3061	1.17788	S100A4	37	Shorter
1	-	153599715	153599715	10.6122	3.09194	S100A13	0	Same
1	-	153643463	153643463	898.738	407.4	ILF2	0	Same
1	-	153895336	153895338	1.29067	1.47235	GATAD2B	2	Shorter
1	-	153895436	153895438	8.74789	30.036	GATAD2B	2	Shorter
1	-	153918927	153918927	1.8643	1.61959	DENND4B	0	Same
1	-	153919183	153919186	106.696	152.389	DENND4B	3	Shorter
1	-	153931073	153931073	59.8012	104.684	CRTC2	0	Same
1	-	153931181	153931195	0.71704	0.883412	CRTC2	14	Shorter
1	-	153935798	153935798	15.6315	4.71153	SLC39A1	0	Same
1	-	153936013	153936013	437.251	140.168	SLC39A1	0	Same
1	-	153940201	153940201	1.57749	0.883412	SLC39A1	0	Same
1	-	153949817	153949810	18.9299	2.35577	JTB	7	Longer
1	-	153950122	153950122	273.336	193.615	JTB	0	Same
1	-	153958815	153958815	100.672	117.936	RAB13	0	Same
1	-	154155663	154155663	58.7973	339.23	TPM3	0	Same
1	-	154193045	154193045	324.532	208.338	C1orf43	0	Same
1	-	154530834	154530885	1.29067	2.0613	UBE2Q1	51	Shorter
1	-	154531138	154531138	28.2514	61.5444	UBE2Q1	0	Same
1	-	154574076	154574076	0.573632	1.32512	ADAR	0	Same
1	-	154580662	154580662	10.182	13.8401	ADAR	0	Same
1	-	154580772	154580765	1.29067	1.61959	ADAR	7	Longer
1	-	154600444	154600444	34.2745	36.5144	ADAR	0	Same
1	-	154909195	154909197	58.0803	10.3065	PMVK	2	Shorter
1	-	154909400	154909473	73.5683	21.0547	PMVK	73	Shorter
1	-	154928575	154928603	3.44179	2.65024	PBXIP1	28	Shorter
1	-	154933978	154933968	0.573632	1.03065	PYGO2	10	Longer
1	-	154934258	154934258	128.924	149.297	PYGO2	0	Same
1	-	154943223	154943223	4.87587	4.26983	SHC1	0	Same
1	-	154946854	154946854	27.6778	10.8954	SHC1	0	Same
1	-	155113004	155113004	23.8057	15.7542	DPM3	0	Same
1	-	155145736	155145736	234.902	169.615	KRTCAP2	0	Same
1	-	155211040	155211048	47.8983	22.3798	GBA	8	Shorter
1	-	155214420	155214377	53.6346	39.0174	GBA	43	Longer
1	-	155224609	155224609	1.7209	2.35577	FAM189B	0	Same
1	-	155224776	155224749	2.15112	1.91406	FAM189B	27	Longer
1	-	155225255	155225220	232.608	267.968	FAM189B	35	Longer
1	-	155232151	155232055	485.006	278.569	SCAMP3	96	Longer
1	-	155243295	155243295	18.9299	33.2752	CLK2	0	Same
1	-	155532593	155532567	6.74018	95.2613	ASH1L	26	Longer
1	-	155658220	155658220	0.573632	2.20853	YY1AP1	0	Same
1	-	155658565	155658565	16.6353	41.8148	YY1AP1	0	Same
1	-	155658787	155658787	1.00386	3.68088	YY1AP1	0	Same
1	-	155827002	155827002	5.3061	19.2878	GON4L	0	Same
1	-	155881140	155881163	8.74789	18.4044	RIT1	23	Shorter
1	-	155904200	155904200	22.3717	78.0347	KIAA0907	0	Same
1	-	155947966	155947966	2.00771	3.53365	ARHGEF2	0	Same
1	-	155948338	155948368	32.2668	66.5504	ARHGEF2	30	Shorter
1	-	155990710	155990702	468.227	166.818	SSR2	8	Longer
1	-	156023606	156023567	8.17426	8.68689	UBQLN4	39	Longer
1	-	156252616	156252621	155.885	269.735	SMG5	5	Shorter
1	-	156265465	156265470	200.198	93.6417	C1orf85	5	Shorter
1	-	156308048	156308030	215.829	190.523	CCT3	18	Longer
1	-	156470567	156470567	76.5799	85.9855	MEF2D	0	Same
1	-	156542351	156542351	47.8983	33.7169	IQGAP3	0	Same
1	-	156571263	156571263	40.4411	57.7163	GPATCH4	0	Same
1	-	156675375	156675375	27.5344	16.0487	CRABP2	0	Same
1	-	156698198	156698215	33.9877	44.9068	ISG20L2	17	Shorter
1	-	156698508	156698508	34.1311	21.7908	ISG20L2	0	Same
1	-	156710880	156710878	122.901	47.557	MRPL24	2	Longer
1	-	156721473	156721428	111.285	97.6171	HDGF	45	Longer
1	-	156722206	156722240	1.8643	1.91406	HDGF	34	Shorter
1	-	157108162	157108157	11.0424	26.5024	ETV3	5	Longer
1	-	157108315	157108363	5.87973	5.88942	ETV3	48	Shorter
1	-	159895293	159895293	42.4488	28.4164	TAGLN2	0	Same
1	-	159915400	159915400	1.57749	2.0613	IGSF9	0	Same
1	-	160001760	160001664	41.3015	52.2686	PIGM	96	Longer
1	-	160068396	160068402	47.6115	31.8028	IGSF8	6	Shorter
1	-	160232241	160232339	103.254	124.267	DCAF8	98	Shorter
1	-	160254920	160254923	121.61	64.6363	DCAF8/PEX19	3	Shorter
1	-	160313040	160313037	42.5922	81.7156	COPA	3	Longer
1	-	160990933	160990942	20.5074	33.2752	F11R	9	Shorter
1	-	160991109	160991088	2.00771	1.17788	F11R	21	Longer
1	-	161015767	161015767	25.3832	11.0427	USF1	0	Same
1	-	161087838	161087827	100.099	114.696	PFDN2	11	Longer
1	-	161102227	161102227	15.0578	18.2572	DEDD	0	Same
1	-	161102375	161102375	31.263	32.9807	DEDD	0	Same
1	-	161147284	161147284	113.292	53.152	B4GALT3	0	Same
1	-	165667799	165667802	25.0964	30.7722	ALDH9A1	3	Shorter
1	-	165738105	165738105	99.5252	136.045	TMCO1	0	Same
1	-	166845494	166845494	24.3794	65.078	TADA1	0	Same
1	-	167522999	167523002	129.067	116.61	CREG1	3	Shorter
1	-	167905246	167905198	24.8096	10.012	MPC2	48	Longer
1	-	167905803	167905801	2.29453	2.79747	MPC2	2	Longer
1	-	169337035	169337035	11.7595	22.3798	NME7	0	Same
1	-	169396655	169396655	4.44565	23.8521	CCDC181	0	Same
1	-	169455182	169455199	51.0533	50.3545	SLC19A2	17	Shorter
1	-	169763856	169763801	0.573632	0.588942	METTL18	55	Longer
1	-	169764048	169764033	2.43794	3.23918	METTL18	15	Longer
1	-	169863099	169863069	9.17812	21.2019	SCYL3	30	Longer
1	-	170043806	170043836	7.60063	35.7782	KIFAP3	30	Shorter
1	-	171711207	171711189	9.75175	17.8155	VAMP4	18	Longer
1	-	172413217	172413201	11.7595	14.5763	PIGC	16	Longer
1	-	173793267	173793279	8.74789	7.0673	CENPL	12	Shorter
1	-	173793542	173793542	27.8212	13.6929	CENPL	0	Same
1	-	173991524	173991495	40.8713	150.18	RC3H1	29	Longer
1	-	174992561	174992561	99.2384	58.5997	MRPS14	0	Same
1	-	175161912	175161912	1.8643	2.65024	KIAA0040	0	Same
1	-	176176203	176176192	5.3061	1.91406	RFWD2	11	Longer
1	-	176176376	176176422	4.15883	7.21453	RFWD2	46	Shorter
1	-	179198812	179198812	5.87973	9.5703	ABL2	0	Same
1	-	179846938	179846938	26.5305	60.5137	TOR1AIP2	0	Same
1	-	180471502	180471432	2.43794	6.62559	ACBD6	70	Longer
1	-	180471746	180471695	10.7556	20.024	ACBD6	51	Longer
1	-	180471976	180471975	7.027	7.80347	ACBD6	1	Longer
1	-	180992030	180991997	51.6269	99.0894	STX6	33	Longer
1	-	182360476	182360476	49.189	16.6376	GLUL	0	Same
1	-	182360927	182360927	110.854	109.101	GLUL	0	Same
1	-	182361064	182361104	2.43794	0.736177	GLUL	40	Shorter
1	-	182558393	182558357	3.29839	5.59494	RNASEL	36	Longer
1	-	182573524	182573524	25.2398	13.8401	RGS16	0	Same
1	-	183387515	183387515	2.43794	11.3371	NMNAT2	0	Same
1	-	183604918	183604918	207.511	268.41	ARPC5	0	Same
1	-	184006896	184006872	3.44179	10.3065	COLGALT2	24	Longer
1	-	184723783	184723745	3.01157	18.2572	EDEM3	38	Longer
1	-	184723992	184723992	30.2591	129.125	EDEM3	0	Same
1	-	185125868	185125848	1.43408	1.47235	TRMT1L	20	Longer
1	-	185126085	185126085	36.4257	65.3725	TRMT1L	0	Same
1	-	185286375	185286375	84.0371	138.548	IVNS1ABP	0	Same
1	-	186344360	186344360	43.5961	509.14	TPR	0	Same
1	-	186344866	186344866	9.89516	50.7962	TPR	0	Same
1	-	193028469	193028469	58.6539	130.451	UCHL5	0	Same
1	-	193074544	193074544	26.2437	37.1033	GLRX2	0	Same
1	-	197115799	197115779	20.9376	35.042	ASPM	20	Longer
1	-	197744446	197744465	1.7209	5.006	DENND1B	19	Shorter
1	-	200379154	200379186	9.17812	11.4844	ZNF281	32	Shorter
1	-	200589849	200589849	9.17812	96.4392	KIF14	0	Same
1	-	200639063	200639006	3.15498	7.509	DDX59	57	Longer
1	-	200992842	200992842	2.72475	5.88942	KIF21B	0	Same
1	-	201123396	201123396	14.4842	2.503	TMEM9	0	Same
1	-	201123600	201123568	182.272	65.078	TMEM9	32	Longer
1	-	201140686	201140684	1.7209	1.03065	TMEM9	2	Longer
1	-	201438262	201438262	44.3131	16.7848	PHLDA3	0	Same
1	-	201915676	201915676	1.43408	6.47836	LMOD1	0	Same
1	-	202113865	202113846	78.3008	75.3845	ARL8A	19	Longer
1	-	202311061	202311064	195.895	257.367	UBE2T	3	Shorter
1	-	202777549	202777549	20.6508	112.93	KDM5B	0	Same
1	-	202858250	202858250	19.9337	24.2938	RABIF	0	Same
1	-	202896335	202896337	19.0733	76.1207	KLHL12	2	Shorter
1	-	202927440	202927440	72.8513	98.206	ADIPOR1	0	Same
1	-	202936380	202936385	89.0564	38.134	CYB5R1	5	Shorter
1	-	204120912	204120987	16.4919	3.68088	ETNK2	75	Shorter
1	-	204121127	204121172	22.2283	9.71753	ETNK2	45	Shorter
1	-	204121290	204121304	5.3061	3.38641	ETNK2	14	Shorter
1	-	204380946	204380945	74.4288	57.2746	PPP1R15B	1	Longer
1	-	204463933	204463933	22.3717	31.9501	PIK3C2B	0	Same
1	-	204654499	204654503	0.71704	1.76682	LRRN2	4	Shorter
1	-	204654861	204654866	3.72861	3.82812	LRRN2	5	Shorter
1	-	204654949	204654945	0.71704	0.736177	LRRN2	4	Longer
1	-	205091103	205091103	27.1041	87.0161	RBBP5	0	Same
1	-	205180482	205180518	0.573632	0.736177	DSTYK	36	Shorter
1	-	205180681	205180679	4.58906	9.27583	DSTYK	2	Longer
1	-	205180808	205180808	2.58135	5.15324	DSTYK	0	Same
1	-	205290910	205290919	4.01543	0.883412	NUAK2	9	Shorter
1	-	205600963	205600966	1.43408	3.38641	ELK4	3	Shorter
1	-	205601123	205601123	3.5852	13.9874	ELK4	0	Same
1	-	205649637	205649589	3.87202	1.47235	SLC45A3	48	Longer
1	-	205719148	205719148	1.43408	2.94471	NUCKS1	0	Same
1	-	205719310	205719310	44.5999	39.9008	NUCKS1	0	Same
1	-	205744590	205744590	46.751	131.481	RAB7L1	0	Same
1	-	205782288	205782288	31.4064	36.3671	SLC41A1	0	Same
1	-	206785822	206785798	48.0417	26.3551	EIF2D	24	Longer
1	-	207224345	207224345	31.1196	29.4471	YOD1	0	Same
1	-	208417607	208417607	1.7209	6.92006	PLXNA2	0	Same
1	-	208417729	208417702	1.57749	5.006	PLXNA2	27	Longer
1	-	209957898	209957894	2.00771	2.35577	C1orf74	4	Longer
1	-	211848937	211848937	10.7556	26.7968	NEK2	0	Same
1	-	212004071	212004105	71.2738	174.621	LPGAT1	34	Shorter
1	-	212208889	212208889	29.2552	78.4765	INTS7	0	Same
1	-	212588211	212588228	23.9491	31.0667	TMEM206	17	Shorter
1	-	212873273	212873322	2.43794	2.79747	BATF3	49	Shorter
1	-	212965119	212965119	42.3054	75.8262	NSL1	0	Same
1	-	213188849	213188849	14.4842	27.9747	ANGEL2	0	Same
1	-	213189086	213189086	25.3832	26.9441	ANGEL2	0	Same
1	-	214724573	214724604	0.573632	7.95071	PTPN14	31	Shorter
1	-	217804432	217804432	4.15883	8.24518	GPATCH2	0	Same
1	-	220219782	220219782	26.5305	53.7409	EPRS	0	Same
1	-	220220014	220219973	2.58135	1.76682	EPRS	41	Longer
1	-	220263111	220263111	22.2283	21.6436	BPNT1	0	Same
1	-	220445785	220445772	20.6508	88.3412	RAB3GAP2	13	Longer
1	-	221915459	221915451	0.860448	0.736177	DUSP10	8	Longer
1	-	222763139	222763139	1.29067	6.33112	TAF1A	0	Same
1	-	222763222	222763275	1.8643	4.85877	TAF1A	53	Shorter
1	-	222885816	222885816	43.5961	79.2126	AIDA	0	Same
1	-	224033649	224033649	13.6238	54.7716	TP53BP2	0	Same
1	-	224517853	224517843	8.60448	59.6303	NVL	10	Longer
1	-	225615765	225615765	95.7966	367.205	LBR	0	Same
1	-	225840438	225840415	0.573632	4.71153	ENAH	23	Longer
1	-	225840560	225840578	2.29453	5.15324	ENAH	18	Shorter
1	-	225840802	225840813	100.816	448.184	ENAH	11	Shorter
1	-	226070069	226070035	15.0578	18.8461	TMEM63A	34	Longer
1	-	226111985	226111985	278.068	80.5378	RP4-559A3.7/PYCR2	0	Same
1	-	226187044	226187023	52.7742	72.2926	SDE2	21	Longer
1	-	226374400	226374400	70.987	285.195	ACBD3	0	Same
1	-	226496865	226496854	13.7672	50.649	LIN9	11	Longer
1	-	226497126	226497149	0.573632	1.91406	LIN9	23	Shorter
1	-	226497423	226497425	1.7209	8.98136	LIN9	2	Shorter
1	-	226595794	226595794	147.997	344.825	PARP1	0	Same
1	-	226926983	226926979	1.14726	2.0613	ITPKB	4	Longer
1	-	227506182	227506182	20.9376	116.61	CDC42BPA	0	Same
1	-	227922984	227922984	276.347	72.4398	JMJD4	0	Same
1	-	228135633	228135633	4.58906	5.59494	WNT9A	0	Same
1	-	228291005	228291005	198.62	98.206	C1orf35	0	Same
1	-	228297000	228297000	82.7465	23.4104	MRPL55	0	Same
1	-	228594536	228594536	115.013	75.2373	TRIM11	0	Same
1	-	228645569	228645569	2758.02	29.7415	HIST3H2A	0	Same
1	-	229478283	229478283	28.3948	127.211	CCSAP	0	Same
1	-	229644078	229644078	37.8597	70.673	NUP133	0	Same
1	-	229694454	229694454	29.5421	73.3232	ABCB10	0	Same
1	-	229761803	229761803	80.3085	126.622	TAF5L	0	Same
1	-	231004267	231004267	5.73632	2.79747	C1orf198	0	Same
1	-	231114597	231114597	26.8173	62.8695	TTC13	0	Same
1	-	231175976	231176000	84.1805	68.0227	FAM89A	24	Shorter
1	-	231376912	231376912	12.9067	41.2259	C1orf131	0	Same
1	-	231473598	231473579	5.59291	11.4844	EXOC8	19	Longer
1	-	231558048	231558048	102.967	128.536	EGLN1	0	Same
1	-	233431484	233431484	7.1704	44.9068	PCNXL2	0	Same
1	-	234614591	234614591	5.3061	10.7482	TARBP1	0	Same
1	-	234614883	234614910	14.054	55.8022	TARBP1	27	Shorter
1	-	235292152	235292152	253.976	205.246	TOMM20	0	Same
1	-	235324565	235324556	34.2745	61.1027	RBM34	9	Longer
1	-	235491244	235491244	0.573632	2.503	ARID4B	0	Same
1	-	235491483	235491483	23.6623	82.8935	ARID4B	0	Same
1	-	235667728	235667722	53.061	98.5005	B3GALNT2	6	Longer
1	-	235813106	235813073	13.6238	32.0973	GNG4	33	Longer
1	-	235813315	235813315	13.4804	30.4777	GNG4	0	Same
1	-	236030206	236030309	1.43408	10.012	LYST	103	Shorter
1	-	236228390	236228390	117.738	432.872	NID1	0	Same
1	-	236445258	236445258	20.5074	40.3425	ERO1LB	0	Same
1	-	236767816	236767788	15.7749	50.9434	HEATR1	28	Longer
1	-	241683011	241683055	23.3755	32.2445	FH	44	Shorter
1	-	241803627	241803668	22.8019	113.96	OPN3	41	Shorter
1	-	243418556	243418565	20.9376	112.046	CEP170	9	Shorter
1	-	244615190	244615183	56.7896	143.113	ADSS	7	Longer
1	-	245026238	245026261	0.860448	0.883412	HNRNPU	23	Shorter
1	-	245026322	245026307	5.73632	10.1592	HNRNPU	15	Longer
1	-	245027302	245027416	1.7209	3.97536	HNRNPU	114	Shorter
1	-	245027620	245027491	1.7209	1.17788	HNRNPU	129	Longer
1	-	245027785	245027785	137.959	534.906	HNRNPU	0	Same
1	-	246670581	246670581	10.6122	89.2246	SMYD3	0	Same
1	-	246729563	246729563	58.3671	64.3419	TFB2M	0	Same
1	-	247095250	247095250	34.1311	178.302	AHCTF1	0	Same
1	-	247171361	247171377	8.17426	31.3611	ZNF695	16	Shorter
1	-	247242066	247242066	7.1704	13.1039	ZNF670	0	Same
1	-	247267630	247267667	1.8643	4.71153	ZNF669	37	Shorter
1	-	247494990	247494997	2.00771	1.61959	ZNF496	7	Shorter
1	-	249120081	249120089	6.88359	1.47235	SH3BP5L	8	Shorter
1	-	249153149	249153050	6.88359	12.3678	ZNF692	99	Longer
1	-	249153284	249153284	4.15883	2.35577	ZNF692	0	Same
10	+	180632	180615	0.573632	0.588942	ZMYND11	17	Shorter
10	+	180993	180995	1.29067	0.736177	ZMYND11	2	Longer
10	+	181412	181395	5.87973	20.613	ZMYND11	17	Shorter
10	+	1034374	1034374	23.5189	58.8942	GTPBP4	0	Same
10	+	1095452	1095444	2.00771	3.38641	WDR37	8	Shorter
10	+	1102770	1102770	15.9183	70.8202	WDR37	0	Same
10	+	3109706	3109706	26.6739	38.134	PFKP	0	Same
10	+	5454548	5454548	28.825	66.2559	NET1	0	Same
10	+	5488580	5488572	5.44951	20.024	NET1	8	Shorter
10	+	5726811	5726801	31.8366	163.431	FAM208B	10	Shorter
10	+	5932215	5932215	82.8899	180.952	FBXO18	0	Same
10	+	6131025	6130997	107.699	254.864	RBM17	28	Shorter
10	+	6186884	6186891	44.4565	83.188	PFKFB3	7	Longer
10	+	6244895	6244895	2.29453	9.71753	PFKFB3	0	Same
10	+	7830140	7830142	173.667	282.839	ATP5C1	2	Longer
10	+	7860466	7860466	14.1974	74.0594	TAF3	0	Same
10	+	11865355	11865355	50.1928	54.4771	PROSER2	0	Same
10	+	12111005	12111005	38.29	78.4765	DHTKD1	0	Same
10	+	12171667	12171687	5.3061	20.7602	SEC61A2	20	Longer
10	+	12237935	12237954	1.7209	1.32512	CDC123	19	Longer
10	+	12238195	12238195	211.814	348.212	CDC123	0	Same
10	+	12391606	12391606	0.860448	1.61959	CAMK1D	0	Same
10	+	13142163	13142163	10.899	30.1833	OPTN	0	Same
10	+	13203579	13203579	37.2861	108.071	MCM10	0	Same
10	+	13628965	13629005	32.1234	102.329	PRPF18	40	Longer
10	+	14880315	14880315	248.813	315.673	HSPA14	0	Same
10	+	14920865	14920865	52.9176	73.9122	SUV39H2	0	Same
10	+	15001387	15001390	0.71704	1.76682	MEIG1	3	Longer
10	+	15139185	15139185	22.3717	31.8028	RPP38	0	Same
10	+	15139364	15139364	59.5144	62.2806	RPP38	0	Same
10	+	16479009	16479012	13.9106	60.3665	PTER	3	Longer
10	+	17270218	17270241	1.00386	0.883412	VIM	23	Longer
10	+	17271277	17271277	338.013	223.798	VIM	0	Same
10	+	17686183	17686154	27.2475	57.4218	STAM	29	Shorter
10	+	18948360	18948327	141.544	304.336	ARL5B	33	Shorter
10	+	21823275	21823165	13.6238	52.7103	MLLT10	110	Shorter
10	+	22604909	22604909	1.7209	1.76682	COMMD3	0	Same
10	+	22604994	22604996	1.57749	1.17788	COMMD3	2	Longer
10	+	22605338	22605317	76.2931	55.3605	COMMD3/COMMD3-BMI1	21	Shorter
10	+	22610173	22610173	161.191	304.483	BMI1	0	Same
10	+	22614574	22614574	2.00771	7.36177	BMI1	0	Same
10	+	23384508	23384508	16.6353	18.8461	MSRB2	0	Same
10	+	23728389	23728389	6.30996	12.6622	OTUD1	0	Same
10	+	25305535	25305556	3.72861	16.6376	THNSL1	21	Longer
10	+	26986630	26986630	13.9106	57.8635	PDSS1	0	Same
10	+	27444292	27444292	10.182	45.4957	MASTL	0	Same
10	+	27793241	27793241	27.8212	103.065	RAB18	0	Same
10	+	28821708	28821708	6.74018	16.0487	WAC	0	Same
10	+	28822645	28822645	0.71704	3.82812	WAC	0	Same
10	+	28966452	28966452	29.8289	25.7662	BAMBI	0	Same
10	+	30722965	30722934	9.46493	2.65024	MAP3K8	31	Shorter
10	+	30723113	30723054	1.8643	1.32512	MAP3K8	59	Shorter
10	+	31608145	31608145	5.73632	34.4531	ZEB1	0	Same
10	+	32735104	32735104	0.71704	5.88942	CCDC7	0	Same
10	+	35415774	35415801	1.8643	0.883412	CREM	27	Longer
10	+	35415929	35415896	32.5536	32.2445	CREM	33	Shorter
10	+	38299603	38299632	11.3292	15.6069	ZNF33A	29	Longer
10	+	38383293	38383293	14.9144	54.0354	ZNF37A	0	Same
10	+	43278240	43278249	52.4874	337.316	BMS1	9	Longer
10	+	43572517	43572517	6.16655	10.012	RET	0	Same
10	+	43633893	43633898	11.4726	48.7349	CSGALNACT2	5	Longer
10	+	43932559	43932562	0.860448	1.76682	ZNF487	3	Longer
10	+	44101888	44101891	5.44951	12.6622	ZNF485	3	Longer
10	+	45455221	45455250	10.4688	10.012	RASSF4	29	Longer
10	+	45496371	45496383	8.74789	40.3425	ZNF22	12	Longer
10	+	45869624	45869639	0.71704	3.97536	ALOX5	15	Longer
10	+	46222696	46222714	7.60063	21.4964	FAM21C	18	Longer
10	+	48355040	48355043	13.6238	10.6009	ZNF488	3	Longer
10	+	49514720	49514727	29.9723	76.4152	MAPK8	7	Longer
10	+	51565249	51565249	41.5883	39.0174	NCOA4	0	Same
10	+	51572411	51572344	3.29839	3.53365	NCOA4	67	Shorter
10	+	51827714	51827714	24.5228	57.7163	FAM21A	0	Same
10	+	52499708	52499708	19.7903	28.2692	ASAH2B	0	Same
10	+	52834247	52834227	1.57749	2.35577	PRKG1	20	Shorter
10	+	54074041	54074041	1.57749	2.0613	DKK1	0	Same
10	+	60028922	60028922	41.4449	29.2998	CISD1	0	Same
10	+	60094766	60094766	31.8366	128.095	UBE2D1	0	Same
10	+	60145161	60145193	24.5228	27.0913	TFAM	32	Longer
10	+	60272822	60272822	0.573632	3.23918	BICC1	0	Same
10	+	62538236	62538236	91.0641	137.518	CDK1	0	Same
10	+	63422688	63422717	0.71704	0.883412	C10orf107	29	Longer
10	+	63661458	63661458	8.74789	41.9621	ARID5B	0	Same
10	+	63809116	63809116	0.573632	2.20853	ARID5B	0	Same
10	+	64134072	64134051	0.860448	0.588942	ZNF365	21	Shorter
10	+	64564480	64564480	49.7626	34.8948	ADO	0	Same
10	+	64564617	64564617	33.9877	34.8948	ADO	0	Same
10	+	64893088	64893051	17.6392	23.116	NRBF2	37	Shorter
10	+	65281159	65281157	14.3408	71.4092	REEP3	2	Shorter
10	+	69644414	69644414	24.3794	115.433	SIRT1	0	Same
10	+	70091824	70091821	161.908	678.608	HNRNPH3	3	Shorter
10	+	70480993	70480996	32.4102	91.2859	CCAR1	3	Longer
10	+	70481278	70481265	1.43408	4.71153	CCAR1	13	Shorter
10	+	70587288	70587255	5.16269	35.042	STOX1	33	Shorter
10	+	70661067	70661067	15.6315	53.5937	DDX50	0	Same
10	+	70715926	70715926	82.7465	402.1	DDX21	0	Same
10	+	70748553	70748572	58.9407	142.818	KIAA1279	19	Longer
10	+	70748837	70748873	0.71704	4.12259	KIAA1279	36	Longer
10	+	70883940	70883937	56.933	249.269	VPS26A	3	Shorter
10	+	70940006	70940006	36.8559	137.665	SUPV3L1	0	Same
10	+	71078628	71078628	18.643	110.574	HK1	0	Same
10	+	71211271	71211271	59.3709	104.095	TSPAN15	0	Same
10	+	71390010	71390010	8.8913	4.85877	C10orf35	0	Same
10	+	71561662	71561662	6.88359	10.6009	COL13A1	0	Same
10	+	71812602	71812602	128.637	126.181	H2AFY2	0	Same
10	+	72238544	72238575	115.874	77.2986	PALD1	31	Longer
10	+	72575670	72575670	57.3632	85.102	SGPL1	0	Same
10	+	72972306	72972306	38.29	89.6663	UNC5B	0	Same
10	+	73079016	73079016	14.4842	8.98136	SLC29A3	0	Same
10	+	73156682	73156710	12.0463	19.8768	CDH23	28	Longer
10	+	73975787	73975807	125.912	114.844	ANAPC16	20	Longer
10	+	74033682	74033682	35.7086	20.9074	DDIT4	0	Same
10	+	74451901	74451901	77.297	138.548	MCU	0	Same
10	+	74870280	74870280	4.44565	0.736177	NUDT13	0	Same
10	+	74927877	74927877	6.02314	10.1592	FAM149B1	0	Same
10	+	75504130	75504130	56.0726	97.7643	SEC24C	0	Same
10	+	75532065	75532065	14.771	26.3551	FUT11	0	Same
10	+	75532256	75532292	10.3254	14.2818	FUT11	36	Longer
10	+	75532449	75532427	0.71704	0.588942	FUT11	22	Shorter
10	+	75541818	75541818	45.317	33.4224	CHCHD1	0	Same
10	+	75545397	75545364	4.44565	5.44771	ZSWIM8	33	Shorter
10	+	75670892	75670888	1.29067	0.588942	PLAU	4	Shorter
10	+	75757874	75757874	17.0656	21.7908	VCL	0	Same
10	+	75910979	75910979	35.852	58.5997	ADK	0	Same
10	+	75936521	75936521	51.0533	184.633	ADK	0	Same
10	+	76586358	76586358	9.89516	12.3678	KAT6B	0	Same
10	+	76871252	76871414	20.9376	99.5311	SAMD8	162	Longer
10	+	76970584	76970584	444.278	268.557	VDAC2	0	Same
10	+	79793621	79793621	478.266	286.962	RPS24	0	Same
10	+	80828718	80828718	12.9067	24.5883	ZMIZ1	0	Same
10	+	81107225	81107225	168.218	158.131	PPIF	0	Same
10	+	81838421	81838421	12.7633	11.9261	TMEM254	0	Same
10	+	82168304	82168304	51.6269	76.8569	FAM213A	0	Same
10	+	82213910	82213910	3.44179	1.91406	TSPAN14	0	Same
10	+	82214065	82214065	47.6115	33.8641	TSPAN14	0	Same
10	+	85899284	85899284	396.81	350.42	GHITM	0	Same
10	+	86088345	86088345	10.7556	95.2613	CCSER2	0	Same
10	+	88516376	88516407	11.3292	53.7409	BMPR1A	31	Longer
10	+	88516527	88516527	3.15498	5.006	BMPR1A	0	Same
10	+	88718343	88718371	1.29067	1.03065	SNCG	28	Longer
10	+	88853845	88853826	0.860448	0.588942	FAM35A	19	Shorter
10	+	88853905	88853905	2.72475	7.36177	FAM35A	0	Same
10	+	88854963	88854963	12.6199	46.3791	FAM35A	0	Same
10	+	89264650	89264650	66.8282	118.672	MINPP1	0	Same
10	+	89419385	89419385	14.3408	24.7355	PAPSS2	0	Same
10	+	89623381	89623390	90.3471	156.364	PTEN	9	Longer
10	+	89623452	89623453	0.573632	0.588942	PTEN	1	Longer
10	+	90640004	90640002	1.57749	1.03065	STAMBPL1	2	Shorter
10	+	90750509	90750507	1.14726	3.82812	FAS	2	Shorter
10	+	91152376	91152408	0.71704	1.91406	IFIT1	32	Longer
10	+	91174502	91174503	5.59291	29.5943	IFIT5	1	Longer
10	+	91461347	91461395	11.0424	42.6983	KIF20B	48	Longer
10	+	92631731	92631731	33.5575	48.8821	RPP30	0	Same
10	+	92980446	92980446	19.2167	30.1833	PCGF5	0	Same
10	+	92980516	92980541	0.573632	1.03065	PCGF5	25	Longer
10	+	93170101	93170101	3.29839	13.5457	HECTD2	0	Same
10	+	93558183	93558137	12.1897	28.5637	TNKS2	46	Shorter
10	+	93558298	93558324	2.72475	5.88942	TNKS2	26	Longer
10	+	93683550	93683527	39.007	267.527	BTAF1	23	Shorter
10	+	94050921	94050921	25.9569	16.9321	2018-03-05	0	Same
10	+	94449712	94449712	29.2552	47.8515	HHEX	0	Same
10	+	94608277	94608277	12.6199	25.3245	EXOC6	0	Same
10	+	94833449	94833449	1.14726	0.883412	CYP26A1	0	Same
10	+	94833572	94833650	9.75175	3.53365	CYP26A1	78	Longer
10	+	95256396	95256396	27.2475	128.095	CEP55	0	Same
10	+	95653749	95653751	24.6662	47.2626	SLC35G1	2	Longer
10	+	95753699	95753688	0.71704	9.86477	PLCE1	11	Shorter
10	+	96162298	96162298	11.3292	13.1039	TBC1D12	0	Same
10	+	96305577	96305575	75.2892	537.704	HELLS	2	Shorter
10	+	97803315	97803315	16.2051	30.3305	CCNJ	0	Same
10	+	98592021	98592032	21.798	108.365	LCOR	11	Longer
10	+	98592714	98592702	4.44565	25.1772	LCOR	12	Shorter
10	+	99079056	99079056	1.8643	0.736177	FRAT1	0	Same
10	+	99079275	99079299	1.29067	1.03065	FRAT1	24	Longer
10	+	99186012	99185948	679.898	513.41	PGAM1	64	Shorter
10	+	99205934	99205934	196.182	109.69	ZDHHC16	0	Same
10	+	99258681	99258681	49.0456	22.6742	UBTD1	0	Same
10	+	99400489	99400489	67.9754	70.5257	PI4K2A	0	Same
10	+	99473500	99473499	175.531	70.084	MARVELD1	1	Shorter
10	+	99473708	99473707	1.29067	1.17788	MARVELD1	1	Shorter
10	+	99474195	99474195	0.860448	0.588942	MARVELD1	0	Same
10	+	99496948	99496885	77.297	25.619	ZFYVE27	63	Shorter
10	+	99894420	99894428	10.899	30.7722	R3HCC1L	8	Longer
10	+	101089113	101089113	21.9414	23.4104	CNNM1	0	Same
10	+	101089613	101089638	1.00386	2.94471	CNNM1	25	Longer
10	+	101419286	101419286	25.3832	36.0727	ENTPD7	0	Same
10	+	101492016	101492016	86.4751	108.365	CUTC	0	Same
10	+	102106838	102106838	50.6231	58.5997	SCD	0	Same
10	+	102106990	102107002	200.628	340.85	SCD	12	Longer
10	+	102107109	102107111	7.88744	5.59494	SCD	2	Longer
10	+	102295695	102295700	51.1967	78.6237	HIF1AN	5	Longer
10	+	102505476	102505527	1.8643	4.85877	PAX2	51	Longer
10	+	102672720	102672720	11.0424	14.2818	FAM178A	0	Same
10	+	102729275	102729261	11.4726	18.8461	SEMA4G	14	Shorter
10	+	102756841	102756831	14.4842	20.3185	LZTS2	10	Shorter
10	+	102758036	102758036	2.29453	3.97536	LZTS2	0	Same
10	+	102758138	102758138	0.860448	0.883412	LZTS2	0	Same
10	+	102758473	102758380	3.44179	1.32512	LZTS2	93	Shorter
10	+	102759568	102759536	8.8913	5.006	LZTS2	32	Shorter
10	+	102791029	102791008	35.852	20.9074	SFXN3	21	Shorter
10	+	102821584	102821584	6.59677	3.38641	KAZALD1	0	Same
10	+	102821746	102821654	7.027	3.09194	KAZALD1	92	Shorter
10	+	103113870	103113870	21.798	98.206	BTRC	0	Same
10	+	103348078	103348078	94.7927	55.655	DPCD	0	Same
10	+	103825106	103825135	61.0918	19.1406	HPS6	29	Longer
10	+	103892797	103892797	117.164	201.124	PPRC1	0	Same
10	+	103912146	103912146	42.3054	78.3292	NOLC1	0	Same
10	+	104005289	104005289	67.9754	77.8875	GBF1	0	Same
10	+	104153892	104153878	1.8643	1.61959	NFKB2	14	Shorter
10	+	104154254	104154252	1.43408	1.91406	NFKB2	2	Shorter
10	+	104155464	104155462	3.5852	3.53365	NFKB2	2	Shorter
10	+	104180593	104180593	18.9299	2.79747	FBXL15	0	Same
10	+	104221159	104221157	44.7433	21.7908	TMEM180	2	Shorter
10	+	104263729	104263760	22.5151	77.4458	SUFU	31	Longer
10	+	104404245	104404245	12.1897	12.8095	TRIM8	0	Same
10	+	104404721	104404721	5.01928	8.09795	TRIM8	0	Same
10	+	104474393	104474393	65.6809	24.7355	SFXN2	0	Same
10	+	104503705	104503705	55.2121	13.2512	WBP1L	0	Same
10	+	104614016	104614016	29.5421	24.7355	C10orf32	0	Same
10	+	104629253	104629240	8.60448	12.3678	AS3MT	13	Shorter
10	+	104678108	104678072	30.4025	43.8761	CNNM2	36	Shorter
10	+	104678298	104678298	12.1897	20.1712	CNNM2	0	Same
10	+	105036895	105036895	4.58906	12.2205	INA	0	Same
10	+	105127731	105127733	26.1003	106.893	TAF5	2	Longer
10	+	105156434	105156434	12.9067	45.643	PDCD11	0	Same
10	+	105726927	105726927	27.1041	210.841	SLK	0	Same
10	+	105881929	105881929	2.29453	7.36177	SFR1	0	Same
10	+	106014659	106014659	132.509	119.408	GSTO1	0	Same
10	+	106028966	106028966	1.7209	3.82812	GSTO2	0	Same
10	+	106034647	106034667	4.44565	3.68088	GSTO2	20	Longer
10	+	106034924	106034910	1.14726	0.736177	GSTO2	14	Shorter
10	+	111767742	111767742	34.4179	132.365	ADD3	0	Same
10	+	111767942	111767940	8.60448	16.0487	ADD3	2	Shorter
10	+	111967382	111967382	6.59677	11.0427	MXI1	0	Same
10	+	111985747	111985747	15.9183	18.9934	MXI1	0	Same
10	+	112257663	112257663	3.15498	5.59494	DUSP5	0	Same
10	+	112327477	112327453	23.5189	178.155	SMC3	24	Shorter
10	+	112404094	112404094	8.8913	48.7349	RBM20	0	Same
10	+	112631683	112631686	27.9646	260.901	PDCD4	3	Longer
10	+	112679364	112679364	18.2128	77.2986	SHOC2	0	Same
10	+	114207004	114206973	24.8096	72.587	VTI1A	31	Shorter
10	+	114710025	114710025	12.3331	18.6989	TCF7L2	0	Same
10	+	114710572	114710574	0.860448	2.94471	TCF7L2	2	Longer
10	+	115438944	115438944	21.5112	21.9381	CASP7	0	Same
10	+	115439671	115439671	18.3562	49.6183	CASP7	0	Same
10	+	115614386	115614384	7.74404	23.9994	NHLRC2	2	Shorter
10	+	115614496	115614499	0.860448	1.17788	NHLRC2	3	Longer
10	+	115614617	115614617	1.43408	2.79747	NHLRC2	0	Same
10	+	116581549	116581549	4.30224	20.613	FAM160B1	0	Same
10	+	116697971	116697971	63.6732	59.6303	TRUB1	0	Same
10	+	116853124	116853122	7.45722	25.7662	ATRNL1	2	Shorter
10	+	119302719	119302688	0.573632	0.588942	EMX2	31	Shorter
10	+	119303084	119303100	1.29067	0.588942	EMX2	16	Longer
10	+	120789226	120789226	3.44179	2.0613	NANOS1	0	Same
10	+	120863594	120863625	32.4102	54.3299	FAM45A	31	Longer
10	+	120967055	120967055	7.45722	23.4104	GRK5	0	Same
10	+	120967205	120967204	1.8643	5.006	GRK5	1	Shorter
10	+	121410892	121410892	14.9144	32.6863	BAG3	0	Same
10	+	121485567	121485562	1.7209	12.6622	INPP5F	5	Shorter
10	+	121652242	121652242	25.2398	67.581	SEC23IP	0	Same
10	+	122216755	122216755	0.573632	1.76682	PPAPDC1A	0	Same
10	+	122610904	122610904	42.7356	133.248	WDR11	0	Same
10	+	123872535	123872535	1.7209	6.92006	TACC2	0	Same
10	+	123923018	123923011	1.43408	2.35577	TACC2	7	Shorter
10	+	124134275	124134275	20.3639	79.9488	PLEKHA1	0	Same
10	+	124221101	124220991	6.88359	11.1899	HTRA1	110	Shorter
10	+	124739917	124739918	2.86816	2.65024	PSTK	1	Longer
10	+	124768522	124768522	4.73247	22.527	ACADSB	0	Same
10	+	124907620	124907620	0.860448	4.12259	HMX2	0	Same
10	+	124913916	124913916	417.461	224.387	BUB3	0	Same
10	+	124914329	124914335	8.60448	11.7788	BUB3	6	Longer
10	+	126150412	126150412	34.5613	64.3419	LHPP	0	Same
10	+	126490375	126490388	6.45336	13.2512	FAM175B	13	Longer
10	+	127408290	127408278	33.7009	207.16	C10orf137	12	Shorter
10	+	127512115	127512117	127.633	180.658	BCCIP	2	Longer
10	+	127585133	127585158	0.860448	2.94471	FANK1	25	Longer
10	+	128594021	128594021	18.4996	46.3791	DOCK1	0	Same
10	+	131934663	131934663	203.209	203.627	GLRX3	0	Same
10	+	134000454	134000454	13.4804	24.7355	DPYSL4	0	Same
10	+	134145646	134145662	4.15883	5.44771	LRRC27	16	Longer
10	+	134145812	134145741	1.43408	2.503	LRRC27	71	Shorter
10	+	134210704	134210706	7.31381	4.85877	PWWP2B	2	Longer
10	+	134351304	134351306	63.3864	89.3719	INPP5A	2	Longer
10	+	135043696	135043696	6.59677	23.116	UTF1	0	Same
10	+	135044082	135044072	3.01157	2.0613	UTF1	10	Shorter
10	+	135122445	135122421	183.849	119.555	ZNF511	24	Shorter
10	+	135122913	135122860	2.43794	1.17788	ZNF511	53	Shorter
10	+	135192775	135192775	12.6199	13.6929	PAOX	0	Same
10	+	135207704	135207704	39.4372	57.7163	MTG1	0	Same
10	-	735577	735574	1.7209	13.5457	DIP2C	3	Longer
10	-	977644	977644	204.5	510.171	LARP4B	0	Same
10	-	1034269	1034269	2.29453	21.7908	AL359878.1	0	Same
10	-	1094830	1094828	35.852	47.557	IDI1	2	Longer
10	-	1095058	1095058	2.29453	3.82812	IDI1	0	Same
10	-	3214974	3214974	45.4604	114.991	PITRM1	0	Same
10	-	3827401	3827401	30.4025	18.11	KLF6	0	Same
10	-	5708558	5708544	98.9516	73.3232	ASB13	14	Longer
10	-	5855397	5855397	98.8082	64.4891	GDI2	0	Same
10	-	5931828	5931845	27.3909	45.7902	ANKRD16	17	Shorter
10	-	6019474	6019486	0.573632	1.32512	IL15RA	12	Shorter
10	-	6020011	6020011	1.57749	2.0613	IL15RA	0	Same
10	-	7829956	7829956	6.16655	15.9014	KIN	0	Same
10	-	11653585	11653691	10.0386	15.6069	USP6NL	106	Shorter
10	-	12084803	12084808	8.31767	162.99	UPF2	5	Shorter
10	-	12237892	12237860	83.1767	118.083	NUDT5	32	Longer
10	-	12238121	12238121	55.4989	32.0973	NUDT5	0	Same
10	-	13043713	13043713	29.2552	25.1772	CCDC3	0	Same
10	-	13342060	13342064	9.75175	20.3185	PHYH	4	Shorter
10	-	13344398	13344359	1.00386	3.68088	PHYH	39	Longer
10	-	13390035	13390029	15.2013	31.2139	SEPHS1	6	Longer
10	-	13390213	13390213	19.0733	23.5577	SEPHS1	0	Same
10	-	14646400	14646400	13.0501	69.6423	FAM107B	0	Same
10	-	14880024	14880024	2.29453	5.88942	CDNF	0	Same
10	-	14996085	14996045	9.32152	30.1833	DCLRE1C	40	Longer
10	-	14996392	14996407	0.573632	2.65024	DCLRE1C	15	Shorter
10	-	15130775	15130775	6.88359	21.3491	ACBD7	0	Same
10	-	15210692	15210674	2.86816	10.3065	NMT2	18	Longer
10	-	15761731	15761676	1.00386	6.77283	ITGA8	55	Longer
10	-	15762134	15761974	17.6392	53.4464	ITGA8	160	Longer
10	-	15902506	15902506	44.3131	46.9681	FAM188A	0	Same
10	-	16859405	16859423	42.162	182.572	RSU1	18	Shorter
10	-	17243671	17243671	4.58906	22.9687	TRDMT1	0	Same
10	-	17659345	17659342	22.5151	39.3118	PTPLA	3	Longer
10	-	18940516	18940513	7.31381	11.6316	NSUN6	3	Longer
10	-	21463018	21463020	1.43408	6.92006	NEBL	2	Shorter
10	-	21463123	21463149	0.573632	2.20853	NEBL	26	Shorter
10	-	21786189	21786186	6.02314	17.2265	CASC10	3	Longer
10	-	21806761	21806761	1.7209	1.17788	SKIDA1	0	Same
10	-	22292621	22292621	44.3131	134.279	DNAJC1	0	Same
10	-	23003534	23003534	28.2514	126.917	PIP4K2A	0	Same
10	-	25241535	25241535	13.0501	14.7235	PRTFDC1	0	Same
10	-	27149887	27149882	24.236	44.7596	ABI1	5	Longer
10	-	27389421	27389421	4.58906	32.0973	ANKRD26	0	Same
10	-	27443303	27443303	39.4372	73.3232	YME1L1	0	Same
10	-	27444133	27444205	3.5852	6.18389	YME1L1	72	Shorter
10	-	27529415	27529515	7.88744	11.9261	ACBD5	100	Shorter
10	-	27529700	27529726	13.0501	26.0607	ACBD5	26	Shorter
10	-	27531017	27531031	1.8643	3.82812	ACBD5	14	Shorter
10	-	28034748	28034748	4.30224	21.4964	MKX	0	Same
10	-	28287999	28287999	2.72475	25.9134	ARMC4	0	Same
10	-	28591995	28591993	9.46493	39.4591	MPP7	2	Longer
10	-	30348515	30348515	7.31381	21.6436	KIAA1462	0	Same
10	-	30637952	30637968	2.58135	4.41706	MTPAP	16	Shorter
10	-	30638208	30638208	0.71704	1.91406	MTPAP	0	Same
10	-	31320786	31320786	0.860448	4.41706	ZNF438	0	Same
10	-	32217761	32217730	6.59677	58.8942	ARHGAP12	31	Longer
10	-	32345334	32345334	88.3394	416.234	KIF5B	0	Same
10	-	32636084	32636121	15.3447	21.4964	EPC1	37	Shorter
10	-	32667697	32667654	0.71704	1.47235	EPC1	43	Longer
10	-	33246889	33246889	3.87202	8.09795	ITGB1	0	Same
10	-	33247148	33247148	16.2051	64.6363	ITGB1	0	Same
10	-	33623470	33623470	1.14726	1.61959	NRP1	0	Same
10	-	33623580	33623559	6.74018	12.0733	NRP1	21	Longer
10	-	33623797	33623794	0.573632	1.61959	NRP1	3	Longer
10	-	35104200	35104224	3.01157	17.2265	PARD3	24	Shorter
10	-	35379263	35379263	6.59677	30.3305	CUL2	0	Same
10	-	35379510	35379512	11.9029	37.1033	CUL2	2	Shorter
10	-	38146540	38146557	10.7556	36.0727	ZNF248	17	Shorter
10	-	38147012	38147012	2.86816	8.68689	ZNF248	0	Same
10	-	43134018	43134018	12.0463	12.515	ZNF33B	0	Same
10	-	43725247	43725238	0.573632	1.32512	RASGEF1A	9	Longer
10	-	43892224	43892215	45.0301	64.6363	HNRNPF	9	Longer
10	-	43892725	43892725	13.7672	26.2079	HNRNPF	0	Same
10	-	43903226	43903226	54.3517	54.4771	HNRNPF	0	Same
10	-	43904278	43904278	14.4842	15.3125	HNRNPF	0	Same
10	-	43904630	43904630	170.799	351.745	HNRNPF	0	Same
10	-	44070033	44070045	3.29839	11.1899	ZNF239	12	Shorter
10	-	44144329	44144272	33.9877	16.3431	ZNF32	57	Longer
10	-	45474257	45474257	3.5852	1.61959	C10orf10	0	Same
10	-	46089998	46090007	7.027	22.9687	2018-03-08	9	Shorter
10	-	46090355	46090247	11.1858	19.4351	2018-03-08	108	Longer
10	-	46168198	46168198	32.4102	93.7889	ZFAND4	0	Same
10	-	48438995	48439008	1.14726	1.17788	GDF10	13	Shorter
10	-	50323567	50323567	8.17426	13.9874	VSTM4	0	Same
10	-	50747076	50747076	11.4726	44.4651	PGBD3/ERCC6-PGBD3	0	Same
10	-	50970347	50970343	25.0964	19.8768	OGDHL	4	Longer
10	-	52383711	52383716	5.59291	39.0174	SGMS1	5	Shorter
10	-	53459365	53459337	6.30996	6.33112	CSTF2T	28	Longer
10	-	58121020	58121020	217.693	94.0834	ZWINT	0	Same
10	-	60027654	60027654	11.6161	28.122	IPMK	0	Same
10	-	60027740	60027741	0.573632	1.91406	IPMK	1	Shorter
10	-	61469493	61469449	6.02314	2.503	SLC16A9	44	Longer
10	-	61666314	61666314	50.6231	153.125	CCDC6	0	Same
10	-	61900423	61900423	2.43794	9.5703	ANK3	0	Same
10	-	62703937	62703940	10.3254	19.5823	RHOBTB1	3	Shorter
10	-	62704086	62704084	0.573632	0.588942	RHOBTB1	2	Longer
10	-	64028473	64028480	4.30224	17.8155	RTKN2	7	Shorter
10	-	65028974	65028977	0.71704	4.71153	JMJD1C	3	Shorter
10	-	65225739	65225774	3.5852	22.8215	JMJD1C	35	Shorter
10	-	69597946	69597817	4.58906	1.17788	DNAJC12	129	Longer
10	-	69835040	69835040	3.87202	17.8155	HERC4	0	Same
10	-	70092685	70092649	3.29839	2.503	PBLD	36	Longer
10	-	70166721	70166748	0.860448	1.47235	RUFY2	27	Shorter
10	-	70167034	70167034	8.74789	42.1093	RUFY2	0	Same
10	-	70231688	70231688	28.108	48.7349	DNA2	0	Same
10	-	70287220	70287220	8.03085	19.1406	SLC25A16	0	Same
10	-	71906371	71906373	60.9484	67.7283	TYSND1	2	Shorter
10	-	71930270	71930259	239.348	221.148	SAR1A	11	Longer
10	-	71993151	71993185	178.113	510.171	PPA1	34	Shorter
10	-	72142373	72142373	12.9067	17.2265	LRRC20	0	Same
10	-	72648336	72648336	47.3247	46.2319	PCBD1	0	Same
10	-	72648499	72648505	1.43408	0.588942	PCBD1	6	Shorter
10	-	73611006	73611008	294.704	249.858	PSAP	2	Shorter
10	-	73975734	73975684	4.73247	7.0673	ASCC1	50	Longer
10	-	73976058	73976065	9.75175	20.024	ASCC1	7	Shorter
10	-	74114677	74114677	40.2977	32.6863	DNAJB12	0	Same
10	-	74114887	74114880	1.00386	0.736177	DNAJB12	7	Longer
10	-	74385837	74385884	65.6809	90.2553	MICU1	47	Shorter
10	-	74856620	74856624	12.6199	78.9182	P4HA1	4	Shorter
10	-	74856724	74856693	5.16269	16.3431	P4HA1	31	Longer
10	-	74927767	74927768	6.16655	29.8888	ECD	1	Shorter
10	-	75007013	75007013	319.083	244.852	DNAJC9	0	Same
10	-	75012389	75012389	247.953	89.3719	MRPS16	0	Same
10	-	75118503	75118499	2.72475	2.35577	TTC18	4	Longer
10	-	75173809	75173809	48.3285	69.6423	ANXA7	0	Same
10	-	75255762	75255762	80.1651	103.506	PPP3CB	0	Same
10	-	75385756	75385739	15.2013	45.9374	USP54	17	Longer
10	-	75571356	75571356	14.771	21.7908	NDST2	0	Same
10	-	75571578	75571578	30.1157	36.8088	NDST2	0	Same
10	-	75634276	75634309	26.3871	52.7103	CAMK2G	33	Shorter
10	-	75910560	75910560	69.4095	173.885	AP3M1	0	Same
10	-	75910796	75910796	10.182	9.5703	AP3M1	0	Same
10	-	76995702	76995710	48.4719	19.5823	COMTD1	8	Shorter
10	-	77161148	77161138	3.87202	3.23918	ZNF503	10	Longer
10	-	77161540	77161522	182.845	270.766	ZNF503	18	Longer
10	-	79789273	79789273	63.0996	108.66	POLR3A	0	Same
10	-	81205380	81205380	28.5382	67.581	ZCCHC24	0	Same
10	-	81965293	81965293	135.807	120.144	ANXA11	0	Same
10	-	88281528	88281531	18.0694	69.6423	WAPAL	3	Shorter
10	-	88854602	88854602	71.4172	132.512	GLUD1	0	Same
10	-	89577921	89577921	61.8089	182.572	ATAD1	0	Same
10	-	90751083	90751051	1.14726	2.0613	ACTA2	32	Longer
10	-	91011580	91011532	22.5151	25.03	LIPA	48	Longer
10	-	91404811	91404791	6.74018	4.85877	PANK1	20	Longer
10	-	91404972	91404999	38.8636	96.8809	PANK1	27	Shorter
10	-	93669244	93669247	7.1704	3.23918	FGFBP3	3	Shorter
10	-	94333799	94333799	6.16655	25.1772	IDE	0	Same
10	-	95462340	95462349	17.4958	77.0041	FRA10AC1	9	Shorter
10	-	96122696	96122696	9.32152	30.7722	NOC3L	0	Same
10	-	97050767	97050767	30.8327	41.0787	PDLIM1	0	Same
10	-	97321128	97321150	2.58135	5.006	SORBS1	22	Shorter
10	-	97416439	97416416	83.6069	114.402	ALDH18A1	23	Longer
10	-	97416563	97416563	7.74404	5.30047	ALDH18A1	0	Same
10	-	97453683	97453702	87.3355	90.4025	TCTN3	19	Shorter
10	-	98346769	98346769	153.877	583.641	TM9SF3	0	Same
10	-	98480291	98480307	9.75175	14.7235	PIK3AP1	16	Shorter
10	-	98945564	98945607	3.29839	5.30047	SLIT1	43	Shorter
10	-	98945701	98945701	5.3061	10.4537	SLIT1	0	Same
10	-	99052394	99052394	25.3832	31.5084	ARHGAP19-SLIT1/ARHGAP19	0	Same
10	-	99094241	99094241	4.87587	1.17788	FRAT2	0	Same
10	-	99094475	99094475	69.1227	41.6676	FRAT2	0	Same
10	-	99161097	99161097	18.643	13.9874	RRP12	0	Same
10	-	99185821	99185814	1.43408	3.09194	AL355490.1	7	Longer
10	-	99205763	99205763	78.014	36.2199	EXOSC1	0	Same
10	-	99258155	99258155	87.9092	50.3545	MMS19	0	Same
10	-	99393257	99393257	31.8366	20.613	MORN4	0	Same
10	-	99446982	99446998	27.5344	9.71753	AVPI1	16	Shorter
10	-	99790378	99790378	1.29067	0.736177	CRTAC1	0	Same
10	-	100174918	100174920	2.00771	1.32512	PYROXD2	2	Shorter
10	-	100206660	100206651	127.346	131.628	HPS1	9	Longer
10	-	101190381	101190381	46.3208	78.182	GOT1	0	Same
10	-	101380187	101380187	52.9176	60.2193	SLC25A28	0	Same
10	-	101491884	101491884	83.3201	69.2006	COX15	0	Same
10	-	101769698	101769698	3.5852	18.5517	DNMBP	0	Same
10	-	101945723	101945705	22.6585	37.3978	ERLIN1	18	Longer
10	-	101989330	101989330	38.29	92.9055	CHUK	0	Same
10	-	102027395	102027395	48.4719	18.2572	CWF19L1	0	Same
10	-	102046437	102046437	61.9523	80.9795	BLOC1S2	0	Same
10	-	102289638	102289621	424.488	178.744	NDUFB8	17	Longer
10	-	102746992	102747029	8.8913	7.21453	MRPL43	37	Shorter
10	-	102747254	102747254	24.8096	10.6009	MRPL43	0	Same
10	-	102790881	102790861	11.1858	11.1899	PDZD7	20	Longer
10	-	103347916	103347916	71.4172	58.7469	POLL	0	Same
10	-	103454351	103454402	2.43794	0.736177	FBXW4	51	Shorter
10	-	103454940	103454886	9.32152	10.6009	FBXW4	54	Longer
10	-	103543172	103543155	101.246	11.6316	NPM3	17	Longer
10	-	103577873	103577896	6.74018	24.8828	MGEA5	23	Shorter
10	-	103578199	103578199	18.3562	135.162	MGEA5	0	Same
10	-	103815930	103815930	28.9684	117.494	C10orf76	0	Same
10	-	103874560	103874569	0.71704	0.588942	LDB1	9	Shorter
10	-	103874723	103874740	6.74018	10.012	LDB1	17	Shorter
10	-	103880244	103880244	44.0263	103.948	LDB1	0	Same
10	-	104192331	104192331	139.393	48.146	CUEDC2	0	Same
10	-	104262469	104262469	192.31	187.431	ACTR1A	0	Same
10	-	104474098	104474098	36.7125	68.7589	ARL3	0	Same
10	-	104953029	104953029	5.44951	18.5517	NT5C2	0	Same
10	-	105110696	105110724	2.72475	5.88942	PCGF6	28	Shorter
10	-	105110843	105110843	56.3594	101.151	PCGF6	0	Same
10	-	105156221	105156221	139.679	72.8815	USMG5	0	Same
10	-	105421444	105421444	79.5915	103.948	SH3PXD2A	0	Same
10	-	105452948	105452972	1.43408	3.68088	SH3PXD2A	24	Shorter
10	-	105615334	105615305	1.14726	7.65624	SH3PXD2A	29	Longer
10	-	105677930	105677944	14.3408	16.6376	OBFC1	14	Shorter
10	-	105992073	105992089	2.00771	9.42306	WDR96	16	Shorter
10	-	106098223	106098223	42.162	15.4597	ITPRIP	0	Same
10	-	111683216	111683216	49.189	80.2433	XPNPEP1	0	Same
10	-	112064678	112064678	118.742	147.824	SMNDC1	0	Same
10	-	112678931	112678931	3.44179	19.1406	BBIP1	0	Same
10	-	113943499	113943503	5.16269	29.1526	GPAM	4	Shorter
10	-	114206675	114206672	27.8212	114.107	ZDHHC6	3	Longer
10	-	115614137	115614139	4.30224	6.77283	DCLRE1A	2	Shorter
10	-	115933950	115933950	1.29067	10.8954	C10orf118	0	Same
10	-	116164272	116164276	0.71704	4.85877	AFAP1L2	4	Shorter
10	-	116286637	116286672	29.3987	37.1033	ABLIM1	35	Shorter
10	-	118502077	118502077	6.30996	27.9747	HSPA12A	0	Same
10	-	118764795	118764795	9.89516	59.0414	KIAA1598	0	Same
10	-	118765105	118765127	2.00771	3.97536	KIAA1598	22	Shorter
10	-	118897477	118897479	2.29453	2.0613	VAX1	2	Shorter
10	-	119134943	119134954	142.978	362.052	PDZD8	11	Shorter
10	-	119806154	119806201	6.16655	13.9874	RAB11FIP2	47	Shorter
10	-	120101832	120101836	32.1234	89.9608	FAM204A	4	Shorter
10	-	120514482	120514482	13.1935	25.7662	CACUL1	0	Same
10	-	120840329	120840329	87.3355	283.575	EIF3A	0	Same
10	-	120925164	120925164	41.1581	15.1652	SFXN4	0	Same
10	-	120938326	120938339	559.291	579.813	PRDX3	13	Shorter
10	-	121302231	121302225	14.4842	13.9874	RGS10	6	Longer
10	-	121355987	121355986	1.43408	1.03065	TIAL1	1	Longer
10	-	121356168	121356174	55.6423	93.2	TIAL1	6	Shorter
10	-	121356476	121356474	41.7318	28.4164	TIAL1	2	Longer
10	-	121632202	121632206	1.57749	3.23918	MCMBP	4	Shorter
10	-	121632358	121632352	14.4842	47.9987	MCMBP	6	Longer
10	-	123357962	123357947	13.9106	14.5763	FGFR2	15	Longer
10	-	123687543	123687543	8.8913	26.2079	ATE1	0	Same
10	-	123687955	123687955	1.14726	6.03665	ATE1	0	Same
10	-	123734292	123734273	4.15883	2.0613	NSMCE4A	19	Longer
10	-	123734709	123734709	80.3085	64.3419	NSMCE4A	0	Same
10	-	124713732	124713731	16.4919	50.7962	C10orf88	1	Longer
10	-	124768223	124768221	0.573632	1.76682	IKZF5	2	Longer
10	-	124768337	124768311	5.3061	17.9627	IKZF5	26	Longer
10	-	125851932	125851932	1.29067	1.91406	CHST15	0	Same
10	-	125853082	125853085	11.1858	27.533	CHST15	3	Shorter
10	-	126107492	126107492	138.389	255.748	OAT	0	Same
10	-	126138604	126138604	7.60063	23.4104	NKX1-2	0	Same
10	-	126432656	126432656	4.15883	2.94471	FAM53B	0	Same
10	-	126480412	126480400	40.7279	89.8136	METTL10	12	Longer
10	-	126480510	126480510	1.29067	1.76682	METTL10	0	Same
10	-	126848922	126848915	3.29839	4.85877	CTBP2	7	Longer
10	-	126849104	126849104	22.5151	22.2325	CTBP2	0	Same
10	-	126849599	126849599	24.953	27.533	CTBP2	0	Same
10	-	127511783	127511783	94.5059	120.88	UROS	0	Same
10	-	127585064	127585045	19.5035	48.4404	DHX32	19	Longer
10	-	129924684	129924684	41.0147	459.522	MKI67	0	Same
10	-	133795427	133795427	122.04	115.285	BNIP3	0	Same
10	-	134121454	134121475	6.74018	3.68088	STK32C	21	Shorter
10	-	134145353	134145353	22.0848	20.3185	STK32C	0	Same
10	-	135122352	135122346	63.3864	72.4398	TUBGCP2	6	Longer
10	-	135122662	135122662	29.3987	15.3125	TUBGCP2	0	Same
10	-	135171191	135171191	15.0578	5.44771	FUOM	0	Same
10	-	135171523	135171523	68.1188	27.8275	FUOM	0	Same
10	-	135186854	135186854	270.324	125.592	ECHS1	0	Same
11	+	207488	207477	4.87587	2.503	RIC8A	11	Shorter
11	+	207712	207708	57.2198	12.9567	RIC8A	4	Shorter
11	+	208805	208800	127.346	46.2319	RIC8A	5	Shorter
11	+	236976	236976	189.585	130.745	PSMD13	0	Same
11	+	289165	289126	4.58906	11.3371	ATHL1	39	Shorter
11	+	308200	308149	83.4635	42.4038	IFITM2	51	Shorter
11	+	314040	314040	26.2437	13.3984	IFITM1	0	Same
11	+	450352	450327	98.2345	57.1273	PTDSS2	25	Shorter
11	+	560987	560987	42.879	14.1346	RASSF7	0	Same
11	+	576470	576470	9.17812	10.4537	PHRF1	0	Same
11	+	695380	695360	2.00771	1.32512	TMEM80	20	Shorter
11	+	695740	695816	10.3254	11.9261	TMEM80	76	Longer
11	+	747464	747464	186.144	226.89	TALDO1	0	Same
11	+	777582	777570	8.31767	7.65624	AP006621.5	12	Shorter
11	+	809650	809624	7.74404	2.20853	RPLP2	26	Shorter
11	+	809967	809967	1219.54	411.376	RPLP2	0	Same
11	+	810276	810268	2.58135	0.588942	RPLP2	8	Shorter
11	+	832952	832985	127.203	88.194	CD151	33	Longer
11	+	842852	842852	10.6122	5.44771	TSPAN4	0	Same
11	+	842923	842934	0.71704	0.588942	TSPAN4	11	Longer
11	+	849856	849856	7.88744	6.77283	TSPAN4	0	Same
11	+	925870	925880	38.7202	107.187	AP2A2	10	Longer
11	+	1411180	1411186	13.9106	36.6616	BRSK2	6	Longer
11	+	1411283	1411282	13.0501	16.4904	BRSK2	1	Shorter
11	+	1411515	1411509	0.71704	0.588942	BRSK2	6	Shorter
11	+	1968582	1968574	283.518	84.6603	MRPL23	8	Shorter
11	+	2398540	2398544	177.683	88.6357	CD81	4	Longer
11	+	2421980	2421980	38.5768	11.6316	TSSC4	0	Same
11	+	2923508	2923508	7.31381	5.006	SLC22A18	0	Same
11	+	3819146	3819149	13.337	7.80347	PGAP2	3	Longer
11	+	3829790	3829790	33.2707	29.8888	PGAP2	0	Same
[truncated: 12,734 more rows]
