# Supplementary material for: Selective translational usage of TSS and core promoters revealed by translatome sequencing
Source: BMC Genomics. 2019 Apr 11;20:282. doi: 10.1186/s12864-019-5650-0 (PMC6463679; doi:10.1186/s12864-019-5650-0)
Supplement: Supplementary file 6 — Table S4. TCs with significantly changed RPM between translatome and transcriptome. “z-score”, “p-value” and “q-value” are calculated with the R package of DEGseq. TCs are ranked by the q-values. (XLSX 2126 kb) [file 12864_2019_5650_MOESM6_ESM.xlsx]

## Sheet: TableS4_DiffCountTable2
Position in translatome	Position in transcriptome	Chr	Strand	GeneSymbol	Tag number in Translatome	Tag number in Transcriptome	RPM in Translatome	RPM in Transcriptome	Fold_change	log2(Fold_change)	z-score	p-value	q-value
27114885	27114885	6	+	HIST1H2AH	369360	14275	52969.2	2101.78	25.2009	4.6554	602.799	0	0
27100822	27100822	6	+	HIST1H2AG	117046	3819	16785.3	562.292	29.8465	4.89949	341.177	0	0
27777829	27777829	6	+	HIST1H3H	99147	1638	14218.5	241.172	58.9319	5.88098	319.108	0	0
26020681	26020681	6	+	HIST1H3A	79240	1634	11363.7	240.583	47.2147	5.56116	284.745	0	0
26189340	26189340	6	-	HIST1H4D	53320	999	7646.52	147.088	51.9513	5.69909	233.759	0	0
26104161	26104161	6	+	HIST1H4C	40296	1439	5778.77	211.872	27.2625	4.76884	198.921	0	0
26204838	26204838	6	+	HIST1H4E	36514	1002	5236.4	147.53	35.4705	5.14855	191.768	0	0
27114634	27114634	6	-	HIST1H2BK	28708	718	4116.96	105.715	38.9081	5.282	170.543	0	0
26027511	26027511	6	-	HIST1H4B	41726	5401	5983.85	795.218	7.52396	2.91149	167.677	0	0
26021881	26021881	6	+	HIST1H4A	26357	621	3779.81	91.4332	41.2955	5.36791	163.67	0	0
27860963	27860963	6	-	HIST1H2AM	26906	1469	3858.54	216.289	17.832	4.15639	156.888	0	0
26124156	26124156	6	-	HIST1H2BC	23379	567	3352.74	83.4825	40.1141	5.32604	154.024	0	0
228645569	228645569	1	-	HIST3H2A	19232	202	2758.02	29.7415	92.4256	6.53022	139.605	0	0
27775707	27775707	6	-	HIST1H2BL	16151	211	2316.18	31.0667	74.3193	6.21566	128.47	0	0
27100574	27100574	6	-	HIST1H2BJ	16678	703	2391.76	103.506	23.086	4.52895	126.47	0	0
228645804	228645804	1	+	HIST3H2BB	16075	1049	2305.28	154.45	14.9168	3.89886	118.679	0	0
14924065	14924065	12	-	HIST4H4	13387	433	1919.8	63.7529	30.0676	4.91014	115.236	0	0
26235215	26235215	6	-	HIST1H1D	14754	921	2115.84	135.604	15.5924	3.96277	114.347	0	0
26285764	26285762	6	-	HIST1H4H	14164	843	2031.23	124.119	16.3528	4.03146	112.692	0	0
149858232	149858232	1	-	HIST2H2BE	14987	1236	2149.26	181.983	11.8043	3.56124	110.628	0	0
27775951	27775951	6	+	HIST1H2AI	11598	60	1663.25	8.83412	186.179	7.54055	105.288	0	0
26033846	26033844	6	-	HIST1H2AB	10818	225	1551.39	33.128	46.6923	5.54511	105.101	0	0
54704726	54704726	19	+	RPS9	15473	1857	2218.95	273.416	8.11306	3.02025	104.025	0	0
232329195	232329195	2	-	NCL	4111	17603	589.551	2591.78	0.227499	-2.13607	-102.41	0	0
26156558	26156558	6	+	HIST1H1E	16575	2428	2376.99	357.487	6.64757	2.73283	101.936	0	0
104324188	104324188	12	+	HSP90B1	1839	12393	263.727	1824.69	0.14458	-2.79006	-98.8763	0	0
2802679	2802679	16	+	SRRM2	933	10019	133.8	1475.15	0.090764	-3.46174	-97.3521	0	0
27833094	27833094	6	+	HIST1H2AL	9849	539	1412.43	79.3599	17.7766	4.15191	94.8618	0	0
27861203	27861203	6	+	HIST1H2BO	8991	398	1289.38	58.5997	21.9674	4.4573	92.4812	0	0
149858468	149858468	1	+	HIST2H2AC	9885	695	1417.59	102.329	13.8408	3.79085	92.1014	0	0
13049423	13049423	19	+	CALR	4317	15987	619.093	2353.85	0.263044	-1.92662	-91.8299	0	0
26056703	26056698	6	-	HIST1H1C	12076	1567	1731.8	230.718	7.5033	2.90753	90.0566	0	0
1438401	1438401	19	+	RPS15	20904	5626	2997.8	828.346	3.6187	1.85547	88.4612	0	0
27858604	27858604	6	-	HIST1H3J	8275	448	1186.7	65.9614	17.9651	4.16713	87.0498	0	0
69745159	69745159	15	+	RPLP1	19952	5469	2861.28	805.23	3.55305	1.82906	85.4912	0	0
27806347	27806347	6	+	HIST1H2BN	7136	223	1023.36	32.8335	31.0766	4.95776	84.2703	0	0
146017775	146017775	8	-	RPL8	28512	10488	4088.85	1544.2	2.64776	1.40477	82.6493	0	0
89627090	89627090	16	+	RPL13	18030	5068	2585.65	746.189	3.46481	1.79278	80.0338	0	0
27806153	27806153	6	-	HIST1H2AK	6186	238	887.122	35.042	25.2468	4.65803	77.5204	0	0
49525178	49525178	12	-	TUBA1B	30992	12753	4444.5	1877.69	2.36693	1.24302	77.4307	0	0
107979564	107979564	X	-	IRS4	3353	11674	480.847	1718.83	0.279795	-1.83756	-76.2201	0	0
21852176	21852176	14	-	SUPT16H	539	6002	77.297	883.707	0.0875723	-3.51338	-75.7499	0	0
120638912	120638912	12	-	RPLP0	7101	669	1018.34	98.5005	10.329	3.36862	74.3128	0	0
116915866	116915866	1	+	ATP1A1	1205	7300	172.807	1074.82	0.160856	-2.63616	-73.8154	0	0
26032327	26032327	6	-	HIST1H3B	10133	1951	1453.15	287.256	5.05733	2.33837	72.4198	0	0
49990864	49990864	19	+	RPL13A	6812	667	976.896	98.206	9.93831	3.313	72.2295	0	0
3985461	3985461	19	-	EEF2	19629	7130	2814.96	1049.79	2.68129	1.42293	69.2974	0	0
127624236	127624236	9	-	RPL35	16095	5231	2308.15	770.188	2.99661	1.58333	68.5595	0	0
26240369	26240369	7	-	HNRNPA2B1	1591	7397	228.162	1089.1	0.209569	-2.2545	-68.4164	0	0
33025273	33025273	9	+	DNAJA1	777	5679	111.428	836.15	0.133367	-2.90653	-68.2057	0	0
177019204	177019204	5	+	TMED9	9058	1836	1298.99	270.324	4.8039	2.26421	67.0302	0	0
26250863	26250863	6	-	HIST1H3F	4424	139	634.437	20.4657	30.8541	4.94739	66.3317	0	0
170655389	170655389	2	+	SSB	767	5164	109.994	760.323	0.14478	-2.78807	-63.7951	0	0
8704339	8704339	11	+	RPL27A	5131	525	735.827	77.2986	9.50827	3.24918	62.1161	0	0
99057773	99057773	8	-	RPL30	12277	3863	1760.62	568.77	3.09512	1.62999	61.2855	0	0
8509859	8509870	19	+	HNRNPM	842	5002	120.75	736.471	0.16407	-2.60761	-60.7691	0	0
151151515	151151515	5	+	G3BP1	3843	10123	551.117	1490.46	0.369805	-1.43517	-60.5033	0	0
48872740	48872711	8	-	PRKDC	534	4257	76.5799	626.781	0.12232	-3.03127	-60.1674	0	0
53449603	53449603	X	-	SMC1A	502	3998	71.9909	588.647	0.122448	-3.02976	-58.2961	0	0
186344360	186344360	1	-	TPR	304	3458	43.5961	509.14	0.0858064	-3.54277	-57.6703	0	0
176046437	176046437	2	-	ATP5G3	5243	757	751.889	111.457	6.74083	2.75293	57.5584	0	0
52029909	52029912	3	-	RPL29	10687	3349	1532.6	493.091	3.10772	1.63586	57.3399	0	0
44223129	44223128	2	-	LRPPRC	629	4134	90.2037	608.671	0.148338	-2.75304	-56.7372	0	0
63953676	63953676	11	+	STIP1	2359	7268	338.3	1070.11	0.3162	-1.66109	-56.4253	0	0
129939789	129939789	11	+	APLP2	2077	6797	297.859	1000.76	0.297703	-1.74805	-56.3651	0	0
179125981	179125981	5	+	CANX	2539	7495	364.113	1103.53	0.330014	-1.5994	-55.9167	0	0
129924684	129924684	10	-	MKI67	286	3121	41.0147	459.522	0.0894534	-3.48272	-54.4564	0	0
99953852	99953888	2	+	EIF5B	125	2691	17.926	396.21	0.0454846	-4.45848	-54.2454	0	0
96305577	96305575	10	+	HELLS	525	3652	75.2892	537.704	0.14018	-2.83465	-54.0696	0	0
149829304	149829304	5	-	RPS14	5819	1174	834.492	172.854	4.8255	2.27068	53.8239	0	0
30445965	30445965	21	-	CCT8	2080	6500	298.289	957.03	0.311754	-1.68152	-53.7788	0	0
149859513	149859513	1	-	HIST2H2AB	2752	53	394.659	7.80347	49.9475	5.64234	53.0585	0	0
145149980	145149977	8	+	CYC1	5097	921	730.951	135.604	5.38711	2.42951	52.6348	0	0
184032394	184032394	3	+	EIF4G1	2413	6813	346.044	1003.11	0.345035	-1.53519	-51.9007	0	0
149783925	149783925	1	-	HIST2H2BF	2897	152	415.453	22.3798	18.4856	4.20833	51.6695	0	0
228327980	228327980	1	+	GUK1	7035	1884	1008.88	277.391	3.63606	1.86238	51.4323	0	0
70091824	70091821	10	+	HNRNPH3	1129	4609	161.908	678.608	0.2387	-2.06673	-51.3878	0	0
118966178	118966178	11	-	H2AFX	3649	411	523.296	60.5137	8.63494	3.11019	51.2751	0	0
5903767	5903767	19	-	FUT5/NDUFA11	8973	3023	1286.8	445.093	2.89066	1.5314	49.7976	0	0
37553300	37553300	8	+	ZNF703	3031	7487	434.67	1102.35	0.394367	-1.34239	-49.7276	0	0
26199521	26199521	6	-	HIST1H3D	2639	129	378.454	18.9934	19.8265	4.30936	49.6598	0	0
44435682	44435659	1	+	DPH2	2818	187	404.124	27.533	14.6283	3.87069	49.5637	0	0
809967	809967	11	+	RPLP2	8504	2794	1219.54	411.376	2.96407	1.56758	49.4144	0	0
34144066	34144066	21	-	PAXBP1	258	2583	36.9993	380.309	0.0975247	-3.35809	-48.8767	0	0
31239869	31239869	6	-	HLA-C	7450	2279	1068.39	335.549	3.18335	1.67055	48.6747	0	0
51307851	51307851	19	-	C19orf48	3865	587	554.272	86.4272	6.40692	2.67963	48.656	0	0
131451503	131451553	9	+	SET	2312	6265	331.559	922.43	0.359511	-1.47589	-48.4877	0	0
133135708	133135708	6	+	RPS12	8311	2792	1191.86	411.081	2.89888	1.5355	48.0297	0	0
30441336	30441338	16	-	DCTPP1	4828	1044	692.374	153.714	4.50203	2.17058	47.557	0	0
67351286	67351283	11	+	GSTP1	4458	881	639.313	129.714	4.9256	2.3003	47.517	0	0
114795523	114795523	X	+	PLS3	625	3264	89.63	480.576	0.186675	-2.4214	-47.2467	0	0
26124400	26124400	6	+	HIST1H2AC	2392	119	343.032	17.521	19.4729	4.2834	47.1994	0	0
26199744	26199748	6	+	HIST1H2BF	2832	259	406.132	38.134	10.6249	3.40938	47.1923	0	0
2427580	2427566	19	-	TIMM13	6891	2083	988.225	306.691	3.22149	1.68773	47.1919	0	0
121468588	121468588	3	-	GOLGB1	37	1940	5.3061	285.637	0.0189199	-5.72395	-47.1791	0	0
19380234	19380234	9	-	RPS6	15452	7229	2215.94	1064.36	2.08184	1.05786	47.0629	0	0
67798159	67798159	11	+	NDUFS8	6030	1661	864.751	244.558	3.53494	1.82168	46.8296	0	0
18885365	18885361	21	+	CXADR	650	3276	93.2152	482.343	0.193422	-2.37017	-46.795	0	0
5690307	5690306	19	+	RPL36	8935	3254	1281.35	479.104	2.67412	1.41907	46.6209	0	0
6976695	6976695	12	+	TPI1	5535	1447	793.764	213.05	3.72444	1.89703	46.2508	0	0
44038636	44038636	15	+	PDIA3	656	3241	94.0757	477.19	0.197313	-2.34144	-46.2382	0	0
49658865	49658865	12	+	TUBA1C	5202	1286	746.009	189.345	3.9384	1.97761	46.2273	0	0
64085016	64085008	11	-	TRMT112	7124	2272	1021.64	334.519	3.05344	1.61044	46.2247	0	0
128379413	128379413	7	+	CALU	497	2911	71.2738	428.602	0.166488	-2.58651	-46.1721	0	0
12780225	12780229	19	-	WDR83OS	3022	361	433.379	53.152	8.14015	3.02506	46.0074	0	0
52344399	52344399	1	-	NRD1	644	3197	92.3548	470.711	0.196373	-2.34833	-45.9967	0	0
180670906	180670906	5	-	GNB2L1	10772	4401	1544.79	647.983	2.38379	1.25326	45.9339	0	0
26241373	26241380	7	+	CBX3	1098	4028	157.462	593.064	0.26563	-1.91251	-45.8703	0	0
24969796	24969789	1	+	SRRM1	293	2431	42.0186	357.929	0.11764	-3.08755	-45.8345	0	0
98346769	98346769	10	-	TM9SF3	1073	3964	153.877	583.641	0.263776	-1.92261	-45.65	0	0
79980752	79980752	17	-	STRA13	3864	707	554.129	104.095	5.31913	2.41119	45.6096	0	0
2269524	2269524	19	+	OAZ1	3244	470	465.216	69.2006	6.71445	2.74727	45.2251	0	0
4699459	4699463	17	+	PSMB6	5538	1507	794.194	221.884	3.57816	1.83922	45.2044	0	0
15732005	15732005	2	+	DDX1	520	2872	74.5722	422.86	0.176547	-2.50188	-45.0871	0	0
73525274	73525242	14	+	RBM25	365	2537	52.3439	373.536	0.140361	-2.83279	-45.0556	0	0
54069864	54069864	12	-	ATP5G2	4218	911	604.895	134.131	4.50711	2.1722	44.4744	0	0
63742070	63742070	11	+	COX8A/AP000721.4	3395	562	486.87	82.7463	5.878	2.55533	44.3281	0	0
153060112	153060075	X	+	SSR4	2838	350	406.992	51.5324	7.88443	2.97901	44.2291	0	0
245027785	245027785	1	-	HNRNPU	962	3633	137.959	534.906	0.25805	-1.95427	-44.1354	0	0
40723908	40723908	1	+	ZMPSTE24	543	2821	77.8706	415.351	0.187677	-2.41368	-43.8502	0	0
48099789	48099789	12	-	RPAP3	83	1745	11.9029	256.926	0.0466991	-4.42046	-43.6138	0	0
38574133	38574133	17	-	TOP2A	213	2052	30.5459	302.127	0.1014	-3.30187	-43.2844	0	0
64889657	64889660	11	-	FAU	3074	482	440.836	70.9675	6.20448	2.63331	42.9509	0	0
45987556	45987556	1	-	PRDX1	7649	2801	1096.93	412.406	2.65942	1.41111	42.9272	0	0
98788046	98788016	8	+	LAPTM4B	1524	4453	218.554	655.639	0.333446	-1.58447	-42.8343	0	0
49122440	49122440	19	-	RPL18	6584	2207	944.199	324.948	2.9051	1.53859	42.8175	0	0
225840802	225840813	1	-	ENAH	703	3044	100.816	448.184	0.225116	-2.15126	-42.7426	0	0
57697266	57697266	17	+	CLTC	1116	3775	160.043	555.814	0.288073	-1.7955	-42.7144	0	0
75110563	75110562	11	+	RPS3	10954	4825	1570.89	710.411	2.21107	1.14475	42.6592	0	0
23958621	23958621	3	+	RPL15	3146	526	451.162	77.4458	5.81929	2.54084	42.5245	0	0
26158353	26158353	6	+	HIST1H2BD	1996	117	286.243	17.2265	16.5262	4.04669	42.3685	0	0
42295752	42295752	20	+	MYBL2	9188	3763	1317.63	554.047	2.37795	1.24972	42.312	0	0
34393846	34393846	6	-	RPS10	6047	1951	867.189	287.256	3.01817	1.59367	42.228	0	0
3748382	3748382	20	-	C20orf27	6559	2236	940.614	329.218	2.85655	1.51427	42.1781	0	0
32345334	32345334	10	-	KIF5B	616	2827	88.3394	416.234	0.212424	-2.23498	-42.091	0	0
65488269	65488269	11	-	RNASEH2C	3190	562	457.472	82.7463	5.52314	2.46549	42.03	0	0
69113207	69113207	15	-	ANP32A	938	3395	134.517	499.864	0.269253	-1.89297	-41.8501	0	0
70715926	70715926	10	+	DDX21	577	2731	82.7465	402.1	0.205983	-2.2794	-41.8258	0	0
66864832	66864862	16	-	NAE1	715	2989	102.537	440.087	0.233167	-2.10057	-41.7771	0	0
43278240	43278249	10	+	BMS1	366	2291	52.4874	337.316	0.155853	-2.68174	-41.7082	0	0
46867831	46867829	11	-	CKAP5	81	1600	11.6161	235.577	0.0497124	-4.33025	-41.5812	0	0
58146081	58146081	12	-	CDK4	5320	1606	762.931	236.46	3.22553	1.68954	41.4986	0	0
67374429	67374429	11	+	NDUFV1	3111	564	446.143	83.0408	5.36731	2.4242	41.0669	0	0
134000976	134000976	9	+	NUP214	219	1907	31.4064	280.778	0.112171	-3.15623	-40.9765	0	0
112856751	112856751	12	+	PTPN11	693	2879	99.3818	423.891	0.234632	-2.09153	-40.899	0	0
100871430	100871430	4	-	H2AFZ	3504	746	502.502	109.838	4.5717	2.19273	40.798	0	0
16174381	16174354	1	+	SPEN	287	2049	41.1581	301.685	0.136713	-2.87077	-40.7451	0	0
20987863	20987870	1	-	DDOST	7338	2793	1052.33	411.228	2.55861	1.35536	40.6123	0	0
115300605	115300605	1	-	CSDE1	4273	8065	612.783	1187.45	0.516089	-0.954309	-40.6116	0	0
55289034	55289042	18	-	NARS	158	1733	22.6585	255.159	0.0891584	-3.48749	-40.6082	0	0
154155663	154155663	1	-	TPM3	410	2304	58.7973	339.23	0.173569	-2.52642	-40.5899	0	0
65362693	65362693	17	-	PSMD12	636	2729	91.2075	401.805	0.227187	-2.13805	-40.3288	0	0
79792475	79792475	9	+	VPS13A	100	1560	14.3408	229.687	0.0628443	-3.99208	-40.2342	0	0
9406199	9406199	11	+	IPO7	447	2354	64.1034	346.592	0.185189	-2.43293	-40.2278	0	0
96971246	96971246	2	-	SNRNP200	1030	3412	147.71	502.367	0.294169	-1.76528	-40.1802	0	0
93297596	93297597	1	+	RPL5	6327	10545	907.343	1552.6	0.58443	-0.774898	-39.9529	0	0
112631683	112631686	10	+	PDCD4	195	1772	27.9646	260.901	0.107527	-3.21723	-39.8121	0	0
31538542	31538564	1	-	PUM1	616	2649	88.3394	390.027	0.226694	-2.14118	-39.7669	0	0
228675095	228675095	1	+	RNF187	4984	1534	714.746	225.859	3.16361	1.66157	39.6401	0	0
19536755	19536760	1	-	UBR4	369	2142	52.9176	315.378	0.168055	-2.573	-39.5052	0	0
132387695	132387705	5	+	HSPA4	946	3202	135.664	471.448	0.287912	-1.7963	-39.3508	0	0
39657521	39657521	20	+	TOP1	185	1705	26.5305	251.036	0.10604	-3.23732	-39.1512	0	0
145562188	145562166	5	-	LARS	388	2153	55.6423	316.998	0.175789	-2.50808	-39.0909	0	0
150241421	150241421	1	-	APH1A	3348	747	480.13	109.985	4.36237	2.12511	39.0299	0	0
62341335	62341338	11	-	EEF1G	3307	737	474.251	108.512	4.36737	2.12676	38.8113	0	0
46221719	46221717	21	-	UBE2G2	1066	3355	152.873	493.975	0.309615	-1.69145	-38.7805	0	0
32479469	32479469	1	+	KHDRBS1	1239	3633	177.683	534.906	0.3323	-1.58944	-38.7689	0	0
236228390	236228390	1	-	NID1	821	2940	117.738	432.872	0.272161	-1.87747	-38.7505	0	0
118661861	118661861	11	-	DDX6	563	2472	80.7387	363.966	0.222044	-2.17108	-38.7216	0	0
47823314	47823314	3	-	SMARCC1	195	1700	27.9646	250.3	0.112079	-3.15741	-38.6969	0	0
33104431	33104431	21	-	SCAF4	441	2232	63.243	328.629	0.19269	-2.37564	-38.677	0	0
64546003	64546003	11	-	SF1	824	2934	118.168	431.989	0.273713	-1.86926	-38.6072	0	0
98262534	98262534	2	+	COX5B	3262	735	467.797	108.218	4.31966	2.11092	38.3463	0	0
71546702	71546702	1	-	ZRANB2	175	1625	25.0964	239.257	0.105267	-3.24788	-38.2726	0	0
43595153	43595153	20	+	STK4	260	1823	37.2861	268.41	0.139235	-2.8444	-38.2706	0	0
17812612	17812619	4	+	NCAPG	279	1864	40.0109	274.447	0.146098	-2.77499	-38.251	0	0
27357491	27357491	2	-	PREB	4010	1103	575.066	162.401	3.53947	1.82353	38.2176	0	0
185542802	185542825	3	-	IGF2BP2	233	1749	33.4141	257.515	0.130094	-2.94238	-38.0715	0	0
142720444	142720444	3	+	U2SURP	302	1897	43.3092	279.306	0.155363	-2.68629	-37.987	0	0
231921625	231921625	2	+	PSMD1	419	2137	60.088	314.642	0.19123	-2.38662	-37.9394	0	0
93683550	93683527	10	+	BTAF1	272	1817	39.007	267.527	0.146125	-2.77472	-37.7644	0	0
118443111	118443111	11	+	ARCN1	848	2904	121.61	427.572	0.284588	-1.81305	-37.6925	0	0
219134862	219134862	2	-	AAMP	5214	1773	747.73	261.048	2.86362	1.51784	37.6778	0	0
100396103	100396103	9	+	NCBP1	309	1880	44.3131	276.803	0.160393	-2.64032	-37.4958	1.08e-307	1.03e-305
73356271	73356303	13	+	PIBF1	89	1358	12.7633	199.946	0.0643019	-3.95899	-37.4551	4.97e-307	4.72e-305
30433146	30433146	19	+	URI1	497	2246	71.2738	330.691	0.215767	-2.21245	-37.3067	1.28e-304	1.21e-302
120875916	120875916	12	+	COX6A1	7951	3423	1140.24	503.987	2.26219	1.17772	37.3006	1.6e-304	1.51e-302
56174150	56174150	7	-	CHCHD2	5213	1799	747.586	264.876	2.82171	1.49657	37.2356	1.81e-303	1.69e-301
102430910	102430910	14	+	DYNC1H1	882	2919	126.486	429.78	0.294468	-1.76382	-37.1454	5.19e-302	4.83e-300
28857638	28857638	16	-	TUFM	5999	2255	860.305	332.016	2.59068	1.37333	37.1394	6.49e-302	6.01e-300
6459803	6459781	19	-	SLC25A23	899	2946	128.924	433.755	0.297389	-1.74958	-37.127	1.03e-301	9.48e-300
14682883	14682883	19	-	NDUFB7	2716	542	389.496	79.8016	4.87595	2.28568	36.9364	1.2e-298	1.1e-296
178257488	178257488	2	+	AGPS	466	2148	66.8282	316.262	0.211556	-2.24089	-36.7465	1.32e-295	1.21e-293
8534043	8534043	17	-	MYH10	210	1613	30.1157	237.491	0.127175	-2.97511	-36.7441	1.45e-295	1.31e-293
71993151	71993185	10	-	PPA1	1242	3465	178.113	510.171	0.349252	-1.51766	-36.7314	2.31e-295	2.08e-293
62529052	62529052	11	+	POLR2G	2759	570	395.663	83.9242	4.71011	2.23576	36.683	1.36e-294	1.22e-292
28217728	28217728	21	-	ADAMTS1	697	2560	99.9554	376.923	0.265383	-1.91385	-36.5859	4.79e-293	4.28e-291
24236570	24236570	22	+	MIF	3078	726	441.41	106.893	4.12654	2.04493	36.4257	1.67e-290	1.49e-288
128024105	128024107	9	+	GAPVD1	381	1958	54.6385	288.287	0.189809	-2.39738	-36.4045	3.62e-290	3.2e-288
225615765	225615765	1	-	LBR	668	2494	95.7966	367.205	0.261082	-1.93743	-36.38	8.83e-290	7.78e-288
144416710	144416710	6	-	SF3B5	2386	420	342.172	61.8389	5.52596	2.46623	36.3597	1.85e-289	1.62e-287
44440632	44440632	1	+	ATP6V0B	3613	993	518.133	146.205	3.54215	1.82463	36.2933	2.06e-288	1.8e-286
5623142	5623105	19	+	SAFB	302	1787	43.3092	263.11	0.164923	-2.60014	-36.278	3.59e-288	3.12e-286
49468566	49468566	19	+	FTL	505	2185	72.4211	321.709	0.225354	-2.14973	-36.201	5.86e-287	5.07e-285
44719816	44719840	15	+	CTDSPL2	182	1511	26.1003	222.473	0.117716	-3.08662	-36.1388	5.58e-286	4.8e-284
56552143	56552143	12	+	MYL6	2101	313	301.3	46.0847	6.52598	2.7062	36.0873	3.59e-285	3.08e-283
156931663	156931663	7	+	UBE3C	484	2134	69.4095	314.2	0.221156	-2.17686	-36.0331	2.53e-284	2.15e-282
1104056	1104062	19	+	GPX4	4317	1376	619.093	202.596	3.05479	1.61107	35.9931	1.07e-283	9.07e-282
75932565	75932565	15	-	IMP3	3481	941	499.204	138.548	3.60122	1.84849	35.9756	2.02e-283	1.7e-281
68228220	68228220	11	+	PPP6R3	209	1560	29.9723	229.687	0.13087	-2.93379	-35.9107	2.08e-282	1.74e-280
89956217	89956217	11	-	CHORDC1	366	1889	52.4874	278.128	0.189008	-2.40348	-35.8064	8.78e-281	7.28e-279
41174397	41174397	17	-	VAT1	3921	1178	562.303	173.443	3.24071	1.69631	35.739	9.8e-280	8.08e-278
144099946	144099923	8	+	LY6E	3899	1167	559.148	171.824	3.25289	1.70172	35.7279	1.46e-279	1.2e-277
152373226	152373226	7	-	XRCC2	285	1712	40.8713	252.067	0.162477	-2.62169	-35.6567	1.85e-278	1.51e-276
139581861	139581861	9	-	AGPAT2	2231	379	319.943	55.8022	5.72506	2.51729	35.6105	9.65e-278	7.86e-276
31736082	31736041	13	-	HSPH1	536	2200	76.8667	323.918	0.237539	-2.07377	-35.5774	3.13e-277	2.54e-275
10765051	10765051	19	+	ILF3	647	2397	92.785	352.923	0.263113	-1.92625	-35.5413	1.13e-276	9.14e-275
35888872	35888872	6	-	SRPK1	395	1922	56.6462	282.986	0.200455	-2.31865	-35.4228	7.6e-275	6.11e-273
118370248	118370248	X	+	PGRMC1	4610	1578	661.111	232.337	2.84468	1.50827	35.2429	4.4e-272	3.52e-270
118986926	118986926	X	-	UPF3B	215	1530	30.8327	225.27	0.137253	-2.86509	-35.1817	3.81e-271	3.03e-269
48873514	48873524	8	+	MCM4	2436	5035	349.342	741.33	0.471308	-1.08526	-35.1666	6.49e-271	5.15e-269
207024619	207024619	2	+	EEF1B2	1557	141	223.286	20.7602	10.7087	3.42072	35.0556	3.21e-269	2.53e-267
128502910	128502928	7	+	ATP6V1F	4030	1271	577.935	187.136	3.08719	1.6263	35.04	5.54e-269	4.36e-267
36690030	36690030	1	+	THRAP3	635	2339	91.0641	344.384	0.26464	-1.9179	-35.0166	1.26e-268	9.83e-267
89855774	89855774	6	+	PM20D2	552	2180	79.1613	320.973	0.246864	-2.01821	-34.8547	3.61e-266	2.82e-264
34856101	34856101	19	+	GPI	1486	3662	213.104	539.176	0.395353	-1.33879	-34.7101	5.55e-264	4.31e-262
33385880	33385880	6	-	CUTA	2962	742	424.775	109.249	3.8855	1.9581	34.6337	7.86e-263	6.08e-261
152266420	152266420	2	+	RIF1	455	1985	65.2507	292.262	0.223526	-2.16148	-34.6133	1.6e-262	1.23e-260
175815602	175815599	5	-	NOP16	2200	397	315.498	58.4524	5.39	2.43029	34.5935	3.16e-262	2.42e-260
105726927	105726927	10	+	SLK	189	1432	27.1041	210.841	0.128966	-2.95494	-34.5189	4.18e-261	3.19e-259
12084803	12084808	10	-	UPF2	58	1107	8.31767	162.99	0.0516138	-4.2761	-34.4978	8.64e-261	6.57e-259
123849388	123849385	12	-	SBNO1	229	1510	32.8404	222.325	0.148097	-2.75539	-34.3152	4.66e-258	3.52e-256
107531607	107531618	7	+	DLD	566	2163	81.169	318.47	0.255105	-1.97083	-34.2311	8.32e-257	6.27e-255
123011483	123011483	12	-	RSRC2	227	1499	32.5536	220.706	0.147884	-2.75746	-34.2024	2.22e-256	1.67e-254
10250392	10250400	5	+	CCT5	1162	3135	166.64	461.583	0.361157	-1.4693	-34.1958	2.79e-256	2.08e-254
49999654	49999700	19	+	RPS11	1759	233	252.255	34.3058	7.33465	2.87473	34.1674	7.37e-256	5.49e-254
48130338	48130338	3	-	MAP4	269	1585	38.5768	233.368	0.165662	-2.59369	-34.1255	3.09e-255	2.29e-253
58898636	58898636	19	+	RPS5	3363	964	482.281	141.935	3.39622	1.76393	34.1217	3.52e-255	2.6e-253
203103287	203103287	2	-	SUMO1	1768	4015	253.545	591.15	0.428999	-1.22095	-34.1097	5.3e-255	3.9e-253
61765393	61765470	2	-	XPO1	1506	3621	215.973	533.139	0.405207	-1.30327	-33.886	1.07e-251	7.85e-250
38948791	38948791	7	-	VPS41	161	1323	23.0887	194.792	0.118982	-3.07118	-33.7466	1.2e-249	8.76e-248
47074828	47074828	17	+	IGF2BP1	936	2746	134.23	404.308	0.332164	-1.59003	-33.7145	3.55e-249	2.58e-247
32582210	32582210	2	+	BIRC6	277	1574	39.724	231.748	0.171768	-2.54147	-33.657	2.46e-248	1.78e-246
150208460	150208460	1	-	ANP32E	1857	4097	266.309	603.223	0.441569	-1.17929	-33.6321	5.69e-248	4.1e-246
76598599	76598599	4	-	G3BP2	684	2327	98.0911	342.617	0.286508	-1.80335	-33.6298	6.16e-248	4.42e-246
118572267	118572265	2	+	DDX18	183	1360	26.2437	200.24	0.131495	-2.92692	-33.4973	5.28e-246	3.78e-244
38445571	38445571	21	+	TTC3	496	1988	71.1304	292.704	0.24327	-2.03937	-33.4909	6.53e-246	4.65e-244
27543085	27543088	21	-	APP	1000	2830	143.408	416.676	0.344329	-1.53814	-33.4907	6.59e-246	4.68e-244
29910309	29910311	6	+	HLA-A	1542	171	221.135	25.1772	8.75235	3.12967	33.45	2.58e-245	1.82e-243
977644	977644	10	-	LARP4B	1426	3465	204.5	510.171	0.400964	-1.31846	-33.4123	9.07e-245	6.39e-243
109703670	109703670	6	-	CD164	1189	3103	170.512	456.871	0.373354	-1.42138	-33.2739	9.22e-243	6.46e-241
96429367	96429355	12	-	LTA4H	993	2802	142.404	412.554	0.345336	-1.53393	-33.2645	1.26e-242	8.81e-241
122932846	122932846	11	-	HSPA8	1648	3769	236.337	554.93	0.425989	-1.23111	-33.2389	2.96e-242	2.06e-240
174969166	174969215	1	+	CACYBP	1613	3719	231.317	547.568	0.42255	-1.24281	-33.2348	3.39e-242	2.35e-240
33072094	33072096	19	+	PDCD5	811	2499	116.304	367.941	0.31628	-1.66073	-33.0806	5.65e-240	3.9e-238
44214838	44214838	6	+	HSP90AB1	3568	6271	511.68	923.313	0.554227	-0.851452	-32.98	1.57e-238	1.08e-236
30327126	30327093	20	+	TPX2	755	2397	108.273	352.923	0.306986	-1.70376	-32.9327	7.48e-238	5.13e-236
26232910	26232910	1	-	STMN1	943	2695	135.234	396.799	0.340978	-1.55225	-32.879	4.39e-237	3e-235
124457820	124457788	12	+	ZNF664/FAM101A	2829	5318	405.701	782.998	0.5182	-0.948418	-32.8269	2.44e-236	1.66e-234
70233859	70233859	14	+	SRSF5	638	2193	91.4944	322.887	0.283585	-1.81815	-32.8138	3.74e-236	2.53e-234
226374400	226374400	1	-	ACBD3	495	1937	70.987	285.195	0.24917	-2.0048	-32.7264	6.59e-235	4.45e-233
148395995	148395995	7	+	CUL1	508	1958	72.8513	288.287	0.252963	-1.983	-32.6897	2.19e-234	1.47e-232
86332998	86332998	2	-	POLR1A	437	1824	62.6693	268.557	0.233641	-2.09764	-32.6134	2.65e-233	1.78e-231
130500949	130500993	5	-	HINT1	3379	1043	484.576	153.566	3.15408	1.65722	32.5718	1.03e-232	6.87e-231
28974696	28974696	2	+	PPP1CB	1991	4178	285.525	615.149	0.464243	-1.10705	-32.4869	1.63e-231	1.09e-229
31106057	31106057	16	-	RP11-196G11.1/VKORC1	2914	807	417.891	118.819	3.51492	1.81349	32.4442	6.55e-231	4.34e-229
103608	103608	16	-	POLR3K	2301	515	329.982	75.8262	4.3474	2.12015	32.3076	5.48e-229	3.62e-227
127408290	127408278	10	+	C10orf137	235	1407	33.7009	207.16	0.163084	-2.61631	-32.2952	8.17e-229	5.38e-227
79603499	79603499	15	+	TMED3	2454	587	351.923	86.4272	4.06836	2.02445	32.2938	8.55e-229	5.61e-227
48669240	48669240	13	-	MED4	638	2158	91.4944	317.734	0.288183	-1.79494	-32.292	9.05e-229	5.91e-227
36784010	36784012	22	-	MYH9	975	2701	139.823	397.683	0.351757	-1.50735	-32.2849	1.14e-228	7.42e-227
169684595	169684595	3	+	SEC62	119	1140	17.0656	167.848	0.102207	-3.29043	-32.2304	6.61e-228	4.29e-226
71123211	71123248	6	+	FAM135A	108	1112	15.4881	163.726	0.0951503	-3.39365	-32.2135	1.14e-227	7.39e-226
16737762	16737762	X	+	SYAP1	596	2081	85.4712	306.397	0.279191	-1.84067	-32.2099	1.28e-227	8.25e-226
201798314	201798292	1	+	IPO9	520	1948	74.5722	286.815	0.260259	-1.94198	-32.1999	1.77e-227	1.14e-225
153643463	153643463	1	-	ILF2	6267	2767	898.738	407.4	2.20574	1.14126	32.1689	4.81e-227	3.08e-225
65454965	65454965	2	+	ACTR2	867	2518	124.335	370.739	0.33555	-1.5754	-32.0909	5.91e-226	3.77e-224
17812352	17812352	4	-	DCAF16	1296	3161	185.857	465.411	0.399468	-1.32385	-32.0023	1.01e-224	6.43e-223
128902739	128902739	3	-	CNBP	5324	8273	763.505	1218.08	0.626841	-0.673828	-31.967	3.13e-224	1.98e-222
103115207	103115207	9	-	TEX10	360	1639	51.6269	241.319	0.214262	-2.22255	-31.9549	4.63e-224	2.92e-222
94129270	94129272	6	-	EPHA7	186	1281	26.6739	188.609	0.14188	-2.81726	-31.9443	6.49e-224	4.08e-222
220267474	220267456	1	+	IARS2	541	1968	77.5838	289.759	0.268005	-1.89967	-31.9355	8.58e-224	5.38e-222
21984303	21984303	22	-	YDJC	3604	1202	516.843	176.977	2.91931	1.54563	31.7968	7.16e-222	4.47e-220
158497495	158497457	7	-	NCAPG2	148	1185	21.2244	174.474	0.122151	-3.03326	-31.7699	1.69e-221	1.05e-219
39077962	39077962	22	+	TOMM22	3017	890	432.662	131.039	3.30001	1.72247	31.7287	6.25e-221	3.88e-219
118788209	118788216	5	+	HSD17B4	322	1550	46.1774	228.215	0.202691	-2.30264	-31.6933	1.92e-220	1.19e-218
70883940	70883937	10	+	VPS26A	397	1693	56.933	249.269	0.228709	-2.12842	-31.687	2.34e-220	1.44e-218
146993440	146993440	X	+	FMR1	236	1373	33.8443	202.154	0.16783	-2.57493	-31.6476	8.17e-220	5.02e-218
56769963	56769963	17	+	RAD51C	713	2239	102.25	329.66	0.310377	-1.68791	-31.6403	1.03e-219	6.3e-218
8373196	8373214	19	-	CD320	2339	556	335.431	81.8629	4.0937	2.03341	31.6282	1.51e-219	9.23e-218
23885992	23885992	1	-	ID3	2342	559	335.862	82.3046	4.07698	2.0275	31.5828	6.36e-219	3.87e-217
112327477	112327453	10	+	SMC3	164	1210	23.5189	178.155	0.132501	-2.91593	-31.5449	2.1e-218	1.27e-216
49588708	49588708	19	+	SNRNP70	960	2622	137.672	386.051	0.356782	-1.48689	-31.5223	4.29e-218	2.59e-216
126030859	126030859	9	-	STRBP	118	1090	16.9222	160.487	0.106	-3.23787	-31.3159	2.84e-215	1.71e-213
17229511	17229511	11	-	PIK3C2A	109	1066	15.6315	156.953	0.100167	-3.31952	-31.2761	9.86e-215	5.91e-213
129299815	129299697	X	-	AIFM1	423	1707	60.6616	251.331	0.241663	-2.04893	-31.1212	1.24e-212	7.44e-211
42396518	42396531	2	+	EML4	200	1267	28.6816	186.547	0.154203	-2.69709	-31.1131	1.6e-212	9.53e-211
148804289	148804289	3	-	HLTF	127	1098	18.2128	161.664	0.113207	-3.14297	-31.0499	1.15e-211	6.81e-210
113162454	113162454	1	+	CAPZA1	265	1399	38.0031	205.982	0.184893	-2.43524	-31.0349	1.82e-211	1.08e-209
53845886	53845886	12	+	PCBP2	2433	4629	348.912	681.553	0.512008	-0.965761	-31.0269	2.34e-211	1.38e-209
66508571	66508571	17	+	PRKAR1A	927	2532	132.939	372.8	0.356769	-1.48694	-30.9775	1.08e-210	6.37e-209
2451403	2451435	20	-	SNRPB	4130	1545	592.275	227.479	2.60295	1.38015	30.9465	2.84e-210	1.66e-208
73053044	73053119	2	-	EXOC6B	55	912	7.88744	134.279	0.0594398	-4.07243	-30.9432	3.13e-210	1.83e-208
31574469	31574469	3	+	STT3B	183	1219	26.2437	179.48	0.146696	-2.7691	-30.9096	8.88e-210	5.18e-208
214776548	214776586	1	+	CENPF	62	928	8.8913	136.634	0.0657574	-3.9267	-30.9005	1.18e-209	6.83e-208
50135340	50135340	12	+	TMBIM6	4267	1629	611.922	239.846	2.55066	1.35087	30.8778	2.37e-209	1.37e-207
167691219	167691219	1	+	MPZL1	1068	2730	153.16	401.953	0.381193	-1.3914	-30.765	7.71e-208	4.43e-206
52693305	52693305	19	+	PPP2R1A	3240	1052	464.642	154.892	2.9985	1.58424	30.762	8.46e-208	4.85e-206
67195965	67195965	11	+	RPS6KB2	2612	724	374.582	106.598	3.5116	1.81213	30.7002	5.65e-207	3.22e-205
153936013	153936013	1	-	SLC39A1	3049	952	437.251	140.168	3.11797	1.64061	30.6936	6.92e-207	3.93e-205
33709300	33709357	18	-	SLC39A6	389	1617	55.7857	238.08	0.234637	-2.0915	-30.6565	2.16e-206	1.23e-204
126103980	126103980	8	-	KIAA0196	321	1488	46.034	219.086	0.210479	-2.24826	-30.6454	3.04e-206	1.72e-204
25706398	25706398	3	-	TOP2B	470	1762	67.4018	259.429	0.260094	-1.9429	-30.6339	4.33e-206	2.43e-204
33168676	33168644	6	+	SLC39A7	1935	404	277.495	59.4831	4.65895	2.22	30.5788	2.34e-205	1.31e-203
35656692	35656692	6	-	FKBP5	188	1211	26.9607	178.302	0.151684	-2.72086	-30.5489	5.85e-205	3.27e-203
2014827	2014827	16	-	RPS2	1536	237	220.275	34.8948	6.29736	2.65475	30.5171	1.55e-204	8.62e-203
6643684	6643686	12	+	GAPDH	12090	6875	1733.8	1012.24	1.71276	0.776325	30.5073	2.09e-204	1.16e-202
11484740	11484740	2	-	ROCK2	79	951	11.3292	140.021	0.081567	-3.61587	-30.4797	4.84e-204	2.68e-202
70883167	70883167	5	+	MCCC2	552	1892	79.1613	278.569	0.284428	-1.81387	-30.4357	1.85e-203	1.02e-201
136215076	136215073	9	+	RPL7A	2971	922	426.065	135.751	3.13701	1.64939	30.4279	2.35e-203	1.29e-201
61708603	61708603	5	+	IPO11	1083	2727	155.311	401.511	0.386969	-1.36971	-30.4225	2.77e-203	1.52e-201
5570229	5570232	7	-	ACTB	3993	6507	572.628	958.061	0.597737	-0.742416	-30.4157	3.41e-203	1.86e-201
204399986	204399986	2	-	RAPH1	112	1025	16.0617	150.916	0.10702	-3.22405	-30.3173	6.78e-202	3.7e-200
100861462	100861462	7	+	ZNHIT1	1720	318	246.662	46.8208	5.25911	2.39482	30.3065	9.41e-202	5.12e-200
138145156	138145156	7	+	TRIM24	243	1313	34.8482	193.32	0.180685	-2.46845	-30.2824	1.96e-201	1.06e-199
140998541	140998541	5	-	DIAPH1	254	1335	36.4257	196.559	0.185731	-2.42872	-30.2746	2.48e-201	1.34e-199
11120075	11120075	1	-	SRM	7994	4051	1146.4	596.451	1.92189	0.942525	30.2501	5.2e-201	2.81e-199
110719072	110719001	12	+	ATP2A2	491	1773	70.4134	261.048	0.270013	-1.8889	-30.2084	1.84e-200	9.88e-199
80680002	80680002	8	-	HEY1	1046	2655	150.005	390.91	0.38389	-1.38123	-30.1893	3.27e-200	1.75e-198
39456946	39456948	1	+	AKIRIN1	1097	2726	157.319	401.364	0.392112	-1.35066	-30.1287	2.04e-199	1.09e-197
115053824	115053824	1	-	TRIM33	252	1322	36.1388	194.645	0.186083	-2.42598	-30.109	3.69e-199	1.97e-197
151584665	151584665	1	+	SNX27	167	1141	23.9491	167.996	0.143068	-2.80522	-30.0902	6.5e-199	3.46e-197
57678798	57678804	3	-	DENND6A	352	1514	50.4796	222.914	0.2268	-2.14051	-30.0645	1.41e-198	7.48e-197
47403650	47403650	2	-	CALM2	1301	3016	186.574	444.062	0.420283	-1.25057	-30.0586	1.68e-198	8.91e-197
122618135	122618135	4	-	ANXA5	1307	3018	187.434	444.356	0.421941	-1.24489	-29.974	2.14e-197	1.13e-195
86595123	86595123	9	-	HNRNPK	1351	3075	193.744	452.749	0.428055	-1.22413	-29.9048	1.7e-196	8.95e-195
61850934	61850934	17	-	CCDC47	611	1954	87.6223	287.698	0.304805	-1.71404	-29.8498	8.84e-196	4.63e-194
187351052	187350987	2	+	ZC3H15	184	1166	26.3871	171.676	0.154195	-2.69717	-29.8496	8.89e-196	4.65e-194
3767540	3767525	16	-	TRAP1	3730	6125	534.912	901.817	0.593195	-0.753423	-29.826	1.8e-195	9.37e-194
112546587	112546587	12	-	NAA25	292	1386	41.8752	204.068	0.205591	-2.28215	-29.8243	1.89e-195	9.82e-194
101869379	101869379	2	+	CNOT11	662	2032	94.9361	299.182	0.317547	-1.65496	-29.7648	1.11e-194	5.78e-193
99891748	99891736	X	-	TSPAN6	1331	3035	190.876	446.859	0.427279	-1.22675	-29.7539	1.55e-194	7.98e-193
47004101	47004101	X	-	NDUFB11	3196	1076	458.332	158.425	2.89186	1.532	29.7261	3.53e-194	1.82e-192
39644458	39644458	14	+	PNN	413	1606	59.2275	236.46	0.250793	-1.99543	-29.7188	4.39e-194	2.26e-192
172778971	172778971	2	+	HAT1	155	1095	22.2283	161.223	0.138407	-2.85301	-29.7122	5.35e-194	2.74e-192
176730775	176730791	5	+	PRELID1	3050	1000	437.395	147.235	2.96938	1.57016	29.6308	6e-193	3.06e-191
179051203	179051203	1	+	TOR3A	1890	413	271.041	60.8082	4.45164	2.15434	29.6089	1.15e-192	5.85e-191
145826888	145826896	5	+	TCERG1	114	993	16.3485	146.205	0.112426	-3.15295	-29.5697	3.66e-192	1.86e-190
88878336	88878336	16	-	APRT	2419	672	346.904	98.9422	3.5036	1.80884	29.5041	2.55e-191	1.29e-189
120840329	120840329	10	-	EIF3A	609	1926	87.3355	283.575	0.308224	-1.69795	-29.458	9.93e-191	5.02e-189
11159908	11159915	1	-	EXOSC10	368	1508	52.7742	222.031	0.238032	-2.07078	-29.435	1.96e-190	9.87e-189
32112650	32112620	11	+	RCN1	623	1947	89.3432	286.667	0.311902	-1.68084	-29.4273	2.46e-190	1.24e-188
33413433	33413433	20	-	NCOA6	133	1027	19.0733	151.211	0.126715	-2.98035	-29.3522	2.24e-189	1.12e-187
39612198	39612200	13	-	PROSER1	510	1753	73.1381	258.104	0.283645	-1.81784	-29.337	3.5e-189	1.75e-187
155990710	155990702	1	-	SSR2	3265	1133	468.227	166.818	2.80574	1.48838	29.3343	3.79e-189	1.89e-187
160569017	160569017	2	+	2018-03-07	233	1242	33.4141	182.866	0.183171	-2.44874	-29.3295	4.36e-189	2.17e-187
10828755	10828755	19	+	DNM2	798	2217	114.44	326.421	0.350788	-1.51133	-29.3018	9.85e-189	4.88e-187
80328869	80328913	12	-	PPP1R12A	209	1191	29.9723	175.357	0.171394	-2.54461	-29.301	1.01e-188	4.98e-187
102553381	102553381	14	-	HSP90AA1	3145	5353	451.018	788.151	0.572303	-0.805149	-29.2591	3.44e-188	1.69e-186
118307207	118307207	11	+	KMT2A	213	1197	30.5459	176.241	0.173788	-2.5246	-29.2557	3.8e-188	1.87e-186
146285492	146285494	6	-	SHPRH	107	961	15.3447	141.493	0.109078	-3.19657	-29.2555	3.82e-188	1.87e-186
136933120	136933120	9	-	BRD3	495	1720	70.987	253.245	0.280594	-1.83344	-29.214	1.29e-187	6.29e-186
222791442	222791442	1	+	MIA3	83	899	11.9029	132.365	0.0906119	-3.46416	-29.1923	2.43e-187	1.19e-185
69614382	69614382	2	-	GFPT1	198	1162	28.3948	171.088	0.166454	-2.58681	-29.1859	2.93e-187	1.42e-185
29827810	29827810	16	+	PAGR1	2663	815	381.896	119.997	3.18073	1.66936	29.085	5.56e-186	2.7e-184
11796199	11796193	1	+	AGTRAP	1811	393	259.712	57.8635	4.48234	2.16425	29.0758	7.27e-186	3.51e-184
140027444	140027414	5	+	IK	300	1358	43.0224	199.946	0.215563	-2.21382	-29.0256	3.13e-185	1.51e-183
61100542	61100539	11	-	DDB1	1666	3439	238.918	506.342	0.471955	-1.08328	-29.0248	3.2e-185	1.54e-183
94344762	94344730	1	-	DNTTIP2	341	1435	48.9022	211.283	0.231817	-2.10894	-29.0209	3.58e-185	1.72e-183
62860604	62860604	12	+	MON2	188	1132	26.9607	166.67	0.162263	-2.62359	-29.0126	4.57e-185	2.19e-183
92764616	92764616	1	+	RPAP2	82	888	11.7595	130.745	0.0906375	-3.46375	-29.0123	4.61e-185	2.2e-183
44084528	44084528	15	+	SERF2	3130	1073	448.867	157.984	2.84006	1.50592	29.0031	6.02e-185	2.87e-183
56154998	56155015	19	+	ZNF581	1068	98	153.16	14.4291	10.5485	3.39897	28.9611	2.03e-184	9.66e-183
105219518	105219520	14	+	SIVA1	1691	345	242.503	50.7962	4.76662	2.25297	28.8726	2.64e-183	1.25e-181
88717461	88717461	16	-	CYBA	2859	932	410.004	137.223	2.98641	1.57841	28.811	1.56e-182	7.38e-181
134093861	134093861	11	-	NCAPD3	245	1239	35.135	182.425	0.193042	-2.37301	-28.8078	1.72e-182	8.08e-181
30114662	30114662	15	-	TJP1	151	1041	21.6546	153.272	0.141842	-2.81764	-28.8035	1.94e-182	9.12e-181
55791483	55791483	19	-	HSPBP1	1446	243	207.368	35.7782	5.78257	2.53171	28.7771	4.14e-182	1.94e-180
111896135	111896132	11	+	DLAT	916	2361	131.362	347.623	0.378065	-1.40329	-28.7759	4.29e-182	2.01e-180
7387685	7387685	17	+	POLR2A	1523	3223	218.41	474.54	0.460371	-1.11913	-28.7526	8.39e-182	3.92e-180
70049402	70049421	11	+	FADD	1929	458	276.634	67.4338	4.09771	2.03482	28.7393	1.23e-181	5.74e-180
45477926	45477926	1	+	UROD	2139	560	306.75	82.4518	3.71706	1.89416	28.7239	1.92e-181	8.91e-180
111682869	111682869	1	+	CEPT1	117	957	16.7787	140.904	0.119704	-3.06246	-28.6746	7.92e-181	3.67e-179
169010792	169010792	5	+	SPDL1	99	913	14.1974	134.426	0.10628	-3.23406	-28.6522	1.5e-180	6.95e-179
137090054	137090046	5	-	HNRNPA0	2487	740	356.656	108.954	3.27136	1.70989	28.6441	1.9e-180	8.75e-179
86322887	86322887	9	-	UBQLN1	1029	2516	147.567	370.444	0.398514	-1.3273	-28.6028	6.21e-180	2.85e-178
60962160	60962160	20	+	RPS21	2043	518	292.983	76.2679	3.83777	1.94027	28.5751	1.37e-179	6.27e-178
247095250	247095250	1	-	AHCTF1	238	1211	34.1311	178.302	0.191876	-2.38175	-28.5372	4.04e-179	1.85e-177
40610909	40610916	17	+	ATP6V0A1	207	1145	29.6855	168.585	0.176575	-2.50165	-28.4793	2.12e-178	9.64e-177
75494223	75494223	15	+	C15orf39	383	1481	54.9253	218.056	0.25223	-1.98719	-28.4696	2.78e-178	1.27e-176
119134943	119134954	10	-	PDZD8	997	2459	142.978	362.052	0.395077	-1.33979	-28.4585	3.82e-178	1.73e-176
7476142	7476142	17	+	EIF4A1	1451	255	208.085	37.545	5.53022	2.46734	28.3701	4.73e-177	2.14e-175
30077142	30077081	16	+	ALDOA	5752	2715	824.883	399.744	2.06326	1.04493	28.3651	5.44e-177	2.46e-175
57509033	57509033	11	+	C11orf31	2271	639	325.68	94.0834	3.45899	1.79035	28.3647	5.52e-177	2.49e-175
152133061	152133063	7	-	KMT2C	208	1140	29.8289	167.848	0.178203	-2.48841	-28.3388	1.15e-176	5.16e-175
57261794	57261794	3	+	APPL1	97	892	13.9106	131.334	0.106598	-3.22975	-28.3063	2.89e-176	1.3e-174
101734318	101734314	8	-	PABPC1	1081	2570	155.024	378.395	0.409845	-1.28685	-28.3008	3.37e-176	1.51e-174
61602033	61602033	5	+	KIF2A	390	1483	55.9291	218.35	0.256485	-1.96305	-28.2814	5.86e-176	2.61e-174
12809533	12809531	X	+	PRPS2	247	1215	35.4218	178.891	0.198456	-2.33311	-28.2669	8.83e-176	3.93e-174
29168719	29168719	22	+	CCDC117	575	1796	82.4596	264.435	0.312094	-1.67995	-28.2543	1.26e-175	5.58e-174
27593487	27593487	2	+	SNX17	2913	989	417.748	145.616	2.86755	1.51982	28.1937	6.99e-175	3.09e-173
35724400	35724400	20	-	RBL1	107	910	15.3447	133.984	0.115186	-3.11796	-28.1777	1.1e-174	4.85e-173
29117533	29117533	2	+	WDR43	541	1734	77.5838	255.306	0.304158	-1.71711	-28.1523	2.24e-174	9.88e-173
1822509	1822509	1	-	GNB1	1485	3122	212.961	459.669	0.463409	-1.10964	-28.1291	4.32e-174	1.9e-172
123756362	123756362	12	-	CDK2AP1	1300	2867	186.43	422.124	0.441781	-1.1786	-28.1227	5.17e-174	2.27e-172
177631534	177631534	5	+	HNRNPAB	1206	2733	172.95	402.394	0.429944	-1.21778	-28.0913	1.25e-173	5.47e-172
95055998	95055977	9	-	IARS	1268	2819	181.841	415.057	0.438248	-1.19018	-28.0776	1.84e-173	8e-172
54603501	54603501	5	-	DHX29	136	972	19.5035	143.113	0.136884	-2.86898	-28.0692	2.33e-173	1.01e-171
50053098	50053098	14	-	RPS29	1402	246	201.058	36.2199	5.53851	2.4695	27.903	2.45e-171	1.06e-169
18264755	18264755	6	-	DEK	1139	2622	163.342	386.051	0.423259	-1.24039	-27.8688	6.38e-171	2.76e-169
31704290	31704290	6	-	CLIC1	3186	1160	456.898	170.793	2.67418	1.41909	27.8364	1.57e-170	6.78e-169
90777173	90777173	15	-	CIB1	1573	323	225.581	47.557	4.73552	2.24352	27.77	9.99e-170	4.3e-168
35452225	35452243	14	+	SRP54	429	1522	61.5221	224.092	0.274863	-1.86322	-27.7568	1.44e-169	6.19e-168
45079445	45079445	21	+	RRP1B	1377	2944	197.473	433.461	0.455698	-1.13385	-27.7342	2.7e-169	1.16e-167
153323824	153323818	6	-	MTRF1L	308	1302	44.1697	191.7	0.230811	-2.11522	-27.6925	8.6e-169	3.67e-167
6424822	6424822	19	-	KHSRP	809	2126	116.017	313.022	0.370836	-1.43115	-27.6706	1.58e-168	6.73e-167
72936623	72936623	7	-	BAZ1B	254	1198	36.4257	176.388	0.206958	-2.27259	-27.6662	1.78e-168	7.57e-167
2394489	2394489	7	+	EIF3B	2513	4415	360.384	650.044	0.554469	-0.850823	-27.6553	2.41e-168	1.02e-166
33282959	33282931	1	-	YARS	1290	2818	184.996	414.909	0.446005	-1.16487	-27.6536	2.53e-168	1.07e-166
227922984	227922984	1	-	JMJD4	1927	492	276.347	72.4398	3.81097	1.93016	27.6465	3.07e-168	1.3e-166
9005127	9005131	3	-	RAD18	145	972	20.7942	143.113	0.145896	-2.77699	-27.6438	3.31e-168	1.39e-166
196466772	196466772	3	+	PAK2	262	1209	37.5729	178.008	0.211518	-2.24115	-27.5782	2.03e-167	8.55e-166
130374556	130374556	9	+	STXBP1	183	1050	26.2437	154.597	0.170292	-2.55392	-27.5662	2.83e-167	1.19e-165
132937837	132937837	7	+	EXOC4	93	848	13.337	124.856	0.107534	-3.21714	-27.5573	3.61e-167	1.51e-165
194392920	194392920	3	-	LSG1	354	1378	50.7665	202.89	0.250586	-1.99662	-27.5405	5.76e-167	2.4e-165
154193434	154193431	1	+	UBAP2L	648	1868	92.9284	275.036	0.338118	-1.5644	-27.516	1.13e-166	4.71e-165
50083813	50083813	19	-	NOSIP	1731	404	248.239	59.4831	4.16795	2.05934	27.4587	5.47e-166	2.27e-164
130965658	130965658	9	+	DNM1	601	1787	86.1883	263.11	0.327831	-1.60898	-27.4106	2.05e-165	8.5e-164
34915358	34915344	21	+	SON	255	1186	36.5691	174.621	0.209872	-2.25242	-27.3915	3.46e-165	1.43e-163
6614573	6614573	1	-	NOL9	835	2146	119.746	315.967	0.379178	-1.39905	-27.379	4.88e-165	2.01e-163
176074485	176074485	5	+	TSPAN17	1540	319	220.848	46.9681	4.69423	2.23089	27.3735	5.67e-165	2.34e-163
75953508	75953523	6	-	COX7A2	1342	234	192.454	34.4531	5.57269	2.47837	27.3616	7.85e-165	3.23e-163
170590416	170590399	2	+	KLHL23	172	1017	24.6662	149.738	0.165286	-2.59696	-27.3614	7.9e-165	3.24e-163
133455002	133454992	9	+	FUBP3	286	1243	41.0147	183.014	0.224531	-2.15501	-27.35	1.08e-164	4.42e-163
159240398	159240398	6	-	EZR	895	2231	128.35	328.482	0.390923	-1.35504	-27.3174	2.63e-164	1.07e-162
139044748	139044657	7	+	C7orf55-LUC7L2	326	1315	46.751	193.615	0.241856	-2.04778	-27.3098	3.25e-164	1.32e-162
103578199	103578199	10	-	MGEA5	128	918	18.3562	135.162	0.136448	-2.87358	-27.3001	4.23e-164	1.72e-162
140027215	140027215	5	-	NDUFA2	1501	304	215.256	44.7596	4.80066	2.26323	27.287	6.05e-164	2.45e-162
59165734	59165734	1	-	MYSM1	208	1087	29.8289	160.045	0.186886	-2.41977	-27.2689	9.93e-164	4.02e-162
102840451	102840451	X	+	TCEAL4	402	1447	57.65	213.05	0.270937	-1.88397	-27.2493	1.7e-163	6.84e-162
32757705	32757705	1	+	HDAC1	889	2215	127.49	326.126	0.391108	-1.35436	-27.21	4.95e-163	1.99e-161
88714473	88714444	9	-	GOLM1	444	1516	63.6732	223.209	0.285583	-1.80802	-27.192	8.09e-163	3.25e-161
39421609	39421609	19	+	MRPS12	1271	209	182.272	30.7722	5.90731	2.5625	27.1824	1.05e-162	4.2e-161
5726811	5726801	10	+	FAM208B	222	1110	31.8366	163.431	0.195293	-2.35628	-27.1651	1.68e-162	6.71e-161
123237401	123237401	12	+	DENR	2010	3734	288.25	549.777	0.524391	-0.931286	-27.1473	2.73e-162	1.09e-160
44680513	44680470	4	+	GUF1	458	1537	65.6809	226.301	0.290551	-1.78314	-27.1439	2.99e-162	1.19e-160
95939854	95939852	X	+	DIAPH2	58	742	8.31767	109.249	0.0769801	-3.69937	-27.1365	3.65e-162	1.45e-160
14530153	14530153	19	-	DDX39A	2479	797	355.509	117.347	3.02783	1.59829	27.1025	9.2e-162	3.65e-160
52121850	52121850	15	+	TMOD3	170	999	24.3794	147.088	0.166313	-2.58802	-27.0715	2.13e-161	8.44e-160
53046126	53046126	17	+	STXBP4	26	656	3.72861	96.5864	0.0395982	-4.65842	-27.0235	7.82e-161	3.09e-159
16859405	16859423	10	-	RSU1	294	1240	42.162	182.572	0.231355	-2.11182	-27.0009	1.44e-160	5.68e-159
136289069	136289069	2	+	R3HDM1	196	1049	28.108	154.45	0.182517	-2.4539	-26.988	2.04e-160	8.04e-159
44588633	44588633	2	-	PREPL	86	805	12.3331	118.524	0.104811	-3.25414	-26.9751	2.9e-160	1.14e-158
145878971	145878971	3	-	PLOD2	487	1575	69.8397	231.896	0.30147	-1.72991	-26.9583	4.56e-160	1.79e-158
10830470	10830470	11	-	EIF4G2	11700	7004	1677.87	1031.24	1.62699	0.702206	26.9367	8.18e-160	3.19e-158
230786711	230786711	2	-	TRIP12	277	1204	39.724	177.271	0.224523	-2.15506	-26.9185	1.34e-159	5.21e-158
193310960	193310997	3	+	OPA1	308	1261	44.1697	185.664	0.238312	-2.06908	-26.9065	1.84e-159	7.16e-158
26217147	26217147	6	+	HIST1H2AE	725	6	103.971	0.883412	105.826	6.72555	26.903	2.03e-159	7.86e-158
183903145	183903145	2	-	NCKAP1	464	1531	66.5413	225.417	0.295504	-1.75875	-26.858	6.81e-159	2.64e-157
128003624	128003624	9	-	HSPA5	5787	2849	829.903	419.474	1.9782	0.984192	26.8531	7.76e-159	3e-157
27561220	27561220	16	-	GTF3C1	716	1932	102.68	284.459	0.361191	-1.46916	-26.8454	9.55e-159	3.68e-157
111303241	111303241	6	+	RPF2	262	1169	37.5729	172.118	0.218751	-2.19264	-26.787	4.58e-158	1.76e-156
39936222	39936222	19	+	SUPT5H	679	1870	97.3741	275.33	0.353898	-1.4986	-26.762	8.95e-158	3.43e-156
30075790	30075752	16	+	ALDOA	1805	461	258.852	67.8755	3.80948	1.9296	26.7522	1.16e-157	4.46e-156
36876952	36876955	5	+	NIPBL	130	897	18.643	132.07	0.14181	-2.81797	-26.7426	1.51e-157	5.76e-156
144691745	144691745	8	-	PYCRL	1583	356	227.015	52.4158	4.3247	2.1126	26.7354	1.82e-157	6.96e-156
11038421	11038421	16	+	CLEC16A	387	1391	55.4989	204.804	0.271341	-1.88182	-26.6987	4.87e-157	1.86e-155
131892671	131892671	5	+	RAD50	94	810	13.4804	119.261	0.113776	-3.13573	-26.6515	1.72e-156	6.53e-155
140222681	140222681	4	+	NAA15	335	1294	48.0417	190.523	0.25255	-1.98536	-26.599	6.96e-156	2.64e-154
89724104	89724097	16	-	CHMP1A	1403	279	201.202	41.0787	4.88849	2.28939	26.5846	1.02e-155	3.87e-154
27528316	27528314	11	-	LIN7C	386	1383	55.3555	203.627	0.272206	-1.87723	-26.5821	1.09e-155	4.12e-154
46195192	46195192	19	-	SNRPD2	4395	1967	630.278	289.612	2.17588	1.1216	26.5067	8.12e-155	3.06e-153
15443302	15443302	19	-	BRD4	304	1233	43.5961	181.541	0.240562	-2.05552	-26.5043	8.65e-155	3.25e-153
131012650	131012642	7	+	MKLN1	88	789	12.6199	116.169	0.109401	-3.1923	-26.5	9.7e-155	3.64e-153
156877936	156877936	3	-	CCNL1	463	1507	66.3979	221.884	0.299562	-1.73907	-26.4586	2.91e-154	1.09e-152
130970910	130970910	5	-	RAPGEF6	52	697	7.45722	102.623	0.0735689	-3.76476	-26.4513	3.53e-154	1.32e-152
64855071	64855071	14	+	MTHFD1	193	1016	27.6778	149.591	0.185567	-2.42999	-26.4238	7.3e-154	2.72e-152
40627059	40627059	1	+	RLF	141	905	20.2205	133.248	0.152387	-2.71419	-26.3842	2.08e-153	7.74e-152
101329179	101329179	6	-	ASCC3	110	835	15.7749	122.942	0.129021	-2.95433	-26.3692	3.09e-153	1.15e-151
141595485	141595485	3	+	ATP1B3	579	1688	83.0333	248.533	0.334361	-1.58052	-26.3335	7.93e-153	2.94e-151
3534149	3534149	4	-	LRPAP1	2668	934	382.613	137.518	2.78098	1.47559	26.3277	9.25e-153	3.42e-151
121790211	121790214	12	-	ANAPC5	3806	1609	545.811	236.902	2.30341	1.20377	26.3239	1.02e-152	3.77e-151
79849629	79849629	17	+	ANAPC11	1757	451	251.968	66.4032	3.79032	1.92232	26.3211	1.1e-152	4.05e-151
151936436	151936402	4	-	LRBA	52	690	7.45722	101.592	0.0743145	-3.75021	-26.2863	2.75e-152	1.01e-150
197024999	197025006	3	-	DLG1	65	723	9.32152	106.451	0.0884225	-3.49944	-26.2827	3.03e-152	1.11e-150
24306817	24306819	1	-	SRSF10	1071	2411	153.59	354.984	0.432827	-1.20814	-26.2395	9.42e-152	3.45e-150
157286120	157286161	5	-	CLINT1	354	1308	50.7665	192.584	0.263989	-1.92145	-26.2213	1.52e-151	5.55e-150
48920989	48920989	8	+	UBE2V2	326	1257	46.751	185.075	0.25301	-1.98274	-26.1958	2.97e-151	1.08e-149
110428046	110428046	5	+	WDR36	422	1423	60.5182	209.516	0.289187	-1.78993	-26.1809	4.38e-151	1.6e-149
226111985	226111985	1	-	RP4-559A3.7/PYCR2	1939	547	278.068	80.5378	3.4496	1.78643	26.1671	6.29e-151	2.28e-149
11863517	11863517	11	+	USP47	131	872	18.7865	128.389	0.146989	-2.76622	-26.1377	1.36e-150	4.93e-149
57301778	57301778	4	-	PPAT	432	1435	61.9523	211.283	0.293554	-1.7683	-26.0917	4.53e-150	1.64e-148
47788866	47788866	11	-	FNBP4	162	936	23.2321	137.812	0.169181	-2.56336	-26.0786	6.38e-150	2.3e-148
55290782	55290782	5	-	IL6ST	160	931	22.9453	137.076	0.167998	-2.57349	-26.0612	1.01e-149	3.62e-148
109335938	109335938	2	+	RANBP2	294	1192	42.162	175.505	0.240666	-2.0549	-26.0559	1.15e-149	4.15e-148
226595794	226595794	1	-	PARP1	1032	2342	147.997	344.825	0.42936	-1.21974	-26.034	2.04e-149	7.33e-148
80912043	80912043	9	+	PSAT1	959	2236	137.528	329.218	0.417919	-1.25871	-25.9989	5.09e-149	1.83e-147
33824303	33824344	2	-	FAM98A	695	1846	99.6686	271.797	0.366936	-1.4464	-25.9691	1.11e-148	3.96e-147
5622801	5622787	19	-	SAFB2	84	756	12.0463	111.31	0.109023	-3.19729	-25.9579	1.48e-148	5.29e-147
155278739	155278705	1	+	FDPS	2000	586	286.816	86.2799	3.32156	1.73186	25.9462	2.01e-148	7.15e-147
183580995	183580995	2	+	DNAJC10	194	995	27.8212	146.499	0.190459	-2.39245	-25.9337	2.78e-148	9.87e-147
1968582	1968574	11	+	MRPL23	1977	575	283.518	84.6603	3.34611	1.74249	25.9196	4.01e-148	1.42e-146
128785633	128785633	2	-	SAP130	348	1281	49.906	188.609	0.264991	-1.91599	-25.9049	5.87e-148	2.08e-146
41904440	41904446	5	+	C5orf51	216	1035	30.9761	152.389	0.203793	-2.29482	-25.8569	2.03e-147	7.19e-146
131133629	131133629	9	+	URM1	1470	329	210.81	48.4404	4.34503	2.11937	25.8223	4.99e-147	1.76e-145
168227591	168227591	6	+	MLLT4	85	752	12.1897	110.721	0.110897	-3.17271	-25.8074	7.32e-147	2.58e-145
59383246	59383247	11	-	OSBP	194	988	27.8212	145.469	0.191808	-2.38227	-25.7834	1.36e-146	4.78e-145
77901221	77901221	13	-	MYCBP2	122	836	17.4958	123.089	0.142836	-2.80757	-25.7744	1.72e-146	6.02e-145
17666491	17666472	19	+	COLGALT1	1584	384	227.158	56.5384	4.01244	2.00448	25.7668	2.09e-146	7.32e-145
49961911	49961915	12	-	MCRS1	1186	206	170.082	30.3305	5.59248	2.48349	25.7581	2.62e-146	9.15e-145
32384649	32384649	9	+	ACO1	383	1334	54.9253	196.412	0.28001	-1.83645	-25.7572	2.68e-146	9.33e-145
57026486	57026486	18	-	LMAN1	1074	2382	154.02	350.715	0.439321	-1.18665	-25.7568	2.71e-146	9.42e-145
100888362	100888362	7	-	FIS1	1656	419	237.484	61.6916	3.84492	1.94295	25.7555	2.8e-146	9.72e-145
72143965	72143953	5	+	TNPO1	150	895	21.5112	131.776	0.163876	-2.60933	-25.7325	5.06e-146	1.76e-144
51533995	51534000	3	-	VPRBP	295	1176	42.3054	173.149	0.244766	-2.03053	-25.6996	1.18e-145	4.08e-144
95392689	95392699	1	-	CNN3	517	1550	74.142	228.215	0.325174	-1.62072	-25.6504	4.19e-145	1.45e-143
4269970	4269970	17	-	UBE2G1	462	1459	66.2545	214.816	0.308746	-1.69551	-25.6185	9.48e-145	3.27e-143
74648857	74648857	2	+	WDR54	1377	293	197.473	43.14	4.56922	2.19195	25.5795	2.58e-144	8.87e-143
18812869	18812869	16	-	ARL6IP1	6238	8503	894.58	1251.94	0.714576	-0.48484	-25.5718	3.14e-144	1.08e-142
155532593	155532567	1	-	ASH1L	47	647	6.74018	95.2613	0.0717291	-3.8013	-25.5647	3.77e-144	1.29e-142
65440163	65440163	5	+	SREK1	292	1162	41.8752	171.088	0.2452	-2.02797	-25.5274	9.78e-144	3.35e-142
99746541	99746530	7	+	LAMTOR4	1313	266	188.295	39.1646	4.79808	2.26246	25.5177	1.25e-143	4.28e-142
21213076	21213099	22	-	PI4KA	293	1159	42.0186	170.646	0.246674	-2.01932	-25.4302	1.17e-142	3.99e-141
19362068	19362080	X	+	PDHA1	912	2130	130.788	313.611	0.417225	-1.2611	-25.4088	2.01e-142	6.85e-141
72199827	72199827	17	+	RPL38	2665	973	382.183	143.26	2.66659	1.415	25.3971	2.72e-142	9.23e-141
102264676	102264659	15	-	TARSL2	219	1019	31.4064	150.033	0.209857	-2.25252	-25.3936	2.97e-142	1.01e-140
77590516	77590522	5	-	AP3B1	121	816	17.3524	120.144	0.145141	-2.78447	-25.3657	6.03e-142	2.04e-140
59249715	59249715	1	-	JUN	3040	1195	435.961	175.946	2.47697	1.30857	25.349	9.23e-142	3.12e-140
21996609	21996628	22	+	SDF2L1	1857	534	266.309	78.6237	3.3841	1.75877	25.3029	2.97e-141	1e-139
91537754	91537746	15	-	PRC1	225	1026	32.2668	151.063	0.214118	-2.22352	-25.2965	3.49e-141	1.18e-139
29078185	29078140	18	+	DSG2	353	1258	50.6231	185.222	0.273702	-1.86932	-25.2883	4.3e-141	1.44e-139
105948389	105948389	11	+	AASDHPPT	559	1596	80.1651	234.988	0.341426	-1.55035	-25.2854	4.62e-141	1.55e-139
217363567	217363567	2	+	RPL37A	4850	2342	695.529	344.825	2.01675	1.01203	25.2574	9.38e-141	3.14e-139
64319732	64319732	14	+	SYNE2	32	594	4.58906	87.4578	0.0535539	-4.22287	-25.2153	2.72e-140	9.1e-139
170440861	170440861	2	+	PPIG	457	1427	65.5375	210.105	0.312255	-1.6792	-25.1805	6.55e-140	2.19e-138
44240577	44240577	7	+	YKT6	2673	988	383.33	145.469	2.63402	1.39726	25.1625	1.03e-139	3.43e-138
41864686	41864686	22	-	PHF5A	1545	384	221.565	56.5384	3.9137	1.96853	25.117	3.24e-139	1.08e-137
53258325	53258325	14	-	GNPNAT1	944	2156	135.377	317.439	0.426647	-1.22889	-25.1092	3.95e-139	1.31e-137
75936521	75936521	10	+	ADK	356	1254	51.0533	184.633	0.276904	-1.85254	-25.1086	4e-139	1.33e-137
43543742	43543742	6	-	XPO5	254	1070	36.4257	157.542	0.2317	-2.10967	-25.0697	1.06e-138	3.52e-137
24018291	24018294	1	+	RPL11	2746	1038	393.799	152.83	2.57567	1.36495	24.9952	6.89e-138	2.27e-136
177580867	177580867	5	-	NHP2	5049	2493	724.067	367.058	1.97236	0.979923	24.9757	1.12e-137	3.7e-136
22221935	22221935	22	-	MAPK1	359	1252	51.4835	184.339	0.279678	-1.83816	-24.9683	1.35e-137	4.44e-136
120703533	120703533	12	-	PXN	548	1559	78.5876	229.54	0.342657	-1.54516	-24.9359	3.04e-137	9.97e-136
45148438	45148455	22	+	ARHGAP8	284	1118	40.7279	164.609	0.247879	-2.01229	-24.9254	3.94e-137	1.29e-135
23504094	23504094	14	-	PSMB5	1841	539	264.014	79.3599	3.32387	1.73286	24.9056	6.47e-137	2.11e-135
118889054	118889054	11	-	RPS25	1638	436	234.902	64.1946	3.65509	1.86991	24.8988	7.67e-137	2.5e-135
50963983	50963992	22	-	SCO2	913	116	130.932	17.0793	7.62729	2.93117	24.8921	9.06e-137	2.95e-135
97263732	97263722	14	+	VRK1	124	801	17.7826	117.936	0.151502	-2.72259	-24.8626	1.89e-136	6.14e-135
225117377	225117384	1	+	DNAH14	157	871	22.5151	128.242	0.176209	-2.50464	-24.8607	1.98e-136	6.43e-135
239229159	239229159	2	+	TRAF3IP1	243	1038	34.8482	152.83	0.228523	-2.12959	-24.8268	4.6e-136	1.49e-134
39928765	39928765	22	-	RPS19BP1	1277	267	183.132	39.3118	4.64916	2.21697	24.8252	4.8e-136	1.55e-134
24586153	24586153	4	-	DHX15	378	1275	54.2083	187.725	0.289143	-1.79015	-24.7855	1.28e-135	4.15e-134
4167251	4167251	17	-	ANKFY1	266	1076	38.1465	158.425	0.241265	-2.05131	-24.7321	4.83e-135	1.56e-133
23685641	23685610	X	+	PRDX4	3974	1808	569.904	266.202	2.14044	1.09791	24.7069	9.01e-135	2.9e-133
200589849	200589849	1	-	KIF14	64	655	9.17812	96.4392	0.0961073	-3.37921	-24.6992	1.09e-134	3.51e-133
17780502	17780502	8	+	PCM1	138	822	19.7903	121.027	0.16421	-2.60639	-24.6491	3.77e-134	1.21e-132
220042977	220042977	2	+	FAM134A	1357	308	194.605	45.3485	4.28407	2.09898	24.6446	4.21e-134	1.35e-132
117923653	117923653	6	-	GOPC	646	1692	92.6416	249.122	0.372124	-1.42614	-24.6289	6.19e-134	1.98e-132
94753213	94753220	8	-	RBM12B	273	1083	39.1504	159.456	0.245998	-2.02328	-24.612	9.4e-134	3e-132
41150495	41150483	17	+	RPL27	1570	411	225.151	60.5137	3.71617	1.89381	24.6091	1.01e-133	3.21e-132
78225496	78225537	1	-	USP33	211	966	30.2591	142.229	0.213302	-2.22903	-24.5811	2.01e-133	6.4e-132
2965133	2965133	4	-	NOP14	245	1028	35.135	151.358	0.232639	-2.10384	-24.5342	6.38e-133	2.02e-131
16554016	16553986	20	-	KIF16B	86	699	12.3331	102.918	0.120689	-3.05063	-24.4749	2.73e-132	8.66e-131
87515468	87515468	4	+	PTPN13	166	872	23.8057	128.389	0.186052	-2.42622	-24.4632	3.64e-132	1.15e-130
10305627	10305629	19	-	DNMT1	167	874	23.9491	128.684	0.186741	-2.42089	-24.4626	3.7e-132	1.17e-130
179923945	179923945	1	+	CEP350	82	689	11.7595	101.445	0.11679	-3.09801	-24.4606	3.88e-132	1.22e-130
38054730	38054730	22	+	PDXP	2627	993	376.733	146.205	2.57567	1.36495	24.4478	5.31e-132	1.67e-130
28415112	28415113	1	-	EYA3	187	913	26.8173	134.426	0.20009	-2.32128	-24.4412	6.24e-132	1.96e-130
72410491	72410431	15	-	MYO9A	69	656	9.89516	96.5864	0.103377	-3.27401	-24.4169	1.13e-131	3.54e-130
55493817	55493817	14	-	WDHD1	115	761	16.4919	112.046	0.147949	-2.75683	-24.3817	2.67e-131	8.36e-130
18433886	18433886	19	-	LSM4	3442	1492	493.611	219.675	2.24643	1.16764	24.3467	6.28e-131	1.96e-129
134094471	134094471	5	+	DDX46	175	885	25.0964	130.303	0.193219	-2.37169	-24.3466	6.29e-131	1.96e-129
21654529	21654529	12	-	RECQL	149	831	21.3678	122.353	0.175315	-2.51198	-24.3212	1.17e-130	3.64e-129
126307679	126307679	6	+	TRMT11	135	801	19.3601	117.936	0.164866	-2.60063	-24.3058	1.7e-130	5.28e-129
3818784	3818784	11	-	NUP98	173	879	24.8096	129.42	0.192323	-2.3784	-24.3011	1.91e-130	5.92e-129
32444819	32444819	5	-	ZFR	289	1096	41.4449	161.37	0.257292	-1.95852	-24.2837	2.92e-130	9.03e-129
47018850	47018825	18	-	RPL17	4062	1890	582.524	278.275	2.09295	1.06554	24.2832	2.95e-130	9.12e-129
40006398	40006387	2	-	THUMPD2	81	678	11.6161	99.8256	0.117248	-3.09237	-24.2464	7.22e-130	2.23e-128
33160587	33160704	13	+	PDS5B	101	724	14.4842	106.598	0.136686	-2.87106	-24.2415	8.13e-130	2.51e-128
38444135	38444135	17	+	CDC6	666	1699	95.5098	250.153	0.382053	-1.38816	-24.2345	9.63e-130	2.96e-128
70116842	70116842	11	+	PPFIA1	154	837	22.0848	123.236	0.179873	-2.47495	-24.2207	1.35e-129	4.13e-128
133931180	133931235	X	-	FAM122B	321	1149	46.034	169.173	0.272541	-1.87545	-24.2179	1.44e-129	4.42e-128
64858963	64858963	5	-	CENPK	73	657	10.4688	96.7336	0.109144	-3.1957	-24.1986	2.3e-129	7.05e-128
82186880	82186880	9	+	TLE4	125	775	17.926	114.107	0.157836	-2.6635	-24.1956	2.47e-129	7.56e-128
156685877	156685873	7	-	LMBR1	460	1379	65.9677	203.038	0.325236	-1.62044	-24.1928	2.65e-129	8.08e-128
54934931	54934931	8	-	TCEA1	844	1955	121.036	287.845	0.420693	-1.24916	-24.1835	3.32e-129	1.01e-127
51706990	51706990	14	+	TMX1	2453	4027	351.78	592.917	0.593373	-0.75299	-24.1718	4.4e-129	1.34e-127
48380217	48380217	X	+	EBP	1172	236	168.074	34.7475	4.826	2.27083	24.1704	4.56e-129	1.38e-127
50979777	50979771	19	+	EMC10	2997	1227	429.794	180.658	2.37829	1.24992	24.1657	5.11e-129	1.55e-127
110651222	110651222	4	-	PLA2G12A	987	2154	141.544	317.145	0.446481	-1.16333	-24.1556	6.51e-129	1.97e-127
137911062	137911100	5	-	HSPA9	258	1032	36.9993	151.947	0.243999	-2.03505	-24.1088	2.02e-128	6.1e-127
57024110	57024110	12	-	BAZ2A	370	1227	53.061	180.658	0.294101	-1.76562	-24.1059	2.17e-128	6.53e-127
155588454	155588451	3	+	GMPS	496	1431	71.1304	210.694	0.337915	-1.56527	-24.0946	2.85e-128	8.56e-127
142315235	142315243	3	+	PLS1	76	660	10.899	97.1753	0.113071	-3.1447	-24.093	2.96e-128	8.88e-127
241075720	241075722	2	-	MYEOV2	1368	328	196.182	48.2932	4.05599	2.02005	24.0814	3.92e-128	1.18e-126
100153744	100153727	13	+	TM9SF2	712	1757	102.107	258.693	0.394936	-1.34031	-24.0641	5.95e-128	1.78e-126
39699756	39699756	4	+	UBE2K	402	1278	57.65	188.167	0.306746	-1.70488	-24.0629	6.12e-128	1.83e-126
17298284	17298284	11	+	NUCB2	157	835	22.5151	122.942	0.1838	-2.44379	-24.0313	1.31e-127	3.91e-126
68452012	68452012	11	+	GAL	1408	349	201.919	51.3851	3.92382	1.97226	24.012	2.08e-127	6.21e-126
69240502	69240499	2	+	ANTXR1	244	1001	34.9916	147.383	0.237937	-2.07135	-23.9922	3.36e-127	9.99e-126
53029620	53029615	13	+	CKAP2	171	861	24.5228	126.77	0.194079	-2.36528	-23.9799	4.51e-127	1.34e-125
131100470	131100470	2	+	IMP4	2263	803	324.532	118.23	2.74345	1.45599	23.9775	4.77e-127	1.42e-125
102289638	102289621	10	-	NDUFB8	2960	1214	424.488	178.744	2.37407	1.24736	23.972	5.44e-127	1.61e-125
36953938	36953938	6	-	MTCH1	3222	1376	462.061	202.596	2.28007	1.18908	23.9515	8.92e-127	2.64e-125
42976771	42976813	17	-	EFTUD2	447	1345	64.1034	198.032	0.324044	-1.62574	-23.9435	1.08e-126	3.19e-125
57226339	57226339	20	+	STX16	934	2066	133.943	304.188	0.440514	-1.18274	-23.9329	1.39e-126	4.1e-125
30087346	30087346	16	+	PPP4C	1807	555	259.138	81.7156	3.16857	1.66383	23.8991	3.13e-126	9.2e-125
11986470	11986470	1	-	KIAA2013	1671	484	239.635	71.2619	3.35942	1.74821	23.892	3.71e-126	1.09e-124
18942768	18942768	19	+	UPF1	413	1287	59.2275	189.492	0.312922	-1.67612	-23.8866	4.22e-126	1.24e-124
4116035	4116035	11	+	RRM1	778	1840	111.571	270.913	0.412052	-1.2791	-23.8488	1.04e-125	3.05e-124
86088345	86088345	10	+	CCSER2	75	647	10.7556	95.2613	0.113837	-3.13496	-23.8244	1.87e-125	5.45e-124
24712067	24712067	X	+	POLA1	102	708	14.6276	104.243	0.141147	-2.82473	-23.7923	4.01e-125	1.17e-123
84116086	84116093	15	+	SH3GL3	40	558	5.73632	82.1573	0.070952	-3.81701	-23.7775	5.71e-125	1.66e-123
133507366	133507371	X	+	PHF6	335	1150	48.0417	169.321	0.284155	-1.81525	-23.7458	1.22e-124	3.53e-123
216974125	216974103	2	+	XRCC5	797	1861	114.296	274.005	0.417345	-1.26069	-23.7457	1.22e-124	3.54e-123
37633796	37633825	13	-	SUPT20H	146	800	20.9376	117.788	0.178453	-2.48638	-23.7376	1.47e-124	4.28e-123
36036528	36036528	19	+	TMEM147	1849	583	265.162	85.8382	3.08665	1.62604	23.736	1.53e-124	4.43e-123
137368764	137368768	5	-	FAM13B	139	785	19.9337	115.58	0.173183	-2.52963	-23.7256	1.96e-124	5.67e-123
38865407	38865407	19	+	PSMD8	2678	1056	384.047	155.481	2.46912	1.304	23.7192	2.29e-124	6.6e-123
40761704	40761704	17	+	TUBG1	1837	3231	263.441	475.718	0.553869	-0.852383	-23.6889	4.69e-124	1.35e-122
231474039	231474039	1	+	SPRTN	88	672	12.6199	98.9422	0.128429	-2.96095	-23.6863	4.99e-124	1.44e-122
27677139	27677139	12	+	PPFIBP1	64	615	9.17812	90.5498	0.102351	-3.2884	-23.685	5.15e-124	1.48e-122
34073239	34073277	11	+	CAPRIN1	305	1095	43.7395	161.223	0.27175	-1.87965	-23.6751	6.5e-124	1.87e-122
96968749	96968742	14	+	PAPOLA	2036	3476	291.979	511.79	0.570589	-0.809476	-23.6681	7.69e-124	2.2e-122
74641012	74641012	16	-	GLG1	464	1356	66.5413	199.651	0.333622	-1.58371	-23.6356	1.66e-123	4.74e-122
76056305	76056305	13	-	TBC1D4	413	1274	59.2275	187.578	0.316114	-1.66148	-23.6326	1.78e-123	5.09e-122
44972434	44972434	11	-	TP53I11	795	1850	114.009	272.385	0.418773	-1.25576	-23.6114	2.94e-123	8.38e-122
98476155	98476155	7	+	TRRAP	81	652	11.6161	95.9975	0.121918	-3.03601	-23.591	4.77e-123	1.36e-121
154387512	154387512	4	+	KIAA0922	183	867	26.2437	127.653	0.206208	-2.27783	-23.5725	7.38e-123	2.1e-121
2255455	2255460	16	+	MLST8	1534	424	219.988	62.4278	3.51984	1.81551	23.5659	8.62e-123	2.44e-121
1275529	1275529	19	+	C19orf24	1269	295	181.985	43.4344	4.18255	2.06438	23.5562	1.09e-122	3.07e-121
227506182	227506182	1	-	CDC42BPA	146	792	20.9376	116.61	0.180255	-2.47189	-23.5469	1.35e-122	3.82e-121
12377208	12377208	18	-	AFG3L2	665	1657	95.3664	243.969	0.391145	-1.35422	-23.5348	1.8e-122	5.08e-121
43904630	43904630	10	-	HNRNPF	1191	2389	170.799	351.745	0.485722	-1.0418	-23.5304	1.99e-122	5.62e-121
102323496	102323496	11	-	TMEM123	698	1705	100.099	251.036	0.398982	-1.3256	-23.5276	2.13e-122	5.99e-121
42915829	42915829	22	-	RRP7A	1561	439	223.86	64.6363	3.45957	1.79059	23.523	2.37e-122	6.67e-121
6502320	6502320	19	-	TUBB4A	167	833	23.9491	122.647	0.195924	-2.35163	-23.5138	2.95e-122	8.27e-121
30365184	30365186	21	-	LTN1	113	721	16.2051	106.157	0.15345	-2.70416	-23.5137	2.95e-122	8.27e-121
19627032	19627032	19	+	NDUFA13	1857	596	266.309	87.7523	3.03246	1.60049	23.4859	5.68e-122	1.59e-120
171785763	171785725	2	+	GORASP2	1207	2406	173.094	354.248	0.488766	-1.03278	-23.4682	8.62e-122	2.41e-120
69166552	69166552	16	+	CIRH1A	565	1503	81.0256	221.295	0.366429	-1.44839	-23.456	1.15e-121	3.2e-120
109403227	109403227	2	+	CCDC138	179	854	25.67	125.739	0.204786	-2.28781	-23.4521	1.26e-121	3.5e-120
56046964	56046964	14	+	KTN1	48	565	6.88359	83.188	0.0838487	-3.57607	-23.4215	2.58e-121	7.18e-120
33116846	33116809	1	+	RBBP4	552	1481	79.1613	218.056	0.363324	-1.46067	-23.4156	2.96e-121	8.22e-120
71078628	71078628	10	+	HK1	130	751	18.643	110.574	0.169354	-2.56189	-23.3585	1.13e-120	3.13e-119
34359937	34359937	20	+	PHF20	218	924	31.263	136.045	0.230364	-2.11802	-23.3528	1.29e-120	3.57e-119
127309576	127309578	3	-	TPRA1	925	149	132.652	21.9381	6.02378	2.59067	23.3509	1.35e-120	3.73e-119
95256396	95256396	10	+	CEP55	190	870	27.2475	128.095	0.213328	-2.22885	-23.329	2.25e-120	6.22e-119
89029358	89029358	14	+	ZC3H14	348	1151	49.906	169.468	0.294903	-1.76169	-23.3157	3.07e-120	8.46e-119
27745948	27745948	13	-	USP12	202	891	28.9684	131.187	0.221412	-2.1752	-23.2856	6.21e-120	1.71e-118
86353046	86353027	6	-	SYNCRIP	287	1044	41.1581	153.714	0.268234	-1.89843	-23.2589	1.16e-119	3.18e-118
34392286	34392286	13	+	RFC3	393	1222	56.3594	179.922	0.313626	-1.67289	-23.2475	1.51e-119	4.13e-118
13044523	13044525	19	-	FARSA	2201	798	315.641	117.494	2.68501	1.42493	23.2195	2.89e-119	7.91e-118
12009813	12009813	16	-	GSPT1	1008	2119	144.555	311.992	0.463503	-1.10935	-23.1709	8.94e-119	2.44e-117
70323412	70323430	16	-	AARS	304	1069	43.5961	157.395	0.277445	-1.84973	-23.1634	1.06e-118	2.91e-117
93861293	93861293	12	+	MRPL42	225	928	32.2668	136.634	0.236713	-2.07879	-23.1507	1.43e-118	3.9e-117
1588131	1588131	17	-	PRPF8	542	1450	77.7272	213.491	0.364374	-1.45651	-23.1254	2.57e-118	7.01e-117
101618751	101618751	2	+	RPL31	2082	734	298.576	108.071	2.76115	1.46527	23.1225	2.75e-118	7.47e-117
68462975	68462975	5	+	CCNB1	1084	2218	155.454	326.568	0.476185	-1.07041	-23.1137	3.37e-118	9.15e-117
15068932	15068932	16	+	PDXDC1	409	1239	58.6539	182.425	0.321896	-1.63533	-23.0693	9.43e-118	2.55e-116
202777549	202777549	1	-	KDM5B	144	767	20.6508	112.93	0.183587	-2.44546	-23.0426	1.75e-117	4.73e-116
52535774	52535774	14	-	NID2	148	775	21.2244	114.107	0.186716	-2.42108	-23.0395	1.87e-117	5.06e-116
137514319	137514319	5	-	BRD8	281	1023	40.2977	150.622	0.268028	-1.89954	-23.0323	2.21e-117	5.97e-116
39926588	39926588	19	-	RPS16	5901	3219	846.251	473.951	1.78536	0.836215	23.0265	2.53e-117	6.82e-116
42787855	42787842	15	+	SNAP23	333	1111	47.7549	163.579	0.292371	-1.77413	-23.0089	3.8e-117	1.02e-115
148778299	148778299	2	-	ORC4	323	1094	46.3208	161.076	0.288014	-1.79579	-23.0063	4.03e-117	1.08e-115
55897300	55897300	19	+	RPL28	4933	2554	707.432	376.039	1.88104	0.911529	22.9817	7.11e-117	1.91e-115
142985526	142985444	7	+	CASP2	559	1468	80.1651	216.142	0.371183	-1.4298	-22.9816	7.13e-117	1.91e-115
1801509	1801521	5	+	NDUFS6	1632	494	234.042	72.7343	3.21472	1.68469	22.9386	1.91e-116	5.12e-115
36258445	36258445	9	-	GNE	291	1036	41.7318	152.536	0.274062	-1.86742	-22.9375	1.96e-116	5.24e-115
64885145	64885145	11	-	ZNHIT2	931	160	133.513	23.5577	5.64777	2.49768	22.9085	3.82e-116	1.02e-114
10979759	10979780	7	-	NDUFA4	1111	238	159.326	35.042	4.53663	2.18162	22.9067	3.98e-116	1.06e-114
100315682	100315682	1	+	AGL	225	917	32.2668	135.015	0.23955	-2.0616	-22.9019	4.45e-116	1.18e-114
50402884	50402884	16	-	BRD7	236	937	33.8443	137.96	0.245867	-2.02405	-22.9008	4.56e-116	1.21e-114
4543740	4543740	4	-	STX18	253	967	36.2822	142.377	0.255356	-1.96942	-22.8882	6.1e-116	1.62e-114
52720048	52720048	3	+	GNL3	269	995	38.5768	146.499	0.263827	-1.92234	-22.8806	7.25e-116	1.92e-114
57916634	57916634	12	+	MBD6	232	928	33.2707	136.634	0.244055	-2.03472	-22.8617	1.12e-115	2.96e-114
197518129	197518125	3	+	LRCH3	134	739	19.2167	108.807	0.177369	-2.49518	-22.8589	1.19e-115	3.15e-114
61697870	61697870	2	-	USP34	53	556	7.60063	81.8629	0.0939526	-3.41192	-22.8451	1.63e-115	4.31e-114
64064757	64064773	5	+	CWC27	148	767	21.2244	112.93	0.188662	-2.40612	-22.845	1.64e-115	4.31e-114
90931509	90931507	15	+	IQGAP1	60	573	8.60448	84.3659	0.103053	-3.27854	-22.8376	1.94e-115	5.1e-114
229478283	229478283	1	-	CCSAP	198	864	28.3948	127.211	0.22382	-2.15959	-22.8368	1.98e-115	5.19e-114
23003534	23003534	10	-	PIP4K2A	197	862	28.2514	126.917	0.22321	-2.16353	-22.8342	2.1e-115	5.5e-114
48357390	48357390	12	+	TMEM106C	3205	1424	459.623	209.663	2.19163	1.132	22.831	2.26e-115	5.91e-114
12848311	12848311	19	+	ASNA1	1069	221	153.303	32.539	4.7	2.23266	22.8256	2.56e-115	6.68e-114
246670581	246670581	1	-	SMYD3	74	606	10.6122	89.2246	0.119924	-3.0598	-22.8232	2.7e-115	7.04e-114
173991524	173991495	1	-	RC3H1	285	1020	40.8713	150.18	0.272633	-1.87497	-22.8163	3.16e-115	8.22e-114
62162238	62162238	14	+	HIF1A	240	940	34.4179	138.401	0.249225	-2.00448	-22.8057	4.02e-115	1.05e-113
39448210	39448210	3	+	RPSA	872	138	125.052	20.3185	6.12934	2.61573	22.8051	4.08e-115	1.06e-113
18948360	18948327	10	+	ARL5B	987	2067	141.544	304.336	0.465267	-1.10387	-22.8051	4.08e-115	1.06e-113
243418556	243418565	1	-	CEP170	146	761	20.9376	112.046	0.187591	-2.41434	-22.7971	4.9e-115	1.27e-113
112849391	112849391	5	+	YTHDC2	257	969	36.8559	142.671	0.258847	-1.94983	-22.7746	8.18e-115	2.12e-113
177241153	177241153	4	+	SPCS3	1222	2377	175.245	349.978	0.500872	-0.997485	-22.7543	1.3e-114	3.36e-113
74489686	74489639	7	-	WBSCR16	1540	452	220.848	66.5504	3.31504	1.72902	22.7417	1.73e-114	4.47e-113
139743862	139743862	9	+	PHPT1	1157	263	165.923	38.7229	4.27642	2.0964	22.7395	1.82e-114	4.7e-113
114472272	114472272	1	+	HIPK1	88	635	12.6199	93.4945	0.135905	-2.87933	-22.7371	1.93e-114	4.96e-113
70485269	70485269	2	+	PCYOX1	448	1284	64.2468	189.05	0.340189	-1.55559	-22.7323	2.15e-114	5.52e-113
134269500	134269452	9	+	PRRC2B	258	968	36.9993	142.524	0.26012	-1.94275	-22.7131	3.33e-114	8.53e-113
49955065	49955065	19	-	PIH1D1	902	152	129.354	22.3798	5.75869	2.52574	22.7059	3.92e-114	1e-112
91926113	91926113	9	+	CKS2	3312	1499	474.968	220.706	2.15152	1.10535	22.6989	4.59e-114	1.17e-112
201676633	201676633	2	+	BZW1	1054	2150	151.152	316.556	0.477654	-1.06596	-22.6896	5.67e-114	1.45e-112
125936642	125936642	5	+	PHAX	207	874	29.6855	128.684	0.231283	-2.11227	-22.6777	7.43e-114	1.9e-112
5986769	5986769	20	+	CRLS1	1821	605	261.146	89.0774	2.92951	1.55066	22.6664	9.6e-114	2.45e-112
6131025	6130997	10	+	RBM17	751	1731	107.699	254.864	0.422802	-1.24195	-22.6656	9.78e-114	2.49e-112
34857038	34857038	6	+	ANKS1A	236	926	33.8443	136.34	0.248786	-2.00702	-22.6526	1.31e-113	3.34e-112
45553319	45553326	14	+	PRPF39	212	882	30.4025	129.862	0.234704	-2.09109	-22.6483	1.45e-113	3.67e-112
6523821	6523821	7	-	DAGLB/KDELR2	3256	1467	466.937	215.994	2.16126	1.11187	22.6304	2.17e-113	5.51e-112
49977585	49977576	3	+	RBM6	278	999	39.8674	147.088	0.27154	-1.88076	-22.6233	2.55e-113	6.46e-112
20861903	20861898	22	+	MED15	187	833	26.8173	122.647	0.219291	-2.18908	-22.598	4.54e-113	1.15e-111
103543172	103543155	10	-	NPM3	706	79	101.246	11.6316	8.63873	3.11082	22.5862	5.92e-113	1.49e-111
184723992	184723992	1	-	EDEM3	211	877	30.2591	129.125	0.234931	-2.08969	-22.5754	7.56e-113	1.9e-111
76123909	76123927	13	+	UCHL3	392	1186	56.216	174.621	0.322319	-1.63344	-22.5542	1.22e-112	3.07e-111
215674401	215674407	2	-	BARD1	88	628	12.6199	92.4638	0.137418	-2.86336	-22.5539	1.23e-112	3.09e-111
33547991	33548022	6	-	BAK1	1142	261	163.772	38.4284	4.25328	2.08857	22.5327	1.99e-112	4.98e-111
46662816	46662816	12	-	SLC38A1	239	926	34.2745	136.34	0.251939	-1.98885	-22.5304	2.09e-112	5.24e-111
33104227	33104227	20	+	DYNLRB1	1314	2481	188.438	365.291	0.51599	-0.954584	-22.5254	2.34e-112	5.85e-111
42981987	42981966	6	+	KLHDC3	1253	314	179.69	46.2319	3.88049	1.95624	22.5197	2.66e-112	6.65e-111
102985214	102985207	7	-	DNAJC2	245	936	35.135	137.812	0.255488	-1.96867	-22.5138	3.04e-112	7.58e-111
241803627	241803668	1	-	OPN3	159	774	22.8019	113.96	0.200788	-2.31626	-22.4812	6.34e-112	1.58e-110
7388148	7388148	17	+	POLR2A	182	818	26.1003	120.439	0.21736	-2.20184	-22.4678	8.58e-112	2.14e-110
62496623	62496623	20	+	TPD52L2	2058	746	295.134	109.838	2.68547	1.42517	22.4564	1.11e-111	2.75e-110
49198229	49198226	17	-	SPAG9	155	765	22.2283	112.635	0.19806	-2.33599	-22.4543	1.16e-111	2.89e-110
4021534	4021648	6	+	PRPF4B	52	539	7.45722	79.3599	0.0951074	-3.3943	-22.4508	1.26e-111	3.11e-110
47439493	47439498	17	-	ZNF652	80	605	11.4726	89.0774	0.129771	-2.94596	-22.4271	2.14e-111	5.3e-110
100472725	100472726	7	+	SRRT	315	1052	45.1735	154.892	0.292103	-1.77545	-22.401	3.85e-111	9.5e-110
89577921	89577921	10	-	ATAD1	431	1240	61.8089	182.572	0.338908	-1.56104	-22.3911	4.81e-111	1.19e-109
1833000	1832989	16	+	NUBP2	1219	301	174.814	44.3178	3.93793	1.97744	22.3874	5.22e-111	1.28e-109
41709330	41709330	15	+	RTF1	158	768	22.6585	113.077	0.201088	-2.3141	-22.3827	5.8e-111	1.43e-109
68346653	68346653	15	+	PIAS1	102	652	14.6276	95.9975	0.153257	-2.70597	-22.3707	7.59e-111	1.86e-109
19837601	19837601	6	+	ID4	698	1638	100.099	241.172	0.415295	-1.26779	-22.3651	8.6e-111	2.11e-109
75249110	75249113	15	-	RPP25	3642	1731	522.292	254.864	2.04888	1.03484	22.3613	9.37e-111	2.29e-109
153626718	153626718	X	+	RPL10	1012	206	145.129	30.3305	4.77248	2.25474	22.357	1.03e-110	2.52e-109
48278217	48278217	16	+	LONP2	257	950	36.8559	139.874	0.26402	-1.92128	-22.3506	1.19e-110	2.91e-109
93646281	93646281	1	+	CCDC18	85	613	12.1897	90.2553	0.136015	-2.87816	-22.3368	1.62e-110	3.96e-109
57298223	57298225	11	-	TIMM10	1263	324	181.124	47.7043	3.79097	1.92257	22.3232	2.2e-110	5.36e-109
77871006	77870966	4	+	2018-09-11	285	997	40.8713	146.794	0.278918	-1.84209	-22.3139	2.71e-110	6.58e-109
136871560	136871560	6	-	MAP7	105	656	15.0578	96.5864	0.156773	-2.67325	-22.3057	3.25e-110	7.89e-109
40798279	40798279	5	-	PRKAA1	155	756	22.2283	111.31	0.200415	-2.31894	-22.233	1.65e-109	4e-108
17980114	17980117	7	-	SNX13	271	969	38.8636	142.671	0.27291	-1.87351	-22.2289	1.8e-109	4.37e-108
5680517	5680517	19	-	C19orf70	1449	421	207.798	61.9861	3.34855	1.74354	22.2042	3.13e-109	7.57e-108
69644414	69644414	10	+	SIRT1	170	784	24.3794	115.433	0.211883	-2.23866	-22.2029	3.22e-109	7.78e-108
44580938	44580938	15	+	CASC4	270	966	38.7202	142.229	0.272749	-1.87435	-22.2007	3.38e-109	8.16e-108
149737277	149737260	5	+	TCOF1	713	1650	102.25	242.938	0.421127	-1.24767	-22.2	3.44e-109	8.28e-108
48755051	48755051	X	-	TIMM17B	921	170	132.079	25.03	5.2598	2.39501	22.1902	4.27e-109	1.03e-107
64889791	64889791	11	+	MRPL49	1731	572	248.239	84.2186	2.94525	1.55839	22.1899	4.3e-109	1.03e-107
22199152	22199152	12	+	CMAS	428	1224	61.3787	180.216	0.340949	-1.55237	-22.1652	7.44e-109	1.78e-107
57769693	57769682	16	+	KATNB1	1578	490	226.298	72.1453	3.13374	1.64788	22.1647	7.53e-109	1.8e-107
34129828	34129822	20	+	ERGIC3	1973	709	282.944	104.39	2.70882	1.43766	22.1514	1.01e-108	2.42e-107
56987065	56987065	8	-	RPS20	1976	711	283.374	104.684	2.70531	1.43579	22.1439	1.2e-108	2.86e-107
81069447	81069447	16	+	ATMIN	76	585	10.899	86.1327	0.12755	-2.97086	-22.1377	1.37e-108	3.27e-107
67880836	67880838	16	+	NUTF2	1499	2685	214.969	395.327	0.54389	-0.878614	-22.0736	5.67e-108	1.35e-106
198364590	198364617	2	-	HSPD1	432	1225	61.9523	180.363	0.34385	-1.54015	-22.0594	7.76e-108	1.85e-106
103989167	103989167	14	-	CKB	10756	12801	1542.5	1884.76	0.818415	-0.289096	-22.0583	7.96e-108	1.89e-106
77748544	77748544	18	-	TXNL4A	1528	2719	219.128	400.333	0.547476	-0.869132	-22.0393	1.21e-107	2.87e-106
52709319	52709319	4	+	DCUN1D4	268	955	38.4334	140.61	0.27385	-1.86854	-22.0322	1.42e-107	3.36e-106
108093807	108093794	11	+	ATM	100	634	14.3408	93.3472	0.154534	-2.694	-22.013	2.16e-107	5.12e-106
70940006	70940006	10	+	SUPV3L1	257	935	36.8559	137.665	0.268253	-1.89833	-22.0125	2.19e-107	5.17e-106
163835750	163835752	6	+	QKI	125	686	17.926	101.003	0.178293	-2.48768	-21.9916	3.47e-107	8.19e-106
28705954	28705954	17	+	CPD	378	1136	54.2083	167.259	0.324501	-1.62371	-21.9891	3.66e-107	8.64e-106
167452661	167452661	3	-	PDCD10	234	893	33.5575	131.481	0.255793	-1.96695	-21.98	4.47e-107	1.05e-105
15236498	15236524	19	-	ILVBL	742	102	106.409	15.018	7.04516	2.81663	21.9619	6.67e-107	1.57e-105
56032278	56032278	7	+	GBAS	642	1534	92.068	225.859	0.407897	-1.29372	-21.948	9.04e-107	2.12e-105
60094766	60094766	10	+	UBE2D1	222	870	31.8366	128.095	0.249126	-2.00506	-21.9455	9.57e-107	2.24e-105
62473787	62473787	11	-	BSCL2	1062	238	152.299	35.042	4.33667	2.11659	21.934	1.23e-106	2.88e-105
76011960	76011960	5	+	F2R	133	699	19.0733	102.918	0.186117	-2.42572	-21.9058	2.29e-106	5.35e-105
198126163	198126166	1	+	NEK7	144	721	20.6508	106.157	0.195289	-2.35632	-21.9033	2.42e-106	5.64e-105
138629429	138629402	5	+	MATR3	1009	2039	144.699	300.213	0.48216	-1.05242	-21.8965	2.8e-106	6.54e-105
66460573	66460573	7	-	SBDS	1121	2187	160.76	322.004	0.499406	-1.00172	-21.8924	3.07e-106	7.15e-105
98592021	98592032	10	+	LCOR	152	736	21.798	108.365	0.20189	-2.30836	-21.8827	3.8e-106	8.83e-105
111767742	111767742	10	+	ADD3	240	899	34.4179	132.365	0.260582	-1.94019	-21.8726	4.73e-106	1.1e-104
119384714	119384573	X	+	ZBTB33	260	933	37.2861	137.371	0.271957	-1.87855	-21.8487	7.99e-106	1.85e-104
2845621	2845628	4	+	ADD1	333	1056	47.7549	155.481	0.307589	-1.70092	-21.8437	8.93e-106	2.07e-104
108369111	108369170	11	-	KDELC2	382	1135	54.7819	167.112	0.328217	-1.60728	-21.8351	1.08e-105	2.49e-104
107809876	107809876	3	-	CD47	388	1144	55.6423	168.437	0.330742	-1.59622	-21.8232	1.4e-105	3.23e-104
120107347	120107345	11	+	POU2F3	628	63	90.0603	9.27583	9.61625	3.26547	21.8184	1.55e-105	3.59e-104
19729529	19729533	16	-	KNOP1	160	749	22.9453	110.279	0.208783	-2.25993	-21.8175	1.58e-105	3.65e-104
42800903	42800903	1	-	FOXJ3	169	766	24.236	112.782	0.215587	-2.21366	-21.8092	1.9e-105	4.37e-104
108535836	108535796	11	+	DDX10	70	559	10.0386	82.3046	0.123034	-3.02287	-21.8081	1.94e-105	4.47e-104
66205681	66205720	7	+	KCTD7	42	490	6.02314	72.1453	0.0847548	-3.56056	-21.7848	3.23e-105	7.43e-104
37551922	37551963	2	-	PRKD3	172	770	24.6662	113.371	0.21826	-2.19588	-21.7667	4.8e-105	1.1e-103
78083124	78082980	14	-	SPTLC2	276	956	39.5806	140.757	0.281709	-1.82772	-21.7456	7.61e-105	1.74e-103
69201959	69201961	12	+	MDM2	1203	2284	172.52	336.286	0.513161	-0.962517	-21.7417	8.28e-105	1.89e-103
94964366	94964366	11	-	SESN3	47	501	6.74018	73.7649	0.0926039	-3.43278	-21.7394	8.71e-105	1.99e-103
132766809	132766814	7	-	CHCHD3	1533	2703	219.845	397.977	0.552517	-0.855908	-21.732	1.02e-104	2.33e-103
103848461	103848461	7	-	ORC5	151	728	21.6546	107.187	0.20277	-2.30209	-21.7312	1.04e-104	2.37e-103
12419946	12419946	12	-	LRP6	132	690	18.9299	101.592	0.187132	-2.41787	-21.7272	1.13e-104	2.58e-103
46067714	46067714	22	+	ATXN10	623	1494	89.3432	219.97	0.406431	-1.29892	-21.7199	1.33e-104	3.02e-103
2563953	2563973	16	+	ATP6V0C	1188	303	170.369	44.6123	3.81257	1.93076	21.7192	1.35e-104	3.07e-103
19191673	19191673	21	-	C21orf91	119	663	17.0656	97.6171	0.175666	-2.50909	-21.7173	1.41e-104	3.19e-103
42463468	42463468	19	-	RABAC1	1340	380	192.167	55.9494	3.43031	1.77834	21.6821	3.03e-104	6.87e-103
33239853	33239853	6	+	RPS18	1126	274	161.477	40.3425	3.99524	1.99828	21.6818	3.05e-104	6.9e-103
39460477	39460542	4	-	RPL9	1128	275	161.764	40.4897	3.98781	1.9956	21.68	3.17e-104	7.17e-103
136610984	136610984	6	-	BCLAF1	576	1423	82.6031	209.516	0.394546	-1.34174	-21.6739	3.62e-104	8.17e-103
152912638	152912657	X	+	DUSP9	942	190	135.09	27.9747	4.81538	2.26765	21.654	5.57e-104	1.26e-102
92506403	92506403	14	-	TRIP11	30	454	4.30224	66.8449	0.0657592	-3.92666	-21.6377	7.93e-104	1.79e-102
47662854	47662876	20	+	CSE1L	527	1348	75.5761	198.473	0.381099	-1.39176	-21.6266	1.01e-103	2.27e-102
31503554	31503554	22	-	SELM	1063	246	152.443	36.2199	4.19998	2.07038	21.6073	1.53e-103	3.45e-102
29508410	29508412	1	-	SRSF4	316	1017	45.317	149.738	0.303106	-1.7221	-21.6063	1.57e-103	3.51e-102
27114593	27114593	6	-	HIST1H2BK	616	62	88.3394	9.12859	9.58319	3.26051	21.5941	2.04e-103	4.57e-102
64081186	64081186	8	+	YTHDF3	605	1459	86.7619	214.816	0.404166	-1.30698	-21.5556	4.69e-103	1.05e-101
130599765	130599749	5	+	CDC42SE2	295	979	42.3054	144.143	0.293985	-1.76619	-21.5402	6.54e-103	1.46e-101
100459596	100459596	9	-	XPA	218	845	31.263	124.414	0.251883	-1.98917	-21.5264	8.82e-103	1.97e-101
26986007	26986097	12	-	ITPR2	49	498	7.027	73.3232	0.0970673	-3.36487	-21.5124	1.19e-102	2.66e-101
150565703	150565687	X	+	VMA21	656	1530	94.0757	225.27	0.417871	-1.25887	-21.5106	1.24e-102	2.75e-101
13485964	13485964	4	-	RAB28	133	683	19.0733	100.562	0.190472	-2.39235	-21.4948	1.74e-102	3.87e-101
125239046	125239046	3	-	SNX4	324	1024	46.4642	150.769	0.30864	-1.696	-21.471	2.91e-102	6.45e-101
67511590	67511590	5	+	PIK3R1	92	596	13.1935	87.7523	0.151317	-2.72435	-21.4619	3.54e-102	7.83e-101
38478406	38478409	1	+	UTP11L	359	1080	51.4835	159.014	0.324192	-1.62508	-21.4528	4.3e-102	9.52e-101
83902976	83902976	6	-	PGM3	250	898	35.852	132.217	0.271711	-1.87986	-21.4449	5.1e-102	1.13e-100
131356641	131356641	12	+	RAN	6520	3788	935.021	557.728	1.67636	0.745333	21.4446	5.12e-102	1.13e-100
38349706	38349706	22	+	POLR2F	2572	1097	368.846	161.517	2.28284	1.19083	21.4291	7.16e-102	1.58e-100
73882334	73882334	11	+	PPME1	368	1093	52.7742	160.928	0.328353	-1.60668	-21.4226	8.23e-102	1.81e-100
21671997	21671997	1	-	ECE1	284	955	40.7279	140.61	0.290157	-1.7851	-21.4174	9.2e-102	2.02e-100
79697504	79697502	4	+	BMP2K	48	491	6.88359	72.2926	0.0964683	-3.3738	-21.3828	1.93e-101	4.24e-100
50169274	50169271	19	+	BCL2L12	1747	609	250.534	89.6663	2.79207	1.48134	21.3768	2.2e-101	4.82e-100
86595545	86595530	9	-	HNRNPK	1419	2534	203.496	373.094	0.54555	-0.874218	-21.3664	2.75e-101	6.02e-100
113796395	113796392	12	+	PLBD2	668	1538	95.7966	226.448	0.423295	-1.24027	-21.3456	4.29e-101	9.38e-100
48405497	48405539	18	+	ME2	67	535	9.60834	78.7709	0.123092	-3.0222	-21.3345	5.44e-101	1.19e-99
60681648	60681648	11	+	TMEM109	2666	1160	382.326	170.793	2.23781	1.16209	21.3344	5.45e-101	1.19e-99
52149519	52149540	6	-	MCM3	1442	2560	206.794	376.923	0.548759	-0.865756	-21.3252	6.63e-101	1.45e-99
242212249	242212246	2	-	HDLBP	110	629	15.7749	92.6111	0.17123	-2.54599	-21.3144	8.34e-101	1.82e-99
136242931	136242970	9	-	SURF4	3760	1871	539.214	275.477	1.95703	0.968669	21.3103	9.11e-101	1.98e-99
42642181	42642181	3	+	NKTR	190	785	27.2475	115.58	0.236407	-2.08065	-21.3071	9.75e-101	2.12e-99
71814313	71814313	11	-	LAMTOR1	1499	475	214.969	69.9368	3.0708	1.61861	21.2957	1.24e-100	2.7e-99
38746382	38746382	15	+	FAM98B	341	1043	48.9022	153.566	0.318886	-1.64889	-21.2814	1.69e-100	3.66e-99
62902748	62902700	1	+	USP1	295	967	42.3054	142.377	0.29763	-1.74841	-21.2722	2.06e-100	4.45e-99
93544840	93544840	1	+	MTF2	410	1152	58.7973	169.615	0.347036	-1.52684	-21.2709	2.11e-100	4.57e-99
105501509	105501509	12	+	KIAA1033	90	584	12.9067	85.9855	0.151091	-2.72651	-21.2536	3.05e-100	6.6e-99
56119503	56119481	7	+	CCT6A	2510	3836	359.954	564.795	0.637383	-0.649768	-21.1956	1.05e-99	2.26e-98
31040070	31040070	13	-	HMGB1	3011	1386	431.802	204.068	2.11542	1.08094	21.1934	1.1e-99	2.37e-98
55459851	55459851	2	+	RPS27A	1016	234	145.703	34.4531	4.21967	2.07713	21.1737	1.67e-99	3.59e-98
14956412	14956412	12	-	WBP11	254	893	36.4257	131.481	0.27759	-1.84897	-21.1687	1.86e-99	3.99e-98
130465648	130465648	3	-	PIK3R4	316	996	45.317	146.646	0.309493	-1.69202	-21.1441	3.12e-99	6.71e-98
75012389	75012389	10	-	MRPS16	1729	607	247.953	89.3719	2.77241	1.47114	21.1439	3.14e-99	6.74e-98
56686029	56686029	8	+	TGS1	57	504	8.17426	74.2066	0.111353	-3.16679	-21.1253	4.66e-99	9.98e-98
30634494	30634494	7	+	GARS	929	1884	133.226	277.391	0.480469	-1.05748	-21.1202	5.19e-99	1.11e-97
55738139	55738139	14	+	FBXO34	147	696	21.081	102.476	0.206491	-2.27585	-21.1155	5.73e-99	1.23e-97
43333536	43333536	11	+	API5	723	1602	103.684	235.871	0.439817	-1.18503	-21.1047	7.19e-99	1.54e-97
180229806	180229824	5	-	MGAT1	1065	259	152.73	38.134	3.99722	1.999	21.0928	9.25e-99	1.97e-97
103815930	103815930	10	-	C10orf76	202	798	28.9684	117.494	0.247194	-2.01629	-21.0894	9.96e-99	2.12e-97
70719956	70719956	16	-	MTSS1L	635	1477	91.0641	217.467	0.419017	-1.25492	-21.0892	1e-98	2.13e-97
73045962	73045962	3	+	PPP4R2	329	1014	47.1813	149.297	0.316481	-1.65981	-21.0731	1.4e-98	2.98e-97
14640410	14640410	19	+	TECR	2058	3292	295.134	484.699	0.608982	-0.715528	-21.0589	1.89e-98	4.02e-97
110091257	110091235	1	+	GNAI3	774	1670	110.998	245.883	0.451648	-1.14673	-21.0573	1.96e-98	4.16e-97
73668729	73668727	7	-	RFC2	2574	1116	369.132	164.315	2.24574	1.16719	21.0478	2.4e-98	5.08e-97
52861229	52861229	15	-	ARPP19	358	1059	51.3401	155.922	0.329697	-1.60079	-21.037	3.01e-98	6.37e-97
1241783	1241783	19	+	ATP5D	2605	1138	373.578	167.554	2.22887	1.15631	20.9925	7.69e-98	1.62e-96
19144326	19144326	19	-	SUGP2	149	695	21.3678	102.329	0.209588	-2.25437	-20.9895	8.18e-98	1.73e-96
120081740	120081740	11	+	OAF	1857	686	266.309	101.003	2.63501	1.39781	20.9826	9.47e-98	2e-96
169312765	169312794	2	+	CERS6	230	843	32.9839	124.119	0.266334	-1.90869	-20.9728	1.16e-97	2.45e-96
176943962	176943962	5	-	DDX41	1813	661	259.999	97.3226	2.6698	1.41673	20.9722	1.18e-97	2.48e-96
218458635	218458635	1	+	RRP15	206	800	29.5421	117.788	0.251442	-1.9917	-20.9624	1.45e-97	3.04e-96
69080767	69080767	12	+	NUP107	396	1115	56.7896	164.167	0.346323	-1.52981	-20.9538	1.73e-97	3.64e-96
35732186	35732192	9	-	TLN1	377	1085	54.0648	159.75	0.338847	-1.56129	-20.9489	1.92e-97	4.02e-96
74618974	74618974	2	-	DCTN1	134	664	19.2167	97.7643	0.197382	-2.34094	-20.9474	1.98e-97	4.15e-96
100106471	100106462	2	-	REV1	61	507	8.74789	74.6483	0.118369	-3.07864	-20.9376	2.43e-97	5.09e-96
148844551	148844545	7	+	ZNF398	332	1012	47.6115	149.002	0.319992	-1.64389	-20.9223	3.36e-97	7.01e-96
99916878	99916875	4	+	METAP1	117	628	16.7787	92.4638	0.182347	-2.45524	-20.8998	5.38e-97	1.12e-95
114206675	114206672	10	-	ZDHHC6	194	775	27.8212	114.107	0.244478	-2.03223	-20.8808	8e-97	1.67e-95
28559531	28559534	1	-	DNAJC8	550	1343	78.8744	197.737	0.399189	-1.32486	-20.8751	9.02e-97	1.88e-95
64455189	64455189	15	-	PPIB	4677	2525	670.72	371.769	1.80391	0.851129	20.8751	9.02e-97	1.88e-95
23495349	23495349	1	-	LUZP1	156	704	22.3717	103.654	0.216587	-2.20698	-20.8745	9.12e-97	1.89e-95
28986105	28986105	16	+	SPNS1	925	199	132.652	29.2998	4.51541	2.17486	20.8611	1.21e-96	2.51e-95
24149945	24149945	2	-	ATAD2B	92	574	13.1935	84.5131	0.15711	-2.67016	-20.8575	1.3e-96	2.7e-95
6677457	6677457	12	-	NOP2	599	1413	85.9014	208.044	0.413183	-1.27515	-20.8567	1.33e-96	2.75e-95
43484827	43484827	6	+	POLR1C	1642	568	235.476	83.6297	2.81353	1.49238	20.854	1.4e-96	2.9e-95
79519379	79519379	17	-	C17orf70	846	165	121.323	24.2938	4.97762	2.31546	20.8088	3.6e-96	7.44e-95
17579118	17579060	4	+	LAP3	378	1080	54.2083	159.014	0.341316	-1.55082	-20.8086	3.62e-96	7.46e-95
61666314	61666314	10	-	CCDC6	353	1040	50.6231	153.125	0.331037	-1.59494	-20.7981	4.51e-96	9.28e-95
53916179	53916179	3	-	ACTR8	105	598	15.0578	88.0468	0.171961	-2.53984	-20.7584	1.03e-95	2.12e-94
130939835	130939835	2	+	MZT2B	1820	673	261.003	99.0894	2.63236	1.39636	20.7542	1.12e-95	2.31e-94
21503347	21503355	1	-	EIF4G3	186	755	26.6739	111.163	0.240637	-2.05507	-20.7463	1.32e-95	2.72e-94
1605461	1605433	19	-	UQCR11	2877	1323	412.585	194.792	2.1175	1.08236	20.7423	1.44e-95	2.95e-94
66031851	66031851	17	+	KPNA2	455	1195	65.2507	175.946	0.371213	-1.42968	-20.7359	1.64e-95	3.37e-94
66112572	66112572	11	-	BRMS1	1086	278	155.741	40.9314	3.79809	1.92527	20.7241	2.1e-95	4.3e-94
38556750	38556748	5	-	LIFR	43	456	6.16655	67.1393	0.0931976	-3.42356	-20.7236	2.12e-95	4.34e-94
45003715	45003711	15	+	B2M	704	108	100.959	15.9014	6.31564	2.65893	20.6976	3.64e-95	7.44e-94
57111037	57110987	1	+	PRKAA2	74	528	10.6122	77.7403	0.137618	-2.86126	-20.6795	5.3e-95	1.08e-93
97274159	97274159	8	+	PTDSS1	1418	2484	203.353	365.733	0.556136	-0.846491	-20.667	6.87e-95	1.4e-93
193028780	193028765	1	+	TROVE2	214	802	30.6893	118.083	0.260523	-1.94052	-20.6634	7.4e-95	1.51e-93
153285348	153285348	X	-	IRAK1	1790	659	256.7	97.0281	2.64394	1.40269	20.6624	7.55e-95	1.53e-93
53162471	53162459	14	-	ERO1L	319	979	45.7472	144.143	0.317846	-1.6536	-20.657	8.44e-95	1.71e-93
7799778	7799778	9	-	TMEM261	882	184	126.486	27.0913	4.65538	2.2189	20.6514	9.49e-95	1.92e-93
201951756	201951776	1	+	RNPEP	565	1353	81.0256	199.209	0.407033	-1.29678	-20.6472	1.03e-94	2.1e-93
76871252	76871414	10	+	SAMD8	146	676	20.9376	99.5311	0.211155	-2.24363	-20.6463	1.05e-94	2.13e-93
42084872	42084829	22	-	NHP2L1	1794	662	257.274	97.4698	2.63785	1.39936	20.6435	1.12e-94	2.26e-93
150039220	150039212	6	-	LATS1	179	737	25.67	108.512	0.237266	-2.07542	-20.6166	1.95e-94	3.93e-93
2854165	2854165	20	+	PTPRA	137	657	19.6469	96.7336	0.203926	-2.29388	-20.6066	2.4e-94	4.83e-93
75185772	75185772	2	+	POLE4	950	216	136.238	31.8028	4.27353	2.09543	20.6025	2.61e-94	5.25e-93
47007582	47007582	16	-	DNAJA2	293	934	42.0186	137.518	0.306055	-1.70814	-20.6005	2.71e-94	5.46e-93
164415819	164415819	4	+	TMA16	333	999	47.7549	147.088	0.325127	-1.62092	-20.5996	2.77e-94	5.56e-93
85156144	85156224	1	-	SSX2IP	245	853	35.135	125.592	0.280328	-1.83481	-20.5921	3.23e-94	6.49e-93
118272321	118272321	11	+	ATP5L	5706	3274	818.286	482.049	1.69737	0.763304	20.5781	4.31e-94	8.65e-93
34287345	34287343	20	+	ROMO1	1172	325	168.074	47.8515	3.50717	1.81031	20.5576	6.58e-94	1.32e-92
524434	524434	20	-	CSNK2A1	250	860	35.852	126.622	0.283707	-1.81753	-20.5554	6.89e-94	1.38e-92
38644754	38644755	8	+	TACC1	376	1065	53.9214	156.806	0.344292	-1.53829	-20.5539	7.1e-94	1.42e-92
85766291	85766291	2	+	MAT2A	160	699	22.9453	102.918	0.223703	-2.16035	-20.5498	7.73e-94	1.54e-92
36920854	36920883	13	-	SPG20	233	830	33.4141	122.205	0.27402	-1.86765	-20.5363	1.02e-93	2.04e-92
27107283	27107283	21	+	GABPA	74	523	10.6122	77.0041	0.138932	-2.84755	-20.5359	1.03e-93	2.05e-92
77224090	77224090	15	+	RCN2	870	1769	124.765	260.459	0.479219	-1.06124	-20.5175	1.5e-93	2.99e-92
38854492	38854492	8	+	ADAM9	439	1160	62.9561	170.793	0.36898	-1.43838	-20.5137	1.62e-93	3.23e-92
171454690	171454690	1	+	PRRC2C	82	540	11.7595	79.5071	0.148975	-2.74686	-20.5135	1.63e-93	3.24e-92
96329409	96329402	13	+	DNAJC3	192	756	27.5344	111.31	0.248042	-2.01134	-20.4982	2.23e-93	4.43e-92
174905572	174905563	5	+	SFXN1	1816	2958	260.429	435.522	0.598062	-0.741633	-20.4887	2.72e-93	5.38e-92
82000197	82000184	14	-	SEL1L	250	857	35.852	126.181	0.284699	-1.81249	-20.4842	2.98e-93	5.89e-92
41755426	41755426	6	+	TOMM6	2295	969	329.122	142.671	2.30594	1.20535	20.4674	4.21e-93	8.32e-92
32110477	32110477	1	-	PEF1	796	150	114.153	22.0853	5.14993	2.36455	20.4641	4.5e-93	8.89e-92
20227677	20227677	3	-	SGOL1	172	718	24.6662	105.715	0.234052	-2.0951	-20.4619	4.71e-93	9.3e-92
87380335	87380335	1	+	HS2ST1	424	1134	60.805	166.965	0.364559	-1.45578	-20.4467	6.43e-93	1.27e-91
29523091	29523091	18	-	TRAPPC8	385	1074	55.2121	158.131	0.349566	-1.51636	-20.4459	6.53e-93	1.29e-91
17662887	17662887	20	-	RRBP1	126	629	18.0694	92.6111	0.195979	-2.35123	-20.438	7.68e-93	1.51e-91
44589141	44589141	2	+	CAMKMT	89	552	12.7633	81.2739	0.158077	-2.6613	-20.4218	1.07e-92	2.1e-91
133380746	133380785	3	-	TOPBP1	275	896	39.4372	131.923	0.299472	-1.7395	-20.4118	1.31e-92	2.58e-91
31324956	31324956	6	-	HLA-B	2795	1287	400.826	189.492	2.11468	1.08044	20.4103	1.36e-92	2.66e-91
7745727	7745727	19	+	TRAPPC5	818	161	117.308	23.7049	4.93209	2.3022	20.3853	2.26e-92	4.42e-91
123073536	123073536	4	+	KIAA1109	62	490	8.8913	72.1453	0.124455	-3.0063	-20.3739	2.85e-92	5.58e-91
27799343	27799343	6	-	HIST1H4K	405	7	58.0803	1.03065	51.4575	5.68531	20.3693	3.13e-92	6.12e-91
109804391	109804422	6	-	ZBTB24	135	644	19.3601	94.8196	0.205017	-2.28619	-20.3645	3.45e-92	6.75e-91
111804419	111804368	6	-	REV3L	75	519	10.7556	76.4152	0.141875	-2.81731	-20.3557	4.14e-92	8.07e-91
101835418	101835451	15	-	SNRPA1	382	1065	54.7819	156.806	0.349776	-1.5155	-20.3525	4.41e-92	8.6e-91
10946886	10946886	19	-	TMED1	555	58	79.5915	8.53965	9.22392	3.20538	20.3342	6.4e-92	1.25e-90
26496399	26496399	1	+	ZNF593	843	173	120.893	25.4717	4.73152	2.2423	20.334	6.44e-92	1.25e-90
115095905	115095905	9	-	PTBP3	557	1325	79.8783	195.087	0.409752	-1.28718	-20.3284	7.21e-92	1.4e-90
38713438	38713438	22	-	CSNK1E	1572	2650	225.437	390.174	0.577896	-0.791119	-20.3244	7.83e-92	1.52e-90
108210110	108210074	7	-	THAP5	125	622	17.926	91.5804	0.196618	-2.34653	-20.3023	1.23e-91	2.38e-90
153200459	153200472	X	-	NAA10	1614	571	231.461	84.0714	2.75106	1.45999	20.2992	1.31e-91	2.53e-90
37311655	37311679	2	+	GPATCH11	36	424	5.16269	62.4278	0.0841656	-3.57063	-20.2912	1.54e-91	2.98e-90
5791174	5791174	19	-	DUS3L	1005	249	144.125	36.6616	3.92325	1.97205	20.291	1.54e-91	2.98e-90
63249777	63249823	1	+	ATG4C	105	581	15.0578	85.5438	0.176987	-2.49828	-20.2885	1.62e-91	3.14e-90
145582241	145582241	8	+	SLC52A2	1015	254	145.559	37.3978	3.88447	1.95772	20.2835	1.8e-91	3.47e-90
91966408	91966425	1	+	CDC7	164	696	23.5189	102.476	0.230258	-2.11868	-20.2777	2.02e-91	3.9e-90
197664378	197664374	2	-	GTF3C3	116	603	16.6353	88.7829	0.188285	-2.40901	-20.2755	2.12e-91	4.07e-90
107204354	107204367	7	-	COG5	84	536	12.0463	78.9182	0.153715	-2.70167	-20.274	2.18e-91	4.19e-90
190649211	190649236	2	+	PMS1	94	557	13.4804	82.0101	0.165392	-2.59604	-20.2609	2.85e-91	5.47e-90
8938745	8938745	1	-	ENO1	15862	11046	2274.74	1626.36	1.39864	0.484027	20.2555	3.18e-91	6.09e-90
201828383	201828383	2	-	ORC2	186	735	26.6739	108.218	0.247179	-2.01637	-20.2421	4.17e-91	7.98e-90
37757015	37757015	8	-	RAB11FIP1	399	1086	57.2198	159.898	0.358254	-1.48094	-20.2399	4.36e-91	8.34e-90
89010936	89010936	15	+	MRPS11	975	236	139.823	34.7475	4.01529	2.0055	20.231	5.22e-91	9.98e-90
78227499	78227496	14	-	SNW1	206	770	29.5421	113.371	0.26123	-1.93661	-20.2232	6.12e-91	1.17e-89
179233866	179233866	5	-	MGAT4B	1479	498	212.101	73.3232	2.8901	1.53112	20.2179	6.82e-91	1.3e-89
67827054	67827072	14	+	EIF2S1	493	1226	70.7002	180.511	0.392005	-1.35106	-20.2144	7.31e-91	1.39e-89
50319491	50319491	14	-	NEMF	37	424	5.3061	62.4278	0.0864591	-3.53184	-20.2136	7.43e-91	1.41e-89
105029355	105029355	7	-	SRPK2	160	686	22.9453	101.003	0.227938	-2.13329	-20.2117	7.72e-91	1.47e-89
105127731	105127733	10	+	TAF5	182	726	26.1003	106.893	0.244879	-2.02986	-20.1976	1.03e-90	1.95e-89
59951099	59951099	14	-	L3HYPDH	363	1028	52.0571	151.358	0.344367	-1.53798	-20.1915	1.16e-90	2.21e-89
190526185	190526185	2	+	ASNSD1	597	1375	85.6146	202.449	0.42318	-1.24066	-20.1882	1.24e-90	2.36e-89
64845918	64845918	12	+	TBK1	102	571	14.6276	84.0714	0.174972	-2.51481	-20.1826	1.39e-90	2.64e-89
114647669	114647652	2	+	ACTR3	808	1666	115.874	245.294	0.472602	-1.0813	-20.1779	1.53e-90	2.9e-89
39664419	39664419	2	-	MAP4K3	105	577	15.0578	84.9548	0.178213	-2.48833	-20.1768	1.57e-90	2.96e-89
43603282	43603282	5	+	NNT	87	539	12.4765	79.3599	0.158275	-2.6595	-20.1739	1.66e-90	3.13e-89
910810	910810	11	-	CHID1	1521	523	218.124	77.0041	2.83025	1.50093	20.1674	1.89e-90	3.57e-89
67976661	67976639	8	+	CSPP1	47	447	6.74018	65.8142	0.103774	-3.26848	-20.1566	2.36e-90	4.44e-89
83295132	83295132	4	-	HNRNPD	2060	3220	295.421	474.098	0.623201	-0.68223	-20.1186	5.07e-90	9.55e-89
118406804	118406810	5	+	DMXL1	77	515	11.0424	75.8262	0.146753	-2.76854	-20.1104	5.99e-90	1.13e-88
103113870	103113870	10	+	BTRC	152	667	21.798	98.206	0.222754	-2.16648	-20.1076	6.33e-90	1.19e-88
35516428	35516428	13	+	NBEA	11	356	1.57749	52.4158	0.0319426	-4.96838	-20.0998	7.41e-90	1.39e-88
95835523	95835523	8	+	INTS8	590	1359	84.6108	200.093	0.423146	-1.24077	-20.0718	1.3e-89	2.44e-88
36322504	36322474	20	+	CTNNBL1	279	888	40.0109	130.745	0.306552	-1.70579	-20.0702	1.35e-89	2.52e-88
82752166	82752166	12	-	CCDC59	269	871	38.5768	128.242	0.301357	-1.73045	-20.0593	1.67e-89	3.13e-88
34938188	34938188	11	+	PDHX	443	1144	63.5298	168.437	0.377541	-1.40529	-20.0555	1.81e-89	3.38e-88
111992077	111992077	1	+	ATP5F1	2222	942	318.653	138.696	2.29656	1.19947	20.0501	2.01e-89	3.76e-88
78441719	78441722	15	+	IDH3A	704	1517	100.959	223.356	0.452256	-1.14479	-20.0463	2.17e-89	4.05e-88
105654527	105654527	2	+	MRPS9	123	608	17.6392	89.5191	0.19794	-2.33687	-20.0281	3.13e-89	5.83e-88
74856620	74856624	10	-	P4HA1	88	536	12.6199	78.9182	0.160975	-2.6351	-20.0261	3.27e-89	6.08e-88
306520	306520	20	+	SOX12	315	944	45.1735	138.99	0.325498	-1.61928	-20.0123	4.31e-89	8.01e-88
33112932	33112932	13	-	N4BP2L2	94	548	13.4804	80.685	0.168105	-2.57257	-20.0049	4.99e-89	9.27e-88
134369913	134369913	5	-	PITX1	1376	448	197.33	65.9614	2.98857	1.57946	20.0045	5.03e-89	9.33e-88
41277381	41277381	17	-	BRCA1	172	700	24.6662	103.065	0.240064	-2.05851	-19.9977	5.77e-89	1.07e-87
47841493	47841493	17	-	FAM117A	140	640	20.0771	94.2306	0.213898	-2.22501	-19.9969	5.86e-89	1.08e-87
138666135	138666135	7	-	KIAA1549	68	491	9.75175	72.2926	0.136088	-2.87739	-19.9963	5.93e-89	1.1e-87
57970482	57970482	17	+	RPS6KB1	272	873	39.007	128.536	0.304012	-1.7178	-19.9891	6.85e-89	1.27e-87
22610173	22610173	10	+	BMI1	1124	2068	161.191	304.483	0.529546	-0.917171	-19.9826	7.8e-89	1.44e-87
10952911	10952911	2	-	PDIA6	1157	2110	165.923	310.667	0.534237	-0.904447	-19.9821	7.88e-89	1.45e-87
33872591	33872591	20	-	EIF6	996	252	142.834	37.1033	3.84198	1.94185	19.9739	9.29e-89	1.71e-87
149109873	149109873	5	+	PPARGC1B	183	719	26.2437	105.862	0.248614	-2.00802	-19.9719	9.67e-89	1.78e-87
107992294	107992294	11	+	ACAT1	604	1372	86.6185	202.007	0.429072	-1.22071	-19.9405	1.81e-88	3.33e-87
89458312	89458312	1	-	CCBL2/RBMXL1	153	662	21.9414	97.4698	0.225904	-2.14622	-19.925	2.47e-88	4.54e-87
131486406	131486406	9	-	ZDHHC12	1155	333	165.636	49.0294	3.37347	1.75423	19.9215	2.65e-88	4.86e-87
34931446	34931446	14	-	SPTSSA	451	1149	64.677	169.173	0.382677	-1.3858	-19.9104	3.31e-88	6.06e-87
35072622	35072622	9	-	VCP	632	1409	90.6339	207.455	0.437157	-1.19378	-19.8957	4.44e-88	8.12e-87
26256977	26256958	2	+	RAB10	569	1320	81.5992	194.351	0.420154	-1.25101	-19.8949	4.51e-88	8.25e-87
31676855	31676882	14	-	HECTD1	271	867	38.8636	127.653	0.304991	-1.71316	-19.8862	5.35e-88	9.78e-87
88536084	88536084	12	+	TMTC3	230	798	32.9839	117.494	0.28134	-1.82961	-19.8836	5.65e-88	1.03e-86
48010322	48010322	2	+	MSH6	426	1110	61.0918	163.431	0.37419	-1.41816	-19.8772	6.41e-88	1.17e-86
48455916	48455916	X	+	WDR13	582	74	83.4635	10.8954	7.59985	2.92597	19.87	7.4e-88	1.35e-86
47600626	47600615	11	+	NDUFS3	1249	384	179.117	56.5384	3.16423	1.66185	19.8552	9.94e-88	1.81e-86
102941627	102941627	X	-	MORF4L2	2035	836	291.835	123.089	2.36982	1.24478	19.8416	1.3e-87	2.37e-86
158649249	158649249	7	+	WDR60	48	439	6.88359	64.6363	0.107877	-3.21254	-19.8382	1.39e-87	2.53e-86
77395138	77395138	X	-	TAF9B	358	1004	51.3401	147.824	0.347746	-1.52389	-19.8341	1.51e-87	2.74e-86
72873894	72873894	9	+	SMC5	157	666	22.5151	98.0588	0.230393	-2.11783	-19.8324	1.56e-87	2.83e-86
11266458	11266458	19	-	SPC24	2039	839	292.409	123.53	2.36599	1.24245	19.8277	1.72e-87	3.11e-86
153714942	153714967	X	-	UBL4A	1404	469	201.345	69.0534	2.91302	1.54251	19.8198	2.01e-87	3.64e-86
39268221	39268221	22	-	CBX6	1002	1901	143.695	279.894	0.513563	-0.961386	-19.8191	2.04e-87	3.68e-86
30163358	30163358	22	+	UQCR10	2107	881	302.161	129.714	2.32841	1.21934	19.8176	2.1e-87	3.79e-86
40950711	40950711	17	-	COA3	1641	603	235.333	88.7829	2.64879	1.40534	19.8165	2.14e-87	3.87e-86
4843229	4843229	17	-	SLC25A11	2586	1182	370.853	174.032	2.1303	1.09105	19.8145	2.23e-87	4.03e-86
65241294	65241312	17	-	HELZ	182	711	26.1003	104.684	0.25004	-1.99977	-19.8122	2.34e-87	4.21e-86
8850592	8850592	12	+	RIMKLB	106	566	15.2013	83.3352	0.183391	-2.44701	-19.8094	2.47e-87	4.44e-86
92082572	92082572	8	+	OTUD6B	124	602	17.7826	88.6357	0.201527	-2.31096	-19.8083	2.52e-87	4.54e-86
74068583	74068598	17	-	SRP68	435	1120	62.3825	164.904	0.378674	-1.40097	-19.8031	2.8e-87	5.03e-86
85780126	85780126	11	-	PICALM	299	909	42.879	133.837	0.32089	-1.63985	-19.7993	3.02e-87	5.42e-86
122233781	122233763	3	-	KPNA1	187	719	26.8173	105.862	0.254027	-1.97694	-19.7871	3.84e-87	6.88e-86
54673906	54673906	12	-	CBX5	248	824	35.5652	121.322	0.293729	-1.76744	-19.7734	5.04e-87	9.03e-86
126692266	126692405	9	-	DENND1A	147	645	21.081	94.9668	0.222801	-2.16617	-19.7725	5.13e-87	9.18e-86
127032758	127032758	7	-	ZNF800	152	654	21.798	96.2919	0.227177	-2.13811	-19.7616	6.38e-87	1.14e-85
20135025	20135022	X	-	MAP7D2	65	476	9.32152	70.084	0.13424	-2.89711	-19.7515	7.78e-87	1.39e-85
122610904	122610904	10	+	WDR11	298	905	42.7356	133.248	0.321232	-1.63831	-19.7438	9.07e-87	1.62e-85
111473144	111473157	11	+	SIK2	154	657	22.0848	96.7336	0.229103	-2.12593	-19.7417	9.45e-87	1.68e-85
41903264	41903257	19	-	EXOSC5	974	247	139.679	36.3671	3.83303	1.93848	19.7274	1.25e-86	2.23e-85
88356859	88356859	9	-	AGTPBP1	115	581	16.4919	85.5438	0.193732	-2.36787	-19.7202	1.45e-86	2.57e-85
132202338	132202343	5	+	UQCRQ	3330	1676	477.549	246.766	1.93485	0.952219	19.7197	1.46e-86	2.59e-85
5322994	5322982	17	-	NUP88	207	751	29.6855	110.574	0.269129	-1.89363	-19.7025	2.05e-86	3.64e-85
133340416	133340416	5	-	VDAC1	782	1604	112.145	236.166	0.47508	-1.07376	-19.7011	2.11e-86	3.74e-85
123342437	123342437	9	-	CDK5RAP2	124	598	17.7826	88.0468	0.202873	-2.30135	-19.6975	2.27e-86	4.01e-85
95867931	95867931	12	+	METAP2	464	1158	66.5413	170.499	0.390633	-1.35612	-19.6965	2.31e-86	4.09e-85
64072996	64072996	11	+	ESRRA	852	190	122.184	27.9747	4.35565	2.12289	19.6916	2.54e-86	4.49e-85
127228415	127228501	7	+	ARF5	1271	401	182.272	59.0414	3.08366	1.62464	19.6702	3.88e-86	6.85e-85
40075204	40075204	17	-	ACLY	1163	2097	166.784	308.753	0.540334	-0.888076	-19.6596	4.79e-86	8.44e-85
17830289	17830289	19	+	MAP1S	481	1181	68.9793	173.885	0.397042	-1.33264	-19.6555	5.19e-86	9.14e-85
123555669	123555682	9	-	FBXW2	393	1048	56.3594	154.303	0.365663	-1.45141	-19.6177	1.09e-85	1.92e-84
91296788	91296788	6	-	MAP3K7	237	799	33.9877	117.641	0.289514	-1.78829	-19.6153	1.14e-85	2.01e-84
145477069	145477069	1	+	LIX1L	1381	2366	198.047	348.359	0.568637	-0.814421	-19.6134	1.19e-85	2.09e-84
67261043	67261033	16	+	TMEM208	904	216	129.641	31.8028	4.06675	2.02388	19.6101	1.27e-85	2.23e-84
109455875	109455875	8	+	EMC2	112	571	16.0617	84.0714	0.192009	-2.38075	-19.6075	1.33e-85	2.34e-84
27131820	27131820	13	+	WASF3	160	663	22.9453	97.6171	0.235837	-2.08414	-19.6046	1.41e-85	2.47e-84
4736673	4736673	17	+	MINK1	516	1229	73.9986	180.952	0.409266	-1.28889	-19.5968	1.65e-85	2.88e-84
2655886	2655886	18	+	SMCHD1	48	431	6.88359	63.4584	0.109877	-3.18604	-19.5911	1.84e-85	3.22e-84
6451242	6451242	12	-	TNFRSF1A	621	93	89.0564	13.6929	6.46394	2.69241	19.5867	2.01e-85	3.51e-84
42535248	42535244	13	-	VWA8	82	508	11.7595	74.7956	0.158347	-2.65884	-19.585	2.08e-85	3.63e-84
179040819	179040844	3	+	ZNF639	226	779	32.4102	114.696	0.283199	-1.82011	-19.5826	2.18e-85	3.79e-84
8877707	8877699	1	-	RERE	24	370	3.44179	54.4771	0.0648953	-3.94574	-19.5707	2.75e-85	4.79e-84
75910560	75910560	10	-	AP3M1	484	1181	69.4095	173.885	0.399514	-1.32368	-19.5651	3.07e-85	5.34e-84
100025535	100025499	8	+	VPS13B	30	385	4.30224	56.6856	0.0775239	-3.68922	-19.5546	3.77e-85	6.55e-84
88556181	88556097	9	+	NAA35	115	575	16.4919	84.6603	0.195751	-2.35291	-19.5512	4.03e-85	6.99e-84
35280497	35280497	15	-	ZNF770	112	569	16.0617	83.7769	0.192684	-2.37569	-19.5509	4.06e-85	7.04e-84
50316534	50316534	19	-	FUZ	957	243	137.242	35.7782	3.82799	1.93659	19.5408	4.94e-85	8.56e-84
103873	103873	16	+	SNRNP25	1081	305	155.024	44.9068	3.44668	1.78521	19.5354	5.49e-85	9.51e-84
34127176	34127176	11	+	NAT10	433	1104	62.0957	162.548	0.382395	-1.38687	-19.5272	6.45e-85	1.12e-83
46403219	46403263	11	+	MDK	2637	1229	378.167	180.952	2.08927	1.063	19.5221	7.13e-85	1.23e-83
64239688	64239688	1	+	ROR1	132	607	18.9299	89.3719	0.212691	-2.23317	-19.5161	8.02e-85	1.38e-83
22292621	22292621	10	-	DNAJC1	309	912	44.3131	134.279	0.330507	-1.59725	-19.4965	1.17e-84	2.03e-83
3870034	3870034	20	+	PANK2	554	1278	79.4481	188.167	0.422528	-1.24288	-19.4879	1.39e-84	2.4e-83
135230373	135230367	9	-	SETX	156	651	22.3717	95.8502	0.234201	-2.09418	-19.4812	1.58e-84	2.73e-83
54243810	54243810	4	+	FIP1L1	262	835	37.5729	122.942	0.30618	-1.70755	-19.4758	1.76e-84	3.03e-83
38061538	38061538	1	-	GNL2	241	800	34.5613	117.788	0.294019	-1.76602	-19.4741	1.82e-84	3.13e-83
125462762	125462747	11	+	STT3A	1606	2630	230.313	387.229	0.594878	-0.749335	-19.465	2.17e-84	3.73e-83
158622200	158622200	7	-	ESYT2	497	1195	71.2738	175.946	0.405426	-1.30249	-19.4641	2.22e-84	3.8e-83
140396506	140396508	7	+	NDUFB2	1284	414	184.136	60.9554	3.01752	1.59336	19.4631	2.26e-84	3.87e-83
38620586	38620586	9	-	ANKRD18A	59	452	8.46108	66.5504	0.128448	-2.96075	-19.4393	3.59e-84	6.15e-83
20922983	20922971	14	-	OSGEP	779	162	111.715	23.8521	4.66826	2.22289	19.4349	3.92e-84	6.7e-83
50396948	50396952	3	-	TMEM115	1566	573	224.577	84.3659	2.65997	1.41141	19.4303	4.27e-84	7.31e-83
135242679	135242679	7	+	NUP205	481	1170	68.9793	172.265	0.400772	-1.31915	-19.4281	4.46e-84	7.62e-83
156742406	156742406	7	+	NOM1	372	1007	53.3478	148.266	0.360243	-1.47296	-19.4208	5.15e-84	8.78e-83
50978994	50978994	15	-	TRPM7	288	874	41.3015	128.684	0.321481	-1.63719	-19.3947	8.55e-84	1.46e-82
40925467	40925467	17	+	VPS25	675	118	96.8005	17.3738	5.54548	2.47131	19.3866	1e-83	1.7e-82
3622913	3622913	2	+	RPS7	2061	871	295.564	128.242	2.30372	1.20397	19.3763	1.22e-83	2.08e-82
74063076	74063071	5	+	NSA2	270	844	38.7202	124.267	0.312143	-1.67972	-19.3762	1.23e-83	2.08e-82
242295700	242295700	2	+	FARP2	509	1208	72.9947	177.86	0.410736	-1.28372	-19.3752	1.25e-83	2.12e-82
100106197	100106174	15	+	MEF2A	94	526	13.4804	77.4458	0.175127	-2.51353	-19.3686	1.42e-83	2.41e-82
178231028	178231028	4	+	NEIL3	267	838	38.29	123.383	0.310892	-1.68551	-19.3499	2.04e-83	3.46e-82
71458877	71458877	X	-	ERCC6L	45	416	6.45336	61.2499	0.106819	-3.22675	-19.3486	2.1e-83	3.55e-82
48729704	48729708	20	-	UBE2V1	207	737	29.6855	108.512	0.274236	-1.86651	-19.3468	2.17e-83	3.67e-82
112938845	112938845	1	+	CTTNBP2NL	76	487	10.899	71.7036	0.153182	-2.70668	-19.3461	2.2e-83	3.71e-82
39367982	39367982	4	-	RFC1	36	393	5.16269	57.8635	0.0907932	-3.46127	-19.3237	3.4e-83	5.74e-82
32399154	32399128	20	+	CHMP4B	591	1321	84.7542	194.498	0.436049	-1.19744	-19.3062	4.77e-83	8.04e-82
21802648	21802658	9	+	MTAP	274	847	39.2938	124.708	0.315634	-1.66367	-19.2915	6.33e-83	1.07e-81
49230939	49230939	17	+	NME1/NME1-NME2	4879	2781	699.688	409.462	1.70863	0.772838	19.2805	7.83e-83	1.32e-81
212004071	212004105	1	-	LPGAT1	497	1186	71.2738	174.621	0.408501	-1.29159	-19.2791	8.05e-83	1.35e-81
75699080	75699075	5	+	IQGAP2	46	416	6.59677	61.2499	0.109157	-3.19552	-19.2722	9.19e-83	1.54e-81
21958859	21958851	X	+	SMS	275	847	39.4372	124.708	0.316783	-1.65843	-19.2524	1.35e-82	2.26e-81
50716602	50716653	15	+	USP8	145	622	20.7942	91.5804	0.227902	-2.13351	-19.2495	1.42e-82	2.39e-81
113863920	113863927	13	+	CUL4A	174	675	24.953	99.3839	0.25183	-1.98948	-19.2461	1.52e-82	2.55e-81
132129158	132129161	6	+	ENPP1	100	534	14.3408	78.6237	0.183437	-2.44665	-19.2417	1.66e-82	2.77e-81
180630459	180630463	3	+	FXR1	120	573	17.209	84.3659	0.204923	-2.28685	-19.2155	2.74e-82	4.59e-81
861756	861745	12	+	WNK1	323	922	46.3208	135.751	0.341704	-1.54918	-19.2153	2.76e-82	4.61e-81
109065678	109065678	2	+	GCC2	37	392	5.3061	57.7163	0.0935048	-3.41882	-19.2115	2.97e-82	4.95e-81
32924393	32924384	18	-	ZNF24	478	1155	68.5491	170.057	0.403446	-1.30955	-19.2071	3.23e-82	5.38e-81
110527387	110527406	1	+	AHCYL1	737	1516	105.692	223.209	0.473746	-1.07781	-19.2047	3.38e-82	5.63e-81
13690236	13690236	11	+	FAR1	139	609	19.9337	89.6663	0.223176	-2.16374	-19.2021	3.56e-82	5.92e-81
65658142	65658144	11	+	CCDC85B	1083	315	155.311	46.3791	3.34367	1.74143	19.1825	5.18e-82	8.61e-81
32836545	32836545	19	+	ZNF507	109	550	15.6315	80.9795	0.194025	-2.36568	-19.179	5.54e-82	9.21e-81
225450115	225450115	2	-	CUL3	305	892	43.7395	131.334	0.333547	-1.58404	-19.1779	5.66e-82	9.4e-81
80850996	80851011	9	+	CEP78	433	1087	62.0957	160.045	0.388371	-1.36449	-19.1639	7.41e-82	1.23e-80
60738058	60738095	13	-	DIAPH3	71	470	10.182	69.2006	0.148368	-2.75275	-19.1626	7.6e-82	1.26e-80
76478496	76478465	12	-	NAP1L1	357	972	51.1967	143.113	0.358185	-1.48122	-19.1521	9.3e-82	1.54e-80
110500866	110500866	6	-	WASF1	371	993	53.2044	146.205	0.364338	-1.45665	-19.1428	1.11e-81	1.84e-80
14518616	14518616	12	+	ATF7IP	44	407	6.30996	59.9248	0.106788	-3.22717	-19.1402	1.17e-81	1.93e-80
29819462	29819432	16	+	MAZ	1306	436	187.291	64.1946	2.91457	1.54328	19.1243	1.59e-81	2.62e-80
13619566	13619566	20	-	TASP1	61	446	8.74789	65.667	0.134534	-2.89396	-19.1121	2e-81	3.3e-80
77643209	77643331	9	-	C9orf41	298	878	42.7356	129.273	0.331102	-1.59465	-19.11	2.08e-81	3.43e-80
56764041	56764041	16	+	NUP93	622	1354	89.1998	199.357	0.447715	-1.15935	-19.1085	2.15e-81	3.53e-80
50518048	50518045	7	-	FIGNL1	188	693	26.9607	102.034	0.264953	-1.91619	-19.065	4.93e-81	8.11e-80
91260615	91260582	15	+	BLM	103	534	14.771	78.6237	0.188902	-2.40429	-19.064	5.02e-81	8.26e-80
9983610	9983610	2	+	TAF1B	133	592	19.0733	87.1633	0.219717	-2.18628	-19.0449	7.24e-81	1.19e-79
104311126	104311126	8	+	FZD6	105	537	15.0578	79.0654	0.191471	-2.38481	-19.0341	8.89e-81	1.46e-79
30457289	30457289	6	+	HLA-E	719	143	103.11	21.0547	4.87885	2.28654	19.0295	9.71e-81	1.59e-79
67169296	67169324	11	-	PPP1CA	4148	2281	594.857	335.844	1.771	0.824564	19.0266	1.03e-80	1.68e-79
26597204	26597204	6	+	ABT1	712	140	102.107	20.613	4.93443	2.30288	19.0263	1.03e-80	1.69e-79
160210634	160210634	6	-	TCP1	3082	4296	441.984	632.523	0.69881	-0.517027	-19.0233	1.09e-80	1.79e-79
618076	618076	17	-	VPS53	141	606	20.2205	89.2246	0.227491	-2.13612	-19.0144	1.3e-80	2.12e-79
67906991	67906991	16	+	EDC4	509	1190	72.9947	175.21	0.416945	-1.26207	-19.0062	1.52e-80	2.47e-79
140098350	140098350	4	-	ELF2	134	592	19.2167	87.1633	0.221361	-2.17553	-18.9916	2e-80	3.26e-79
27793241	27793241	10	+	RAB18	194	700	27.8212	103.065	0.270646	-1.88552	-18.9734	2.83e-80	4.61e-79
152456873	152456873	7	+	ACTR3B	196	702	28.108	103.359	0.272648	-1.87489	-18.9348	5.89e-80	9.59e-79
30697533	30697531	20	+	TM9SF4	258	806	36.9993	118.672	0.312358	-1.67873	-18.9286	6.63e-80	1.08e-78
19030196	19030196	19	-	COPE	1166	366	167.214	53.8881	3.09908	1.63184	18.9084	9.73e-80	1.58e-78
130613039	130613049	3	+	ATP2C1	206	718	29.5421	105.715	0.280131	-1.83583	-18.9023	1.09e-79	1.77e-78
45151296	45151293	7	-	TBRG4	1511	559	216.69	82.3046	2.6308	1.3955	18.9023	1.09e-79	1.77e-78
34329238	34329266	9	-	KIF24	43	397	6.16655	58.4524	0.107025	-3.22399	-18.8972	1.2e-79	1.95e-78
20207802	20207802	13	+	MPHOSPH8	52	418	7.45722	61.5444	0.122594	-3.02804	-18.8837	1.55e-79	2.51e-78
29664282	29664282	22	+	EWSR1	402	1028	57.65	151.358	0.381294	-1.39102	-18.8822	1.6e-79	2.58e-78
135962886	135962886	X	-	RBMX	682	1424	97.8043	209.663	0.466737	-1.09932	-18.8755	1.81e-79	2.93e-78
2236330	2236307	19	-	PLEKHJ1	968	264	138.819	38.8701	3.56476	1.8338	18.8701	2.01e-79	3.24e-78
37193690	37193705	2	-	STRN	137	593	19.6469	87.3106	0.22591	-2.14618	-18.8607	2.4e-79	3.87e-78
30688134	30688134	6	+	TUBB	6566	4045	941.617	595.567	1.58095	0.660788	18.8591	2.48e-79	3.99e-78
24775168	24775165	6	+	GMNN	1073	1933	153.877	284.606	0.540828	-0.886759	-18.8552	2.66e-79	4.28e-78
39103059	39103059	2	-	DHX57	40	388	5.73632	57.1273	0.101985	-3.29357	-18.8426	3.38e-79	5.43e-78
109289296	109289296	1	+	STXBP3	172	656	24.6662	96.5864	0.25615	-1.96494	-18.8337	4e-79	6.43e-78
984345	984328	19	+	WDR18	1449	526	207.798	77.4458	2.68097	1.42276	18.8191	5.26e-79	8.45e-78
7941588	7941584	4	-	AFAP1	91	501	13.0501	73.7649	0.178029	-2.48981	-18.8116	6.07e-79	9.74e-78
44225249	44225267	6	-	SLC35B2	963	263	138.102	38.7229	3.55981	1.8318	18.8058	6.77e-79	1.08e-77
225965548	225965548	1	+	SRP9	587	1290	84.1805	189.934	0.443503	-1.17298	-18.8053	6.83e-79	1.09e-77
195808961	195808961	3	-	TFRC	299	866	42.879	127.506	0.336811	-1.56999	-18.7872	9.62e-79	1.54e-77
83876823	83876823	15	-	HDGFRP3	371	977	53.2044	143.849	0.370301	-1.43323	-18.7831	1.04e-78	1.66e-77
52824631	52824631	20	+	PFDN4	118	554	16.9222	81.5684	0.20843	-2.26236	-18.7829	1.04e-78	1.66e-77
40021694	40021650	17	-	KLHL11	339	928	48.6153	136.634	0.356277	-1.48893	-18.7789	1.12e-78	1.79e-77
149867173	149867171	6	-	PPIL4	98	514	14.054	75.679	0.18678	-2.42059	-18.7724	1.27e-78	2.03e-77
65655942	65655942	11	-	FIBP	1611	622	231.03	91.5804	2.52104	1.33402	18.7711	1.3e-78	2.07e-77
77850672	77850672	11	-	ALG8	421	1051	60.3748	154.744	0.390552	-1.35641	-18.7684	1.37e-78	2.18e-77
64751494	64751482	2	+	AFTPH	123	563	17.6392	82.8935	0.213742	-2.22606	-18.764	1.49e-78	2.36e-77
42783311	42783311	15	-	ZNF106	41	388	5.87973	57.1273	0.104491	-3.25855	-18.7631	1.51e-78	2.4e-77
135969194	135969191	3	+	PCCB	635	1354	91.0641	199.357	0.457062	-1.12954	-18.7618	1.55e-78	2.46e-77
32217761	32217730	10	-	ARHGAP12	46	400	6.59677	58.8942	0.113516	-3.13903	-18.7609	1.58e-78	2.5e-77
40229814	40229814	13	+	COG6	63	439	9.03471	64.6363	0.141106	-2.82514	-18.7521	1.86e-78	2.95e-77
77712436	77712446	15	-	PEAK1	45	397	6.45336	58.4524	0.111923	-3.15942	-18.7413	2.28e-78	3.61e-77
64064496	64064490	5	-	SREK1IP1	54	418	7.74404	61.5444	0.127247	-2.9743	-18.7353	2.55e-78	4.03e-77
28223286	28223266	16	-	XPO6	628	1343	90.0603	197.737	0.45573	-1.13375	-18.7345	2.59e-78	4.09e-77
95787704	95787726	2	-	MRPS5	800	1574	114.726	231.748	0.495265	-1.01373	-18.733	2.66e-78	4.21e-77
62208102	62208152	1	+	INADL	53	415	7.60063	61.1027	0.125822	-2.99055	-18.7134	3.85e-78	6.07e-77
86947429	86947422	2	+	RMND5A	210	717	30.1157	105.568	0.28595	-1.80617	-18.6993	5.02e-78	7.91e-77
233562041	233562079	2	+	GIGYF2	249	782	35.7086	115.138	0.310736	-1.68624	-18.6985	5.09e-78	8.01e-77
140660685	140660678	3	+	SLC25A36	403	1021	57.7935	150.327	0.38486	-1.37759	-18.6947	5.47e-78	8.61e-77
220445785	220445772	1	-	RAB3GAP2	144	600	20.6508	88.3412	0.234628	-2.09155	-18.6911	5.85e-78	9.2e-77
42746733	42746733	19	-	GSK3A	1522	2474	218.267	364.26	0.599316	-0.73861	-18.6823	6.9e-78	1.08e-76
30068028	30068028	7	+	PLEKHA8	325	902	46.6076	132.806	0.351433	-1.50868	-18.6769	7.63e-78	1.2e-76
47518536	47518536	X	-	UXT	1000	285	143.408	41.9621	3.41182	1.77054	18.6719	8.38e-78	1.31e-76
36486092	36486112	19	+	SDHAF1	580	91	83.1767	13.3984	6.16937	2.62512	18.6512	1.23e-77	1.93e-76
135809868	135809866	2	+	RAB3GAP1	192	684	27.5344	100.709	0.274126	-1.86709	-18.6433	1.43e-77	2.24e-76
30102252	30102252	20	+	HM13	2212	997	317.219	146.794	2.16019	1.11116	18.643	1.44e-77	2.25e-76
76127601	76127611	14	+	TTLL5	231	750	33.1273	110.427	0.300627	-1.73395	-18.6405	1.51e-77	2.36e-76
96271784	96271784	5	+	LNPEP	202	701	28.9684	103.212	0.281365	-1.82948	-18.6378	1.59e-77	2.48e-76
32832254	32832254	12	+	DNM1L	307	872	44.0263	128.389	0.343424	-1.54194	-18.6304	1.82e-77	2.84e-76
54665840	54665847	1	+	MRPL37	4170	2323	598.012	342.028	1.74821	0.80588	18.6273	1.93e-77	3.01e-76
100271424	100271424	7	+	GNB2	788	182	113.006	26.7968	4.20516	2.07216	18.6213	2.16e-77	3.36e-76
73834457	73834457	X	-	RLIM	69	448	9.89516	65.9614	0.151301	-2.72451	-18.6178	2.3e-77	3.59e-76
74162212	74162160	5	-	FAM169A	152	612	21.798	90.1081	0.24275	-2.04246	-18.616	2.38e-77	3.71e-76
154245113	154245113	1	+	HAX1	1497	561	214.682	82.599	2.59715	1.37693	18.5993	3.26e-77	5.06e-76
93323037	93323026	12	-	EEA1	67	443	9.60834	65.2253	0.148615	-2.75034	-18.5986	3.3e-77	5.12e-76
126112842	126112842	5	+	LMNB1	713	1451	102.25	213.639	0.478856	-1.06234	-18.5969	3.4e-77	5.28e-76
56815083	56815122	4	+	CEP135	33	363	4.73247	53.4464	0.0902481	-3.46996	-18.5925	3.7e-77	5.73e-76
5095178	5095150	17	-	ZNF594	21	332	3.01157	48.8821	0.0635246	-3.97654	-18.585	4.25e-77	6.58e-76
74072044	74072044	7	+	GTF2I	384	987	55.0687	145.321	0.379371	-1.39832	-18.5679	5.85e-77	9.04e-76
26191820	26191818	7	+	NFE2L3	80	470	11.4726	69.2006	0.166992	-2.58215	-18.5669	5.96e-77	9.21e-76
198299752	198299752	2	-	SF3B1	265	802	38.0031	118.083	0.322409	-1.63304	-18.5497	8.2e-77	1.27e-75
242011521	242011506	1	+	EXO1	363	954	52.0571	140.463	0.37106	-1.43028	-18.5353	1.07e-76	1.65e-75
102106990	102107002	10	+	SCD	1399	2315	200.628	340.85	0.588731	-0.764319	-18.527	1.25e-76	1.93e-75
59225878	59225875	15	-	SLTM	53	409	7.60063	60.2193	0.127664	-2.96957	-18.5204	1.41e-76	2.18e-75
132404418	132404418	9	-	ASB6	1562	603	224.003	88.7829	2.52133	1.33419	18.4857	2.69e-76	4.14e-75
27255817	27255838	2	+	TMEM214	580	1264	83.1767	186.106	0.44723	-1.16091	-18.4806	2.96e-76	4.55e-75
61201487	61201490	14	+	MNAT1	151	605	21.6546	89.0774	0.243948	-2.03536	-18.4716	3.5e-76	5.37e-75
104033311	104033311	8	+	ATP6V1C1	756	1501	108.417	221	0.490802	-1.02679	-18.4617	4.2e-76	6.45e-75
6862257	6862257	12	-	MLF2	1366	490	195.895	72.1453	2.71291	1.43984	18.4589	4.42e-76	6.79e-75
7606668	7606536	7	+	MIOS	115	537	16.4919	79.0654	0.209586	-2.25439	-18.4571	4.57e-76	7e-75
167813510	167813391	3	-	GOLIM4	205	699	29.3987	102.918	0.286346	-1.80417	-18.4509	5.13e-76	7.85e-75
82555036	82555042	15	-	EFTUD1	107	521	15.3447	76.7096	0.201077	-2.31418	-18.446	5.62e-76	8.6e-75
53192125	53192125	1	+	ZYG11B	404	1011	57.9369	148.855	0.389627	-1.35983	-18.4399	6.29e-76	9.62e-75
205744590	205744590	1	-	RAB7L1	326	893	46.751	131.481	0.356062	-1.4898	-18.4291	7.67e-76	1.17e-74
20189886	20189886	2	-	WDR35	47	392	6.74018	57.7163	0.118309	-3.07937	-18.4232	8.57e-76	1.31e-74
128657467	128657467	X	-	SMARCA1	47	392	6.74018	57.7163	0.118309	-3.07937	-18.4232	8.57e-76	1.31e-74
128864871	128864903	7	+	AHCYL2	61	424	8.74789	62.4278	0.141503	-2.82109	-18.418	9.43e-76	1.44e-74
56510397	56510415	12	+	RPL41	792	188	113.579	27.6803	4.09209	2.03284	18.4162	9.74e-76	1.48e-74
108093365	108093365	11	-	NPAT	93	492	13.337	72.4398	0.185236	-2.43257	-18.4159	9.79e-76	1.49e-74
28315235	28315235	22	-	PITPNB	271	806	38.8636	118.672	0.328054	-1.60799	-18.4106	1.08e-75	1.64e-74
29063452	29063452	1	+	YTHDF2	553	1223	79.3047	180.069	0.440724	-1.18205	-18.4099	1.09e-75	1.66e-74
16888396	16888380	X	-	RBBP7	2706	3821	388.062	562.586	0.689838	-0.535671	-18.4014	1.28e-75	1.94e-74
106362030	106362030	X	-	RBM41	163	624	23.3755	91.8749	0.255238	-1.97008	-18.3986	1.35e-75	2.04e-74
138553727	138553730	3	-	PIK3CB	108	521	15.4881	76.7096	0.202944	-2.30084	-18.3875	1.65e-75	2.51e-74
7860466	7860466	10	+	TAF3	99	503	14.1974	74.0594	0.192793	-2.37488	-18.3825	1.81e-75	2.74e-74
8191988	8192000	17	+	RANGRF	521	72	74.7156	10.6009	6.99149	2.8056	18.375	2.08e-75	3.15e-74
120933916	120933916	12	+	DYNLL1	1220	2086	174.958	307.133	0.569789	-0.811501	-18.3688	2.34e-75	3.53e-74
101405540	101405540	3	-	RPL24	1941	838	278.355	123.383	2.255	1.17313	18.3643	2.54e-75	3.83e-74
83812376	83812279	4	-	SEC31A	92	488	13.1935	71.8509	0.184759	-2.43629	-18.356	2.95e-75	4.46e-74
196521959	196521950	2	+	SLC39A10	106	515	15.2013	75.8262	0.201528	-2.31095	-18.3258	5.16e-75	7.77e-74
111408706	111408706	6	+	SLC16A10	229	734	32.8404	108.071	0.304523	-1.71538	-18.3156	6.22e-75	9.36e-74
60942368	60942368	20	-	LAMA5	182	654	26.1003	96.2919	0.27181	-1.87933	-18.3041	7.67e-75	1.15e-73
10613401	10613403	19	-	KEAP1	1064	328	152.586	48.2932	3.15512	1.65769	18.2918	9.61e-75	1.45e-73
90103140	90103138	12	-	ATP2B1	57	411	8.17426	60.5137	0.136508	-2.87294	-18.289	1.01e-74	1.52e-73
170615850	170615837	6	+	FAM120B	81	463	11.6161	68.17	0.171614	-2.54276	-18.2848	1.09e-74	1.64e-73
201123600	201123568	1	-	TMEM9	1271	442	182.272	65.078	2.79805	1.48442	18.2687	1.47e-74	2.2e-73
136469699	136469702	8	+	KHDRBS3	128	555	18.3562	81.7156	0.225583	-2.14827	-18.2585	1.77e-74	2.66e-73
153573923	153573923	2	-	PRPF40A	574	1244	82.3162	183.161	0.449721	-1.1529	-18.245	2.27e-74	3.39e-73
170587984	170587984	3	-	RPL22L1	1212	2068	173.811	304.483	0.57098	-0.808489	-18.2401	2.48e-74	3.71e-73
141445322	141445322	4	+	ELMOD2	121	541	17.3524	79.6543	0.218827	-2.19214	-18.2363	2.66e-74	3.97e-73
108742869	108742965	1	-	SLC25A24	90	480	12.9067	70.673	0.183781	-2.44394	-18.2358	2.68e-74	4.01e-73
86849855	86849855	7	-	TMEM243	308	856	44.1697	126.033	0.350975	-1.51056	-18.2103	4.28e-74	6.38e-73
43150711	43150711	20	-	SERINC3	974	1769	139.679	260.459	0.536459	-0.89846	-18.2096	4.33e-74	6.46e-73
1310562	1310546	1	-	AURKAIP1	1728	713	247.809	104.979	2.35927	1.23834	18.2001	5.15e-74	7.67e-73
73981058	73981058	5	+	HEXB	544	1200	78.014	176.682	0.441865	-1.17832	-18.1959	5.57e-74	8.29e-73
142011325	142011325	8	-	PTK2	126	549	18.0694	80.8322	0.224502	-2.1552	-18.1934	5.83e-74	8.67e-73
32700020	32700020	20	-	EIF2S2	1321	2198	189.442	323.623	0.585506	-0.772243	-18.1886	6.35e-74	9.44e-73
38273856	38273856	1	-	YRDC	1694	693	242.933	102.034	2.37955	1.25069	18.1814	7.24e-74	1.08e-72
196594802	196594791	3	+	SENP5	201	682	28.825	100.415	0.28777	-1.79701	-18.1806	7.35e-74	1.09e-72
84464815	84464815	1	-	TTLL7	44	377	6.30996	55.5077	0.115271	-3.1169	-18.1623	1.03e-73	1.52e-72
96123049	96123064	11	-	CCDC82	37	360	5.3061	53.0047	0.101801	-3.29618	-18.1594	1.08e-73	1.6e-72
34697278	34697278	21	+	IFNAR1	217	708	31.1196	104.243	0.299202	-1.74081	-18.1574	1.12e-73	1.66e-72
23690211	23690211	16	+	PLK1	3284	4437	470.952	653.283	0.720943	-0.472043	-18.1205	2.2e-73	3.25e-72
123844256	123844256	4	+	SPATA5	70	434	10.0386	63.9002	0.158415	-2.65822	-18.1061	2.85e-73	4.21e-72
39138327	39138327	19	+	ACTN4	189	658	27.1041	96.8809	0.28051	-1.83387	-18.0853	4.16e-73	6.14e-72
86174098	86174116	1	-	ZNHIT6	119	532	17.0656	78.3292	0.218867	-2.19187	-18.0833	4.32e-73	6.37e-72
12917448	12917398	19	+	RNASEH2A	1102	354	158.036	52.1213	3.02818	1.59845	18.0798	4.6e-73	6.78e-72
149106678	149106678	X	-	CXorf40B	813	205	116.591	30.1833	3.85331	1.9461	18.0791	4.66e-73	6.86e-72
48814869	48814858	X	-	OTUD5	394	980	56.5028	144.291	0.392011	-1.35103	-18.0753	4.99e-73	7.34e-72
48514567	48514500	3	-	SHISA5	1250	436	179.26	64.1946	2.78966	1.48009	18.0731	5.19e-73	7.63e-72
38806575	38806587	19	-	YIF1B	1325	479	190.016	70.5257	2.69188	1.42861	18.0599	6.6e-73	9.7e-72
32891160	32891161	20	-	AHCY	2594	1275	372.001	187.725	1.9811	0.986303	18.0161	1.46e-72	2.14e-71
47866043	47866043	17	+	KAT7	613	1285	87.9092	189.197	0.464925	-1.10493	-17.9961	2.09e-72	3.07e-71
58469504	58469491	17	-	USP32	119	529	17.0656	77.8875	0.220107	-2.18373	-17.9943	2.16e-72	3.16e-71
15510968	15510968	9	-	PSIP1	142	571	20.3639	84.0714	0.243122	-2.04025	-17.972	3.23e-72	4.73e-71
14646400	14646400	10	-	FAM107B	91	473	13.0501	69.6423	0.188553	-2.40696	-17.9568	4.25e-72	6.22e-71
33759879	33759879	20	+	PROCR	1092	352	156.602	51.8269	3.01774	1.59347	17.9523	4.6e-72	6.73e-71
99797450	99797495	2	-	MITD1	61	409	8.74789	60.2193	0.146684	-2.76921	-17.9325	6.57e-72	9.61e-71
5543996	5543996	18	-	EPB41L3	168	616	24.0926	90.697	0.266447	-1.90808	-17.9311	6.74e-72	9.84e-71
10532554	10532583	1	-	DFFA	3707	2042	531.614	300.655	1.76793	0.822063	17.9301	6.86e-72	1e-70
6704571	6704564	11	-	MRPL17	934	269	133.943	39.6063	3.37586	1.75526	17.9262	7.36e-72	1.07e-70
82203823	82203813	16	-	MPHOSPH6	95	480	13.6238	70.673	0.193913	-2.36652	-17.9248	7.55e-72	1.1e-70
64851512	64851512	11	-	CDCA5	1070	341	153.447	50.2073	3.05218	1.60984	17.9182	8.51e-72	1.24e-70
49351247	49351270	12	-	ARF3	1934	2904	277.351	427.572	0.648748	-0.624269	-17.914	9.17e-72	1.33e-70
15982468	15982470	16	-	FOPNL	173	624	24.8096	91.8749	0.27083	-1.88454	-17.9108	9.72e-72	1.41e-70
135662109	135662103	7	-	MTPN	1370	510	196.469	75.09	2.6143	1.38642	17.8993	1.19e-71	1.73e-70
115323269	115323269	1	-	SIKE1	975	1752	139.823	257.956	0.542218	-0.883054	-17.897	1.24e-71	1.81e-70
42713832	42713832	6	-	TBCC	588	106	84.3239	15.6069	5.37494	2.42625	17.89	1.41e-71	2.05e-70
100797757	100797757	7	+	AP1S1	813	209	116.591	30.7722	3.7798	1.91831	17.889	1.44e-71	2.08e-70
75628404	75628404	15	+	COMMD4	469	59	67.2584	8.68689	7.66578	2.93843	17.8868	1.49e-71	2.16e-70
122750980	122750980	12	-	VPS33A	298	827	42.7356	121.764	0.351504	-1.50839	-17.8826	1.61e-71	2.33e-70
118927840	118927913	11	-	HYOU1	561	1208	80.4519	177.86	0.45264	-1.14356	-17.877	1.78e-71	2.58e-70
12238195	12238195	10	+	CDC123	1477	2365	211.814	348.212	0.608403	-0.716902	-17.8744	1.87e-71	2.7e-70
224517853	224517843	1	-	NVL	60	405	8.60448	59.6303	0.14573	-2.77863	-17.8739	1.88e-71	2.72e-70
113152943	113152943	4	+	AP1AR	421	1010	60.3748	148.708	0.406396	-1.29904	-17.8635	2.27e-71	3.27e-70
95487345	95487316	8	-	RAD54B	115	517	16.4919	76.1207	0.217683	-2.1997	-17.8634	2.27e-71	3.28e-70
126107492	126107492	10	-	OAT	965	1737	138.389	255.748	0.541294	-0.885517	-17.8561	2.59e-71	3.73e-70
8339202	8339212	17	+	NDEL1	179	632	25.67	93.0528	0.276643	-1.8539	-17.8445	3.19e-71	4.58e-70
16770955	16770955	19	-	SMIM7	1306	475	187.291	69.9368	2.67561	1.41987	17.8367	3.66e-71	5.27e-70
54785082	54785082	12	-	ZNF385A	115	516	16.4919	75.9735	0.218104	-2.19691	-17.8333	3.89e-71	5.59e-70
5932215	5932215	10	+	FBXO18	578	1229	82.8899	180.952	0.458375	-1.1254	-17.8294	4.18e-71	5.99e-70
85132780	85132780	2	+	TMSB10	1812	779	259.855	114.696	2.26449	1.17919	17.828	4.29e-71	6.15e-70
244615190	244615183	1	-	ADSS	396	972	56.7896	143.113	0.397238	-1.33192	-17.8274	4.33e-71	6.21e-70
174128658	174128658	1	+	RABGAP1L	63	410	9.03471	60.3665	0.151071	-2.72671	-17.8213	4.83e-71	6.92e-70
17755613	17755579	X	+	SCML1	341	890	48.9022	131.039	0.373664	-1.42019	-17.8188	5.05e-71	7.23e-70
54070367	54070367	X	-	PHF8	118	521	16.9222	76.7096	0.221615	-2.17387	-17.8123	5.67e-71	8.1e-70
128469487	128469487	9	-	MAPKAP1	611	1273	87.6223	187.431	0.467776	-1.09611	-17.8107	5.83e-71	8.33e-70
44993054	44993054	20	-	SLC35C2	988	300	141.687	44.1706	3.20274	1.67931	17.8096	5.96e-71	8.5e-70
1068003	1068005	7	-	C7orf50	551	92	79.0178	13.5457	5.79803	2.53556	17.8032	6.67e-71	9.51e-70
35580114	35580114	20	-	SAMHD1	184	639	26.3871	94.0834	0.281229	-1.83018	-17.8007	6.97e-71	9.94e-70
47422514	47422529	3	+	PTPN23	196	659	28.108	97.0281	0.29042	-1.78379	-17.7899	8.47e-71	1.21e-69
2655708	2655708	18	+	SMCHD1	33	339	4.73247	49.9128	0.0966246	-3.37147	-17.7794	1.02e-70	1.45e-69
65281159	65281157	10	+	REEP3	100	485	14.3408	71.4092	0.201943	-2.30798	-17.7734	1.14e-70	1.62e-69
96705665	96705665	13	-	UGGT2	95	475	13.6238	69.9368	0.195951	-2.35144	-17.7699	1.21e-70	1.72e-69
144434861	144434861	4	+	SMARCA5	132	545	18.9299	80.2433	0.236857	-2.07791	-17.7486	1.77e-70	2.51e-69
1479196	1479214	19	-	C19orf25	1000	308	143.408	45.3485	3.1576	1.65883	17.7439	1.92e-70	2.73e-69
31774743	31774729	6	-	LSM2	690	154	98.9516	22.6742	4.34928	2.12078	17.7139	3.27e-70	4.64e-69
55518365	55518365	14	+	MAPK1IP1L	2294	3300	328.978	485.877	0.677148	-0.562457	-17.711	3.45e-70	4.88e-69
148581384	148581383	7	-	EZH2	89	461	12.7633	67.8755	0.189235	-2.40175	-17.7079	3.64e-70	5.15e-69
122866896	122866884	X	-	THOC2	95	473	13.6238	69.6423	0.196778	-2.34536	-17.7077	3.66e-70	5.17e-69
16940041	16940045	1	-	NBPF1	204	669	29.2552	98.5005	0.297719	-1.74798	-17.6972	4.41e-70	6.23e-69
14228562	14228548	19	-	PRKACA	269	774	38.5768	113.96	0.339091	-1.56026	-17.6909	4.93e-70	6.96e-69
34656473	34656473	5	+	RAI14	228	708	32.697	104.243	0.314321	-1.66969	-17.6818	5.79e-70	8.17e-69
34073888	34073888	11	+	CAPRIN1	172	614	24.6662	90.4025	0.273652	-1.86959	-17.6806	5.92e-70	8.34e-69
112194655	112194655	6	-	FYN	208	675	29.8289	99.3839	0.300842	-1.73292	-17.6794	6.05e-70	8.52e-69
187454761	187454761	2	+	ITGAV	209	676	29.9723	99.5311	0.301836	-1.72816	-17.6616	8.28e-70	1.17e-68
183415598	183415598	3	+	YEATS2	64	407	9.17812	59.9248	0.154571	-2.69365	-17.6511	9.97e-70	1.4e-68
95462340	95462349	10	-	FRA10AC1	122	523	17.4958	77.0041	0.228208	-2.13158	-17.6468	1.08e-69	1.51e-68
25378894	25378942	4	+	ANAPC4	93	467	13.337	68.7589	0.195137	-2.35744	-17.6446	1.12e-69	1.57e-68
27100422	27100399	6	-	HIST1H2BJ	306	7	43.8829	1.03065	38.9006	5.28172	17.6413	1.19e-69	1.66e-68
3000057	3000057	12	+	TULP3	188	640	26.9607	94.2306	0.286871	-1.80153	-17.6409	1.2e-69	1.68e-68
124286786	124286789	8	-	ZHX1	280	789	40.1543	116.169	0.346217	-1.53025	-17.6346	1.34e-69	1.87e-68
170814854	170814859	5	+	NPM1	4765	5982	683.339	880.762	0.775876	-0.366102	-17.6328	1.38e-69	1.93e-68
58035340	58035311	16	+	USB1	405	976	58.0803	143.702	0.404587	-1.30548	-17.6203	1.72e-69	2.4e-68
43864439	43864439	2	+	PLEKHH2	16	291	2.29453	42.8455	0.0557574	-4.16469	-17.6197	1.74e-69	2.43e-68
35840829	35840829	7	+	2018-09-07	252	744	36.1388	109.543	0.330516	-1.59721	-17.6125	1.97e-69	2.76e-68
27816669	27816669	1	-	WASF2	378	936	54.2083	137.812	0.393788	-1.34451	-17.6073	2.17e-69	3.02e-68
105969931	105969933	X	+	RNF128	220	692	31.5498	101.887	0.310332	-1.68812	-17.6045	2.28e-69	3.17e-68
39898367	39898367	22	+	MIEF1	2216	1046	317.792	154.008	2.06279	1.04459	17.6015	2.4e-69	3.34e-68
5093722	5093722	20	-	TMEM230	576	1215	82.6031	178.891	0.462052	-1.11387	-17.5995	2.49e-69	3.46e-68
149571065	149571067	7	+	ATP6V0E2	1492	592	213.965	87.1633	2.45309	1.2946	17.5958	2.65e-69	3.69e-68
99947196	99947196	14	-	SETD3	280	787	40.1543	115.874	0.347097	-1.52659	-17.5845	3.24e-69	4.5e-68
114393649	114393649	9	+	DNAJC25	273	776	39.1504	114.255	0.343234	-1.54274	-17.5828	3.33e-69	4.63e-68
72897562	72897591	3	-	SHQ1	239	722	34.2745	106.304	0.323057	-1.63014	-17.5819	3.39e-69	4.7e-68
201171438	201171438	2	+	SPATS2L	173	612	24.8096	90.1081	0.276135	-1.85655	-17.5761	3.75e-69	5.21e-68
89705570	89705549	5	-	CETN3	72	421	10.3254	61.9861	0.167918	-2.57417	-17.5489	6.06e-69	8.4e-68
178286981	178287001	5	+	ZNF354B	173	611	24.8096	89.9608	0.276586	-1.8542	-17.5481	6.15e-69	8.52e-68
30228685	30228700	17	-	UTP6	205	665	29.3987	97.9115	0.300971	-1.7323	-17.5442	6.58e-69	9.11e-68
76190394	76190446	1	+	ACADM	132	538	18.9299	79.2126	0.239935	-2.05929	-17.542	6.84e-69	9.46e-68
842529	842529	11	-	POLR2L	7270	4694	1042.58	691.123	1.50845	0.593069	17.539	7.22e-69	9.97e-68
14247401	14247394	19	-	ASF1B	1768	763	253.545	112.341	2.25582	1.17365	17.5346	7.79e-69	1.08e-67
70671235	70671235	1	-	LRRC40	209	671	29.9723	98.7949	0.304083	-1.71746	-17.5272	8.88e-69	1.23e-67
41252643	41252631	22	-	ST13	419	992	60.088	146.057	0.411802	-1.27998	-17.5246	9.3e-69	1.28e-67
13628965	13629005	10	+	PRPF18	224	695	32.1234	102.329	0.314594	-1.66844	-17.5106	1.19e-68	1.64e-67
158362373	158362373	3	+	GFM1	61	396	8.74789	58.3052	0.151491	-2.72269	-17.5033	1.35e-68	1.86e-67
20409262	20409262	11	+	PRMT3	340	875	48.7587	128.831	0.378953	-1.39991	-17.4978	1.49e-68	2.05e-67
50366674	50366674	13	-	KPNA3	134	540	19.2167	79.5071	0.24265	-2.04305	-17.493	1.62e-68	2.23e-67
47799586	47799586	1	+	CMPK1	402	966	57.65	142.229	0.405749	-1.30134	-17.4918	1.65e-68	2.27e-67
98620539	98620539	3	-	DCBLD2	285	791	40.8713	116.463	0.351494	-1.50843	-17.4901	1.7e-68	2.34e-67
123389055	123389068	7	-	WASL	235	712	33.7009	104.832	0.322123	-1.63432	-17.4889	1.74e-68	2.39e-67
38455694	38455694	1	-	SF3A3	343	879	49.189	129.42	0.380551	-1.39384	-17.4862	1.83e-68	2.5e-67
129710387	129710387	7	+	KLHDC10	179	619	25.67	91.1387	0.282446	-1.82395	-17.4837	1.91e-68	2.61e-67
102861282	102861282	9	-	ERP44	390	948	55.9291	139.579	0.401128	-1.31787	-17.4789	2.07e-68	2.84e-67
33155554	33155554	3	+	CRTAP	1369	523	196.326	77.0041	2.54754	1.3491	17.4758	2.19e-68	2.99e-67
32585677	32585677	5	+	SUB1	341	875	48.9022	128.831	0.380065	-1.39568	-17.462	2.79e-68	3.81e-67
84150448	84150440	16	-	MBTPS1	601	1242	86.1883	182.866	0.471607	-1.08434	-17.4588	2.95e-68	4.03e-67
55927398	55927398	17	-	MRPS23	1984	903	284.522	132.954	2.13915	1.09704	17.4464	3.67e-68	5e-67
167412870	167412883	6	+	FGFR1OP	269	764	38.5768	112.488	0.343525	-1.54151	-17.4375	4.28e-68	5.84e-67
112679364	112679364	10	+	SHOC2	127	525	18.2128	77.2986	0.236604	-2.07945	-17.4285	5.01e-68	6.83e-67
127533590	127533590	9	-	NR6A1	207	664	29.6855	97.7643	0.304355	-1.71617	-17.4275	5.11e-68	6.95e-67
122792952	122792946	6	-	SERINC1	415	981	59.5144	144.438	0.412448	-1.27772	-17.4061	7.42e-68	1.01e-66
20054894	20054892	8	+	ATP6V1B2	523	1133	75.0024	166.818	0.449937	-1.15221	-17.4055	7.49e-68	1.02e-66
104028989	104028980	14	-	BAG5	99	471	14.1974	69.3479	0.205872	-2.28018	-17.3993	8.35e-68	1.13e-66
95067043	95067040	5	+	RHOBTB3	97	467	13.9106	68.7589	0.203468	-2.29713	-17.3966	8.76e-68	1.19e-66
93260650	93260679	14	+	GOLGA5	215	676	30.8327	99.5311	0.310473	-1.68746	-17.396	8.85e-68	1.2e-66
150321108	150321108	3	+	SELT	2934	1537	420.759	226.301	1.85891	0.894459	17.3903	9.78e-68	1.33e-66
51884279	51884323	18	+	C18orf54	113	497	16.2051	73.176	0.222516	-2.16802	-17.3719	1.35e-67	1.82e-66
77813239	77813239	17	-	CBX4	602	1239	86.3317	182.425	0.473534	-1.07846	-17.3706	1.38e-67	1.86e-66
86708716	86708714	5	-	CCNH	294	800	42.162	117.788	0.358492	-1.47999	-17.3683	1.43e-67	1.94e-66
6566163	6566163	8	+	AGPAT5	110	491	15.7749	72.2926	0.219289	-2.1891	-17.3624	1.59e-67	2.15e-66
59323920	59323933	8	+	UBXN2B	130	528	18.643	77.7403	0.240789	-2.05416	-17.3534	1.86e-67	2.51e-66
155437355	155437355	7	+	RBM33	162	585	23.2321	86.1327	0.270571	-1.88592	-17.3513	1.93e-67	2.6e-66
10830101	10830101	2	-	NOL10	134	535	19.2167	78.7709	0.244915	-2.02965	-17.3446	2.17e-67	2.92e-66
54384439	54384447	X	-	WNK3	26	309	3.72861	45.4957	0.0839686	-3.57401	-17.3436	2.2e-67	2.97e-66
124913916	124913916	10	+	BUB3	2911	1524	417.461	224.387	1.86007	0.895357	17.3395	2.37e-67	3.19e-66
123303900	123303900	3	-	PTPLB	138	542	19.7903	79.8016	0.248935	-2.00616	-17.3374	2.46e-67	3.3e-66
179780335	179780336	5	-	GFPT2	45	355	6.45336	52.2686	0.125139	-2.99839	-17.335	2.56e-67	3.44e-66
21857747	21857746	X	+	MBTPS2	490	1083	70.27	159.456	0.441036	-1.18103	-17.3149	3.63e-67	4.88e-66
35344545	35344545	14	-	BAZ1A	202	651	28.9684	95.8502	0.302953	-1.72283	-17.2989	4.8e-67	6.44e-66
24613071	24612958	7	+	MPP6	83	436	11.9029	64.1946	0.186685	-2.42132	-17.2978	4.89e-67	6.56e-66
48807318	48807318	13	+	ITM2B	708	1376	101.533	202.596	0.501406	-0.995949	-17.2959	5.05e-67	6.77e-66
79670397	79670397	17	+	MRPL12	1374	532	197.043	78.3292	2.51364	1.32978	17.2889	5.7e-67	7.63e-66
28129703	28129703	11	-	KIF18A	27	310	3.87202	45.643	0.0868334	-3.52561	-17.2886	5.74e-67	7.67e-66
70748553	70748572	10	+	KIAA1279	411	970	58.9407	142.818	0.413108	-1.27541	-17.2868	5.91e-67	7.91e-66
118814360	118814360	12	+	SUDS3	528	1134	75.7195	166.965	0.453832	-1.13977	-17.2809	6.55e-67	8.75e-66
74124515	74124515	4	-	ANKRD17	97	463	13.9106	68.17	0.205223	-2.28473	-17.2706	7.84e-67	1.05e-65
926054	926061	4	-	GAK	422	985	60.5182	145.027	0.417691	-1.25949	-17.2694	8e-67	1.07e-65
69259781	69259781	14	-	ZFP36L1	377	920	54.0648	135.457	0.399574	-1.32347	-17.2693	8.01e-67	1.07e-65
88141671	88141660	4	-	KLHL8	146	554	20.9376	81.5684	0.257598	-1.95681	-17.2687	8.09e-67	1.08e-65
7080076	7080073	12	+	EMG1	942	289	135.09	42.551	3.16969	1.66434	17.2681	8.18e-67	1.09e-65
36295600	36295600	14	+	BRMS1L	109	486	15.6315	71.5564	0.21954	-2.18744	-17.2667	8.38e-67	1.11e-65
53689343	53689343	12	+	PFDN5	1041	343	149.288	50.5017	2.95223	1.5618	17.245	1.22e-66	1.62e-65
117628276	117628276	12	-	FBXO21	350	879	50.1928	129.42	0.388302	-1.36475	-17.238	1.38e-66	1.83e-65
141438201	141438201	7	+	SSBP1	2723	3741	390.5	550.808	0.709012	-0.496118	-17.2363	1.42e-66	1.88e-65
4664889	4664889	16	-	UBALD1	1303	492	186.861	72.4398	2.57735	1.36589	17.2337	1.48e-66	1.97e-65
100307100	100307100	X	-	TRMT2B	1065	357	152.73	52.563	2.90203	1.53706	17.2155	2.03e-66	2.7e-65
21113800	21113800	1	-	HP1BP3	155	568	22.2283	83.6297	0.266671	-1.90687	-17.2137	2.1e-66	2.78e-65
40839399	40839399	1	+	SMAP2	135	532	19.3601	78.3292	0.248123	-2.01087	-17.2012	2.6e-66	3.44e-65
34612094	34612101	9	-	RPP25L	751	193	107.699	28.4164	3.78026	1.91848	17.1963	2.83e-66	3.74e-65
158244280	158244278	6	+	SNX9	281	773	40.2977	113.813	0.354636	-1.49559	-17.1927	3.01e-66	3.98e-65
97301038	97301038	12	+	NEDD1	104	474	14.9144	69.7896	0.214831	-2.21873	-17.1904	3.14e-66	4.14e-65
34252825	34252817	20	-	CPNE1/RBM12	626	1262	89.7735	185.811	0.483422	-1.04865	-17.1854	3.42e-66	4.51e-65
57472536	57472574	12	-	TMEM194A	485	1070	69.5529	157.542	0.441843	-1.17839	-17.1839	3.51e-66	4.62e-65
179059239	179059239	2	+	OSBPL6	41	341	5.87973	50.2073	0.118864	-3.07261	-17.1734	4.2e-66	5.53e-65
45609878	45609878	12	+	ANO6	83	432	11.9029	63.6057	0.188411	-2.40804	-17.1682	4.59e-66	6.05e-65
180129521	180129518	2	-	SESTD1	83	432	11.9029	63.6057	0.188411	-2.40804	-17.1682	4.59e-66	6.05e-65
197504439	197504439	2	+	CCDC150	39	336	5.59291	49.4711	0.114843	-3.12226	-17.1643	4.91e-66	6.46e-65
13765514	13765567	20	-	ESF1	32	319	4.58906	46.9681	0.0996229	-3.32738	-17.1633	5e-66	6.57e-65
38388297	38388299	3	+	XYLB	359	889	51.4835	130.892	0.39379	-1.3445	-17.1601	5.28e-66	6.93e-65
123197872	123197872	7	-	NDUFA5	71	407	10.182	59.9248	0.171295	-2.54544	-17.1574	5.53e-66	7.25e-65
49059554	49059552	3	+	NDUFAF3	2548	1287	365.404	189.492	1.92784	0.946989	17.1567	5.6e-66	7.35e-65
39390228	39390238	19	-	SIRT2	1123	391	161.047	57.569	2.79435	1.48251	17.1553	5.73e-66	7.51e-65
124134275	124134275	10	+	PLEKHA1	142	543	20.3639	79.9488	0.255643	-1.9678	-17.1545	5.81e-66	7.61e-65
153707126	153707254	X	-	LAGE3	17	280	2.43794	41.2259	0.0614127	-4.02532	-17.1344	8.21e-66	1.07e-64
64863713	64863685	11	+	VPS51	986	316	141.4	46.5264	3.03477	1.60159	17.1307	8.77e-66	1.15e-64
35183845	35183845	14	-	CFL2	349	873	50.0494	128.536	0.389854	-1.35899	-17.1299	8.88e-66	1.16e-64
62352625	62352625	15	-	VPS13C	32	318	4.58906	46.8208	0.0999355	-3.32286	-17.1275	9.25e-66	1.21e-64
135186854	135186854	10	-	ECHS1	1885	853	270.324	125.592	2.15149	1.10533	17.1265	9.42e-66	1.23e-64
79703883	79703883	5	+	ZFYVE16	59	380	8.46108	55.9494	0.152742	-2.71084	-17.1115	1.22e-65	1.59e-64
11072716	11072716	1	+	TARDBP	246	715	35.2784	105.273	0.335743	-1.57457	-17.1066	1.32e-65	1.72e-64
118764795	118764795	10	-	KIAA1598	69	401	9.89516	59.0414	0.169004	-2.56487	-17.0974	1.55e-65	2.02e-64
2301581	2301581	16	-	ECI1	1381	543	198.047	79.9488	2.47532	1.30762	17.0793	2.12e-65	2.75e-64
72057616	72057616	12	-	ZFC3H1	96	455	13.7672	66.9921	0.206689	-2.27447	-17.0787	2.14e-65	2.78e-64
4743722	4743719	16	+	NUDT16L1	656	150	94.0757	22.0853	4.24496	2.08575	17.0734	2.34e-65	3.04e-64
68962765	68962765	1	-	DEPDC1	86	435	12.3331	64.0474	0.193821	-2.36721	-17.0699	2.48e-65	3.22e-64
90722897	90722897	14	+	PSMC1	259	734	37.1427	108.071	0.344295	-1.53828	-17.0689	2.53e-65	3.28e-64
19144441	19144441	19	+	ARMC6	994	322	142.548	47.4098	3.00249	1.58616	17.0656	2.68e-65	3.46e-64
128784880	128784880	2	-	SAP130	103	468	14.771	68.9062	0.215503	-2.21422	-17.0621	2.84e-65	3.68e-64
132073228	132073238	5	-	KIF3A	159	569	22.8019	83.7769	0.273042	-1.87281	-17.0402	4.14e-65	5.35e-64
207925431	207925457	1	+	CD46	484	1062	69.4095	156.364	0.444252	-1.17055	-17.0397	4.17e-65	5.38e-64
69221067	69221067	16	+	SNTB2	209	653	29.9723	96.1447	0.312457	-1.67827	-17.0386	4.25e-65	5.48e-64
64879344	64879344	11	+	TM7SF2	861	252	123.474	37.1033	3.3216	1.73188	17.0349	4.52e-65	5.84e-64
42364322	42364322	19	+	RPS19	1745	768	250.247	113.077	2.212	1.14535	17.0333	4.65e-65	6e-64
13203579	13203579	10	+	MCM10	260	734	37.2861	108.071	0.345621	-1.53274	-17.0283	5.06e-65	6.52e-64
6662929	6662929	1	-	KLHL21	707	175	101.39	25.7662	3.92364	1.97219	17.0272	5.16e-65	6.64e-64
20792112	20792112	22	-	SCARF2	841	242	120.606	35.631	3.3782	1.75625	17.0199	5.85e-65	7.52e-64
42486768	42486763	22	-	NDUFA6	887	266	127.203	39.1646	3.24218	1.69696	17.0164	6.21e-65	7.97e-64
135333536	135333530	X	-	MAP7D3	86	433	12.3331	63.7529	0.194715	-2.36057	-17.005	7.54e-65	9.68e-64
102091025	102091011	5	+	PAM	208	650	29.8289	95.703	0.3124	-1.67853	-17.0012	8.05e-65	1.03e-63
154299783	154299710	X	+	BRCC3	226	679	32.4102	99.9728	0.324866	-1.62208	-16.997	8.65e-65	1.11e-63
76788332	76788332	5	-	WDR41	346	863	49.6192	127.064	0.390984	-1.35482	-16.996	8.79e-65	1.13e-63
1102770	1102770	10	+	WDR37	111	481	15.9183	70.8202	0.225864	-2.14648	-16.9937	9.14e-65	1.17e-63
127983943	127983943	7	-	RBM28	97	454	13.9106	66.8449	0.209285	-2.25646	-16.9848	1.06e-64	1.36e-63
52804956	52804956	3	-	NEK4	494	1073	70.8436	157.984	0.448773	-1.15594	-16.9775	1.2e-64	1.54e-63
1873144	1873170	4	+	WHSC1	92	444	13.1935	65.3725	0.20304	-2.30016	-16.9768	1.22e-64	1.56e-63
141868335	141868335	3	-	TFDP2	282	766	40.4411	112.782	0.359145	-1.47736	-16.9759	1.24e-64	1.58e-63
58468458	58468460	2	-	FANCL	66	391	9.46493	57.569	0.165859	-2.59197	-16.9742	1.27e-64	1.62e-63
133787634	133787629	8	+	PHF20L1	202	639	28.9684	94.0834	0.308636	-1.69602	-16.969	1.39e-64	1.77e-63
69452891	69452936	15	+	GLCE	187	614	26.8173	90.4025	0.297421	-1.74942	-16.9648	1.5e-64	1.9e-63
51425806	51425857	1	-	FAF1	460	1025	65.9677	150.916	0.437487	-1.19269	-16.9614	1.58e-64	2.02e-63
4897289	4897280	16	-	GLYR1	284	768	40.7279	113.077	0.360744	-1.47095	-16.9488	1.97e-64	2.5e-63
223725732	223725732	2	+	ACSL3	208	648	29.8289	95.4085	0.313363	-1.67409	-16.9463	2.05e-64	2.61e-63
137688394	137688385	5	+	KDM3B	248	712	35.5652	104.832	0.33989	-1.55686	-16.9448	2.1e-64	2.67e-63
53417750	53417750	14	-	FERMT2	85	429	12.1897	63.164	0.19426	-2.36394	-16.9397	2.29e-64	2.91e-63
19102899	19102899	9	-	HAUS6	583	1192	83.6069	175.505	0.476678	-1.06891	-16.9312	2.65e-64	3.36e-63
85822866	85822871	2	+	RNF181	959	307	137.528	45.2013	3.03807	1.60315	16.9083	3.91e-64	4.95e-63
33877682	33877676	18	+	FHOD3	33	314	4.73247	46.2319	0.104301	-3.26117	-16.8951	4.89e-64	6.19e-63
156252616	156252621	1	-	SMG5	1087	1832	155.885	269.735	0.578073	-0.790675	-16.8928	5.08e-64	6.43e-63
235491885	235491885	1	+	GGPS1	221	667	31.6932	98.206	0.32341	-1.62856	-16.8899	5.34e-64	6.75e-63
79165211	79165203	15	+	MORF4L1	497	1073	71.2738	157.984	0.451494	-1.14722	-16.8874	5.57e-64	7.03e-63
1383906	1383899	19	+	NDUFS7	911	282	130.645	41.5204	3.14136	1.65139	16.8771	6.64e-64	8.38e-63
116892665	116892667	6	+	RWDD1	746	1403	106.982	206.571	0.518129	-0.948616	-16.8652	8.11e-64	1.02e-62
202896335	202896337	1	-	KLHL12	133	517	19.0733	76.1207	0.251549	-1.99109	-16.8583	9.12e-64	1.15e-62
132299326	132299221	5	-	AFF4	142	533	20.3639	78.4765	0.260434	-1.94101	-16.8568	9.35e-64	1.18e-62
81083772	81083793	8	-	TPD52	533	1120	76.4365	164.904	0.463847	-1.10828	-16.8382	1.28e-63	1.61e-62
33076666	33076669	9	-	SMU1	813	1487	116.591	218.939	0.53274	-0.908497	-16.8305	1.46e-63	1.84e-62
187558787	187558789	2	+	FAM171B	108	470	15.4881	69.2006	0.224934	-2.15243	-16.8257	1.58e-63	1.99e-62
10118423	10118418	4	-	WDR1	405	941	58.0803	138.548	0.419624	-1.25283	-16.818	1.8e-63	2.26e-62
105352046	105352068	12	-	SLC41A2	36	319	5.16269	46.9681	0.11181	-3.16088	-16.8133	1.95e-63	2.45e-62
39882018	39882018	19	+	MED29	1289	497	184.853	73.176	2.52406	1.33575	16.8119	2e-63	2.5e-62
170683964	170683964	2	+	UBR3	115	482	16.4919	70.9675	0.233467	-2.09871	-16.7919	2.8e-63	3.51e-62
110924426	110924426	X	+	ALG13	121	493	17.3524	72.587	0.240103	-2.05827	-16.79	2.89e-63	3.62e-62
62627151	62627139	8	-	ASPH	737	1387	105.692	204.215	0.517786	-0.949571	-16.781	3.36e-63	4.21e-62
146135898	146135895	6	-	FBXO30	148	541	21.2244	79.6543	0.267376	-1.90306	-16.7804	3.4e-63	4.25e-62
99873179	99873174	6	-	PNISR	64	381	9.17812	56.0967	0.165101	-2.59858	-16.7784	3.51e-63	4.39e-62
138089170	138089170	5	+	CTNNA1	340	845	48.7587	124.414	0.392396	-1.34962	-16.7742	3.77e-63	4.71e-62
37423639	37423639	2	+	AC007390.5	184	602	26.3871	88.6357	0.298494	-1.74423	-16.7672	4.24e-63	5.3e-62
68389853	68389780	5	+	SLC30A5	365	881	52.3439	129.714	0.403992	-1.3076	-16.7608	4.72e-63	5.89e-62
30773643	30773643	16	+	RNF40	1679	737	240.782	108.512	2.21781	1.14914	16.7594	4.84e-63	6.03e-62
68119280	68119280	16	+	NFATC3	224	667	32.1234	98.206	0.327787	-1.60917	-16.7594	4.84e-63	6.03e-62
32146076	32146055	22	-	PRR14L	107	466	15.3447	68.6117	0.224775	-2.15345	-16.7588	4.89e-63	6.09e-62
82073090	82073090	7	-	CACNA2D1	113	477	16.2051	70.2313	0.231833	-2.10884	-16.7516	5.51e-63	6.87e-62
36562141	36562141	6	+	SRSF3	1605	2439	230.17	359.107	0.641051	-0.64149	-16.7443	6.23e-63	7.75e-62
33061118	33061118	11	+	TCP11L1	138	522	19.7903	76.8569	0.258461	-1.95198	-16.7393	6.78e-63	8.43e-62
9136812	9136779	18	+	ANKRD12	20	277	2.86816	40.7842	0.0725992	-3.7839	-16.739	6.82e-63	8.47e-62
25604650	25604650	20	-	NANP	98	448	14.054	65.9614	0.214255	-2.2226	-16.7305	7.86e-63	9.76e-62
7694431	7694431	19	-	XAB2	719	187	103.11	27.533	3.73504	1.90112	16.7142	1.03e-62	1.28e-61
111119715	111119715	4	-	ELOVL6	417	953	59.8012	140.315	0.4266	-1.22904	-16.7013	1.28e-62	1.59e-61
58121020	58121020	10	-	ZWINT	1518	639	217.693	94.0834	2.31244	1.20942	16.6996	1.32e-62	1.63e-61
35732610	35732604	9	+	CREB3	780	218	111.858	32.0973	3.47726	1.79795	16.6908	1.53e-62	1.89e-61
30759746	30759750	16	+	PHKG2	1348	536	193.314	78.9182	2.44772	1.29144	16.69	1.55e-62	1.92e-61
132568830	132568865	12	+	EP400NL	178	589	25.5266	86.7216	0.295164	-1.76041	-16.6824	1.76e-62	2.18e-61
14664827	14664827	5	+	FAM105B	123	493	17.6392	72.587	0.244049	-2.03476	-16.6769	1.93e-62	2.38e-61
58894446	58894446	14	+	KIAA0586	80	411	11.4726	60.5137	0.190924	-2.38893	-16.6763	1.95e-62	2.41e-61
23949648	23949651	13	-	SACS	110	469	15.7749	69.0534	0.229561	-2.12305	-16.6756	1.97e-62	2.43e-61
30075970	30076034	16	+	ALDOA	454	69	65.1073	10.1592	6.35595	2.66811	16.6702	2.16e-62	2.66e-61
110950316	110950266	1	-	LAMTOR5	881	271	126.343	39.9008	3.161	1.66038	16.6693	2.19e-62	2.7e-61
70751478	70751478	5	+	BDP1	112	472	16.0617	69.4951	0.232225	-2.10641	-16.6527	2.89e-62	3.56e-61
28113606	28113606	2	+	BRE	158	554	22.6585	81.5684	0.278669	-1.84337	-16.6516	2.94e-62	3.62e-61
105155955	105155958	14	+	INF2	389	911	55.7857	134.131	0.416339	-1.26417	-16.6516	2.95e-62	3.62e-61
77197681	77197681	15	-	SCAPER	12	254	1.7209	37.3978	0.0485601	-4.36408	-16.6465	3.21e-62	3.94e-61
193091188	193091210	1	+	CDC73	157	552	22.5151	81.2739	0.277915	-1.84728	-16.6434	3.38e-62	4.15e-61
155232151	155232055	1	-	SCAMP3	3382	1892	485.006	278.569	1.74079	0.799746	16.6417	3.48e-62	4.27e-61
138725389	138725482	6	+	HEBP2	651	1268	93.3587	186.694	0.500329	-0.999051	-16.6409	3.52e-62	4.32e-61
34663430	34663409	19	+	LSM14A	1034	1751	148.284	257.809	0.575334	-0.797528	-16.6191	5.07e-62	6.21e-61
47604361	47604339	21	-	SPATC1L	1190	445	170.656	65.5197	2.6022	1.37973	16.6145	5.48e-62	6.71e-61
50180494	50180494	19	+	PRMT1	1855	855	266.022	125.886	2.11231	1.07882	16.6061	6.29e-62	7.7e-61
207024359	207024349	2	+	EEF1B2	1841	846	264.014	124.561	2.11866	1.08315	16.606	6.3e-62	7.71e-61
30539219	30539219	6	+	ABCF1	52	350	7.45722	51.5324	0.146366	-2.77235	-16.6044	6.48e-62	7.92e-61
120133868	120133868	4	+	USP53	104	455	14.9144	66.9921	0.223789	-2.15979	-16.5884	8.45e-62	1.03e-60
30752873	30752883	22	-	SF3A1	501	1064	71.8474	156.658	0.45897	-1.12353	-16.5714	1.12e-61	1.37e-60
130353577	130353565	7	-	COPG2	184	595	26.3871	87.605	0.302002	-1.72737	-16.5676	1.19e-61	1.46e-60
235491483	235491483	1	-	ARID4B	165	563	23.6623	82.8935	0.286316	-1.80432	-16.5646	1.26e-61	1.53e-60
24407864	24407864	22	+	CABIN1	382	897	54.7819	132.07	0.415237	-1.26799	-16.5578	1.41e-61	1.71e-60
103249336	103249336	13	+	TPP2	117	478	16.7787	70.3785	0.239488	-2.06198	-16.551	1.58e-61	1.92e-60
10093219	10093219	1	+	UBE4B	482	1037	69.1227	152.683	0.453078	-1.14217	-16.5507	1.58e-61	1.93e-60
131323786	131323795	12	-	STX2	179	586	25.67	86.2799	0.298334	-1.745	-16.5481	1.65e-61	2.01e-60
233415302	233415267	2	-	TIGD1	23	279	3.29839	41.0787	0.0825278	-3.59898	-16.5257	2.4e-61	2.91e-60
59436461	59436475	11	-	PATL1	118	479	16.9222	70.5257	0.241019	-2.05278	-16.5248	2.43e-61	2.95e-60
75905381	75905381	12	-	KRR1	199	618	28.5382	90.9915	0.31439	-1.66937	-16.5205	2.61e-61	3.17e-60
132379218	132379203	3	+	UBA5	127	495	18.2128	72.8815	0.250924	-1.99468	-16.5147	2.88e-61	3.49e-60
137878854	137878857	5	-	ETF1	1058	1774	151.726	261.196	0.58105	-0.783266	-16.5102	3.1e-61	3.76e-60
80084315	80084317	12	-	PAWR	130	500	18.643	73.6177	0.254254	-1.97566	-16.5029	3.5e-61	4.24e-60
7760877	7760806	17	-	LSMD1	573	122	82.1728	17.9627	4.55484	2.1874	16.4955	3.95e-61	4.78e-60
99738922	99738922	13	-	DOCK9	36	310	5.16269	45.643	0.115049	-3.11968	-16.4853	4.68e-61	5.66e-60
55920970	55920970	2	-	PNPT1	198	615	28.3948	90.5498	0.314339	-1.6696	-16.4819	4.95e-61	5.99e-60
159644548	159644544	4	-	PPID	244	688	34.9916	101.298	0.346078	-1.53083	-16.4737	5.67e-61	6.84e-60
925870	925880	11	+	AP2A2	270	728	38.7202	107.187	0.361834	-1.4666	-16.4698	6.04e-61	7.3e-60
118602459	118602391	X	+	SLC25A5	819	243	117.451	35.7782	3.2764	1.71211	16.467	6.33e-61	7.64e-60
100645999	100645999	X	+	RPL36A/RPL36A-HNRNPH2	1935	913	277.495	134.426	2.0635	1.0451	16.456	7.6e-61	9.16e-60
1748287	1748287	2	-	PXDN	221	651	31.6932	95.8502	0.331351	-1.59357	-16.4531	7.97e-61	9.6e-60
42752072	42752093	8	+	HOOK3	102	447	14.6276	65.8142	0.223436	-2.16206	-16.4524	8.06e-61	9.7e-60
3451686	3451686	20	+	ATRN	162	554	23.2321	81.5684	0.285693	-1.80746	-16.4498	8.41e-61	1.01e-59
2151554	2151554	19	-	AP3D1	500	1057	71.704	155.628	0.461087	-1.11689	-16.4479	8.68e-61	1.04e-59
30344654	30344654	11	+	ARL14EP	110	461	15.7749	67.8755	0.233538	-2.09827	-16.4214	1.35e-60	1.62e-59
78133570	78133612	16	+	WWOX	155	541	22.2283	79.6543	0.279963	-1.83669	-16.4188	1.4e-60	1.68e-59
730410	730431	16	+	STUB1	3239	1805	464.499	265.76	1.74753	0.805319	16.4049	1.76e-60	2.12e-59
27648757	27648736	1	+	TMEM222	768	218	110.137	32.0973	3.42381	1.7756	16.4043	1.78e-60	2.14e-59
104192331	104192331	10	-	CUEDC2	972	327	139.393	48.146	2.89128	1.53171	16.4009	1.89e-60	2.26e-59
90996895	90996895	8	-	NBN	277	736	39.724	108.365	0.367159	-1.44552	-16.4004	1.9e-60	2.28e-59
150264574	150264574	3	+	EIF2A	141	516	20.2205	75.9735	0.267117	-1.90445	-16.3966	2.02e-60	2.42e-59
14444121	14444121	3	+	SLC6A6	235	671	33.7009	98.7949	0.341786	-1.54884	-16.3951	2.07e-60	2.48e-59
45730888	45730888	3	+	SACM1L	202	618	28.9684	90.9915	0.319113	-1.64786	-16.3833	2.52e-60	3.01e-59
75467368	75467368	16	-	CFDP1	551	1122	79.0178	165.198	0.478637	-1.06299	-16.3624	3.55e-60	4.23e-59
66649023	66649023	15	-	TIPIN	196	607	28.108	89.3719	0.315272	-1.66533	-16.3477	4.52e-60	5.39e-59
16284409	16284409	17	+	UBB	2050	993	293.987	146.205	2.0101	1.00726	16.3476	4.53e-60	5.4e-59
20646835	20646835	2	+	RHOB	468	79	67.115	11.6316	5.7294	2.51838	16.3452	4.7e-60	5.61e-59
82767563	82767357	5	+	VCAN	51	340	7.31381	50.06	0.147803	-2.75825	-16.327	6.35e-60	7.56e-59
113615843	113615843	1	+	LRIG2	224	651	32.1234	95.8502	0.335835	-1.57418	-16.3222	6.87e-60	8.17e-59
10415317	10415304	6	-	TFAP2A	100	439	14.3408	64.6363	0.223071	-2.16442	-16.3153	7.69e-60	9.14e-59
58357909	58357909	15	-	ALDH1A2	503	1055	72.1343	155.333	0.464728	-1.10554	-16.3143	7.81e-60	9.28e-59
154794834	154794834	7	-	PAXIP1	51	339	7.31381	49.9128	0.148238	-2.75401	-16.291	1.14e-59	1.36e-58
102456026	102456064	5	+	PPIP5K2	101	440	14.4842	64.7836	0.224775	-2.15345	-16.2864	1.23e-59	1.46e-58
43225842	43225842	17	+	HEXIM1	599	1182	85.9014	174.032	0.493886	-1.01775	-16.2815	1.33e-59	1.58e-58
55658297	55658297	14	-	DLGAP5	70	379	10.0386	55.8022	0.181363	-2.46305	-16.2791	1.39e-59	1.65e-58
118889476	118889476	11	+	TRAPPC4	520	102	74.5722	15.018	4.93929	2.3043	16.2758	1.47e-59	1.74e-58
79860592	79860592	4	-	PAQR3	443	970	63.5298	142.818	0.445218	-1.16742	-16.2554	2.05e-59	2.42e-58
191184552	191184552	2	-	HIBCH	90	418	12.9067	61.5444	0.210996	-2.24471	-16.2529	2.13e-59	2.52e-58
99473500	99473499	10	+	MARVELD1	1224	476	175.531	70.084	2.50244	1.32334	16.2501	2.23e-59	2.64e-58
53308435	53308435	1	+	ZYG11A	124	481	17.7826	70.8202	0.252151	-1.98764	-16.246	2.38e-59	2.82e-58
91570182	91570182	7	+	AKAP9	59	355	8.46108	52.2686	0.163477	-2.61284	-16.2435	2.48e-59	2.93e-58
29827501	29827473	16	+	PAGR1	1829	854	262.293	125.739	2.08515	1.06015	16.2189	3.71e-59	4.38e-58
205091103	205091103	1	-	RBBP5	189	591	27.1041	87.0161	0.312274	-1.67911	-16.2168	3.84e-59	4.52e-58
59041989	59041989	15	-	ADAM10	283	738	40.5845	108.66	0.374077	-1.41859	-16.2165	3.86e-59	4.54e-58
69419883	69419891	16	-	TERF2	270	718	38.7202	105.715	0.366868	-1.44667	-16.2076	4.46e-59	5.25e-58
93799375	93799375	14	-	BTBD7	253	692	36.2822	101.887	0.356735	-1.48708	-16.2073	4.48e-59	5.27e-58
20532867	20532867	13	+	ZMYM2	62	360	8.8913	53.0047	0.169313	-2.56224	-16.1957	5.41e-59	6.35e-58
153991150	153991139	X	+	DKC1	466	999	66.8282	147.088	0.454712	-1.13698	-16.193	5.65e-59	6.64e-58
12992263	12992263	19	-	DNASE2	661	169	94.7927	24.8828	3.79833	1.92536	16.1787	7.12e-59	8.36e-58
40336991	40336991	19	-	FBL	3466	1980	497.052	291.526	1.70476	0.769569	16.1774	7.28e-59	8.54e-58
128224	128224	16	+	MPG	833	257	119.459	37.8395	3.15131	1.65595	16.1755	7.51e-59	8.8e-58
170862395	170862370	6	-	PSMB1	3662	2121	525.16	312.286	1.68145	0.749702	16.1711	8.06e-59	9.44e-58
48782285	48782288	4	-	FRYL	48	329	6.88359	48.4404	0.143872	-2.79715	-16.1697	8.25e-59	9.65e-58
201390894	201390894	2	+	SGOL2	28	282	4.01543	41.5204	0.0988801	-3.33818	-16.1643	9e-59	1.05e-57
47866521	47866505	3	+	DHX30	565	1131	81.0256	166.523	0.48688	-1.03836	-16.1561	1.03e-58	1.2e-57
135375957	135375957	6	-	HBS1L	1066	1763	152.873	259.576	0.589092	-0.763435	-16.1552	1.04e-58	1.22e-57
31192057	31192057	13	+	USPL1	248	682	35.5652	100.415	0.354826	-1.49481	-16.1456	1.22e-58	1.42e-57
4667102	4667102	20	+	PRNP	311	776	44.5999	114.255	0.390888	-1.35517	-16.121	1.82e-58	2.12e-57
49737208	49737201	5	-	EMB	188	586	26.9607	86.2799	0.313276	-1.6745	-16.1198	1.85e-58	2.16e-57
37400999	37400999	6	+	CMTR1	248	681	35.5652	100.267	0.355347	-1.4927	-16.1186	1.89e-58	2.2e-57
21593982	21593982	6	+	SOX4	1558	685	223.43	100.856	2.21413	1.14674	16.1136	2.05e-58	2.38e-57
79818411	79818411	17	-	P4HB	3242	1825	464.929	268.705	1.72999	0.790763	16.1016	2.49e-58	2.89e-57
54785520	54785518	2	+	SPTBN1	59	351	8.46108	51.6796	0.165337	-2.59652	-16.1013	2.5e-58	2.9e-57
62130436	62130435	20	-	EEF1A2	350	832	50.1928	122.5	0.410219	-1.28553	-16.0994	2.58e-58	2.99e-57
32148152	32148144	3	+	GPD1L	142	508	20.3639	74.7956	0.273233	-1.8718	-16.0984	2.62e-58	3.04e-57
109419607	109419607	1	+	GPSM2	230	652	32.9839	95.9975	0.344274	-1.53837	-16.0899	3e-58	3.48e-57
54694197	54694183	19	+	TSEN34	518	104	74.2854	15.3125	4.82631	2.27092	16.0884	3.08e-58	3.57e-57
101498055	101498052	3	+	NXPE3	278	725	39.8674	106.746	0.374067	-1.41863	-16.0736	3.91e-58	4.53e-57
135818857	135818857	6	-	AHI1	29	282	4.15883	41.5204	0.102326	-3.28876	-16.0706	4.1e-58	4.75e-57
102980281	102980291	11	+	DYNC2H1	43	315	6.16655	46.3791	0.134825	-2.89084	-16.0688	4.22e-58	4.89e-57
149861845	149861845	X	+	MTMR1	130	486	18.643	71.5564	0.261568	-1.93474	-16.0675	4.31e-58	4.99e-57
132549517	132549517	X	-	GPC4	138	500	19.7903	73.6177	0.269817	-1.88994	-16.0662	4.41e-58	5.1e-57
104359650	104359620	12	+	TDG	320	787	45.8906	115.874	0.396559	-1.33439	-16.0645	4.53e-58	5.23e-57
39571037	39571037	1	+	MACF1	17	251	2.43794	36.9561	0.0684891	-3.86798	-16.0471	5.99e-58	6.92e-57
49711812	49711812	3	+	APEH	932	314	133.656	46.2319	2.88692	1.52953	16.0417	6.53e-58	7.54e-57
50329860	50329860	3	-	IFRD2	684	183	98.0911	26.9441	3.63078	1.86028	16.0415	6.55e-58	7.56e-57
94890681	94890681	5	-	TTC37	104	438	14.9144	64.4891	0.232461	-2.10494	-16.0376	6.98e-58	8.05e-57
155904200	155904200	1	-	KIAA0907	156	530	22.3717	78.0347	0.287601	-1.79786	-16.0373	7.01e-58	8.08e-57
113746258	113746255	11	-	USP28	58	347	8.31767	51.0907	0.164438	-2.60439	-16.0343	7.37e-58	8.48e-57
48644091	48644091	16	-	N4BP1	72	376	10.3254	55.3605	0.187978	-2.41136	-16.0338	7.43e-58	8.54e-57
47574682	47574684	11	-	CELF1	373	862	53.4912	126.917	0.421922	-1.24495	-16.0275	8.21e-58	9.44e-57
3026698	3026705	20	+	MRPS26	1449	620	207.798	91.2859	2.27495	1.18583	16.0265	8.35e-58	9.6e-57
3214974	3214974	10	-	PITRM1	317	781	45.4604	114.991	0.395864	-1.33692	-16.0239	8.69e-58	9.99e-57
34919324	34919286	19	+	UBA2	626	1205	89.7735	177.419	0.506276	-0.982003	-16.0239	8.7e-58	9.98e-57
146714336	146714336	1	+	CHD1L	731	1340	104.831	197.295	0.531579	-0.911643	-16.0174	9.65e-58	1.11e-56
89854627	89854614	5	+	GPR98	8	228	1.14726	33.5697	0.0370442	-4.75461	-16.0169	9.73e-58	1.12e-56
62420774	62420784	11	-	INTS5	811	249	116.304	36.6616	3.16645	1.66287	16.014	1.02e-57	1.17e-56
1470745	1470745	16	-	C16orf91	592	139	84.8976	20.4657	4.13297	2.04718	16.0093	1.1e-57	1.26e-56
23806445	23806445	18	+	TAF4B	289	739	41.4449	108.807	0.381472	-1.39035	-16.0087	1.11e-57	1.27e-56
47785282	47785279	17	-	SLC35B1	894	294	128.207	43.2872	2.95725	1.56426	16.0041	1.2e-57	1.37e-56
54411372	54411372	1	-	HSPB11	243	669	34.8482	98.5005	0.354442	-1.49638	-16.0024	1.23e-57	1.4e-56
176853696	176853705	5	+	GRK6	1643	743	235.619	109.396	2.15277	1.10619	16.002	1.24e-57	1.41e-56
79650795	79650772	17	-	ARL16	724	204	103.827	30.036	3.44861	1.78602	16.0004	1.27e-57	1.45e-56
203879633	203879602	2	+	NBEAL1	79	389	11.3292	57.2746	0.199204	-2.32768	-15.9992	1.29e-57	1.48e-56
175815759	175815753	5	+	HIGD2A	1423	605	204.07	89.0774	2.28948	1.19502	15.9943	1.4e-57	1.6e-56
169753248	169753246	4	+	PALLD	91	412	13.0501	60.661	0.216424	-2.20807	-15.9878	1.55e-57	1.77e-56
99038566	99038566	12	-	IKBIP	186	578	26.6739	85.102	0.31424	-1.67006	-15.9825	1.69e-57	1.93e-56
31830594	31830594	6	-	NEU1	1025	368	146.993	54.1826	2.70977	1.43817	15.9777	1.83e-57	2.08e-56
99129525	99129525	8	+	POP1	97	423	13.9106	62.2806	0.224599	-2.15458	-15.9747	1.92e-57	2.18e-56
219524341	219524346	2	-	ZNF142	298	751	42.7356	110.574	0.387044	-1.36943	-15.9729	1.97e-57	2.24e-56
99963294	99963299	6	-	USP45	79	388	11.3292	57.1273	0.199716	-2.32397	-15.9648	2.25e-57	2.55e-56
79213164	79213164	17	+	C17orf89	1445	620	207.225	91.2859	2.26867	1.18185	15.9552	2.62e-57	2.98e-56
170541729	170541729	4	+	CLCN3	216	625	30.9761	92.0221	0.337336	-1.56774	-15.9509	2.81e-57	3.19e-56
71789138	71789193	9	+	TJP2	63	355	9.03471	52.2686	0.174431	-2.51927	-15.9444	3.12e-57	3.53e-56
19496759	19496759	19	+	GATAD2A	288	735	41.3015	108.218	0.382222	-1.38752	-15.9434	3.17e-57	3.59e-56
197677061	197677061	3	+	RPL35A	2523	1331	361.819	195.97	1.84586	0.884294	15.9416	3.26e-57	3.69e-56
10766193	10766159	12	-	MAGOHB	167	545	23.9491	80.2433	0.29933	-1.74019	-15.9326	3.76e-57	4.26e-56
1785157	1785157	11	-	CTSD	1080	401	154.881	59.0414	2.62051	1.38985	15.929	3.99e-57	4.51e-56
38206994	38207048	3	+	OXSR1	204	605	29.2552	89.0774	0.329178	-1.60306	-15.924	4.32e-57	4.88e-56
38607705	38607696	6	-	BTBD9	34	290	4.87587	42.6983	0.116263	-3.10453	-15.9155	4.95e-57	5.59e-56
86303585	86303585	6	-	SNX14	249	675	35.7086	99.3839	0.359944	-1.47416	-15.9147	5.01e-57	5.65e-56
97273834	97273836	8	-	MTERFD1	110	445	15.7749	65.5197	0.241922	-2.04738	-15.9051	5.84e-57	6.58e-56
204193117	204193117	2	+	ABI2	528	1070	75.7195	157.542	0.48096	-1.05601	-15.9045	5.89e-57	6.64e-56
43655528	43655528	6	-	MRPS18A	995	353	142.691	51.9741	2.74207	1.45527	15.9005	6.29e-57	7.09e-56
71403304	71403304	5	+	MAP1B	26	270	3.72861	39.7536	0.096067	-3.37982	-15.8944	6.93e-57	7.8e-56
80377137	80377137	X	-	HMGN5	72	372	10.3254	54.7716	0.189996	-2.39596	-15.8941	6.96e-57	7.83e-56
20811794	20811794	14	+	PARP2	150	515	21.5112	75.8262	0.284634	-1.81282	-15.8913	7.29e-57	8.19e-56
109090009	109090009	4	-	LEF1	150	515	21.5112	75.8262	0.284634	-1.81282	-15.8913	7.29e-57	8.19e-56
7830140	7830142	10	+	ATP5C1	1211	1921	173.667	282.839	0.61415	-0.703336	-15.8878	7.7e-57	8.65e-56
182808484	182808482	1	+	DHX9	203	602	29.1118	88.6357	0.329201	-1.60296	-15.8839	8.19e-57	9.19e-56
88281528	88281531	10	-	WAPAL	126	473	18.0694	69.6423	0.260522	-1.94052	-15.8805	8.65e-57	9.7e-56
98795348	98795348	13	+	FARP1	138	494	19.7903	72.7343	0.27309	-1.87255	-15.8797	8.76e-57	9.82e-56
92157768	92157807	7	-	PEX1	111	446	15.9183	65.667	0.243561	-2.03764	-15.8783	8.96e-57	1e-55
74035980	74035980	14	+	ACOT2	450	78	64.5336	11.4844	5.57939	2.48011	15.8778	9.03e-57	1.01e-55
11725598	11725598	8	-	CTSB	1442	621	206.794	91.4332	2.26032	1.17653	15.873	9.75e-57	1.09e-55
104263729	104263760	10	+	SUFU	157	526	22.5151	77.4458	0.291635	-1.77776	-15.865	1.11e-56	1.24e-55
47551882	47551882	19	-	TMEM160	714	202	102.393	29.7415	3.43459	1.78014	15.8497	1.41e-56	1.58e-55
46168198	46168198	10	-	ZFAND4	226	637	32.4102	93.7889	0.346263	-1.53006	-15.8476	1.46e-56	1.63e-55
64995414	64995414	15	-	OAZ2	1397	594	200.341	87.4578	2.28924	1.19487	15.8459	1.5e-56	1.67e-55
1733156	1733156	17	-	SMYD4	184	570	26.3871	83.9242	0.315232	-1.66552	-15.8441	1.54e-56	1.72e-55
264897	264900	2	+	ACP1	561	1111	80.4519	163.579	0.492135	-1.02287	-15.8422	1.59e-56	1.77e-55
242255350	242255350	2	+	2018-09-02	748	1352	107.269	199.062	0.539104	-0.891363	-15.8299	1.94e-56	2.16e-55
116037951	116037951	9	+	PRPF4	323	781	46.3208	114.991	0.403341	-1.30993	-15.8019	3.02e-56	3.36e-55
64014321	64014415	11	-	PPP1R14B	1688	780	242.073	114.844	2.10688	1.07511	15.7901	3.64e-56	4.05e-55
48796964	48796964	17	+	LUC7L3	181	563	25.9569	82.8935	0.313963	-1.67134	-15.7821	4.13e-56	4.6e-55
212606262	212606262	1	+	NENF	1079	405	154.737	59.6303	2.59227	1.37422	15.7674	5.22e-56	5.8e-55
17104374	17104366	8	-	CNOT7	333	794	47.7549	116.905	0.408999	-1.28983	-15.7643	5.48e-56	6.09e-55
154042221	154042242	3	-	DHX36	64	352	9.17812	51.8269	0.178677	-2.48458	-15.7632	5.57e-56	6.19e-55
100428338	100428338	3	+	TFG	320	775	45.8906	114.107	0.402693	-1.31225	-15.7602	5.84e-56	6.48e-55
35684410	35684428	11	+	TRIM44	255	678	36.5691	99.8256	0.366964	-1.44629	-15.7479	7.1e-56	7.87e-55
121457657	121457661	8	+	MTBP	151	512	21.6546	75.3845	0.2882	-1.79486	-15.7471	7.19e-56	7.97e-55
8066266	8066266	17	-	RP11-599B13.6/VAMP2	579	1130	83.0333	166.376	0.499371	-1.00182	-15.7413	7.89e-56	8.73e-55
49496566	49496566	19	-	GYS1	752	1352	107.843	199.062	0.541985	-0.883676	-15.7311	9.25e-56	1.02e-54
75593719	75593751	14	-	NEK9	264	691	37.8597	101.74	0.37274	-1.42376	-15.7311	9.26e-56	1.02e-54
12721772	12721745	19	+	ZNF791	131	477	18.7865	70.2313	0.268536	-1.89681	-15.7284	9.67e-56	1.07e-54
55493999	55493986	14	+	SOCS4	64	351	9.17812	51.6796	0.179185	-2.48048	-15.7274	9.82e-56	1.09e-54
1283694	1283694	4	+	MAEA	730	213	104.688	31.3611	3.33071	1.73583	15.7167	1.16e-55	1.28e-54
27216774	27216765	1	-	GPN2	514	108	73.7118	15.9014	4.61282	2.20565	15.7153	1.19e-55	1.31e-54
33441099	33441099	5	+	TARS	97	415	13.9106	61.1027	0.228921	-2.12708	-15.7073	1.35e-55	1.49e-54
32313072	32313055	5	-	MTMR12	176	552	25.2398	81.2739	0.3114	-1.68316	-15.6983	1.55e-55	1.71e-54
47517313	47517416	3	-	SCAP	1456	636	208.802	93.6417	2.22849	1.15606	15.6947	1.64e-55	1.81e-54
37667106	37667142	14	+	MIPOL1	12	229	1.7209	33.7169	0.0538458	-4.21502	-15.69	1.77e-55	1.95e-54
119813294	119813294	3	-	GSK3B	191	576	27.3909	84.8076	0.323775	-1.62694	-15.6884	1.82e-55	2e-54
48931661	48931661	X	-	PRAF2	1021	374	146.42	55.066	2.65598	1.40924	15.6734	2.3e-55	2.53e-54
32121918	32121944	6	+	PPT2	899	305	128.924	44.9068	2.86676	1.51942	15.6697	2.44e-55	2.68e-54
9346941	9346959	2	+	ASAP2	96	412	13.7672	60.661	0.228225	-2.13147	-15.6693	2.45e-55	2.69e-54
44829369	44829369	15	+	EIF3J	380	857	54.4951	126.181	0.432331	-1.20979	-15.6661	2.58e-55	2.83e-54
44955856	44955856	15	-	SPG11	84	389	12.0463	57.2746	0.211701	-2.2399	-15.6627	2.72e-55	2.99e-54
15701455	15701443	2	-	NBAS	63	347	9.03471	51.0907	0.178445	-2.48645	-15.6576	2.95e-55	3.23e-54
56591234	56591242	3	+	CCDC66	40	297	5.73632	43.7289	0.133162	-2.90875	-15.65	3.32e-55	3.64e-54
19535221	19535221	16	+	CCP110	168	537	24.0926	79.0654	0.305595	-1.71031	-15.6429	3.71e-55	4.07e-54
170102143	170102151	6	-	WDR27	79	378	11.3292	55.655	0.20499	-2.28637	-15.618	5.49e-55	6e-54
531710	531721	19	+	CDC34	1153	453	165.35	66.6976	2.47688	1.30852	15.6174	5.54e-55	6.06e-54
74318555	74318555	14	+	PTGR2	103	423	14.771	62.2806	0.238392	-2.06859	-15.6026	6.99e-55	7.64e-54
91933415	91933415	9	+	SECISBP2	195	579	27.9646	85.2493	0.32882	-1.60463	-15.5889	8.66e-55	9.46e-54
63052858	63052858	17	-	GNA13	383	858	54.9253	126.328	0.43523	-1.20015	-15.588	8.78e-55	9.58e-54
48173530	48173530	8	+	SPIDR	48	313	6.88359	46.0847	0.15121	-2.72537	-15.5788	1.01e-54	1.11e-53
44313382	44313419	21	+	NDUFV3	1079	1745	154.737	256.926	0.60242	-0.73116	-15.5758	1.06e-54	1.16e-53
27205156	27205156	7	-	HOXA9	923	321	132.366	47.2626	2.79684	1.4838	15.567	1.22e-54	1.33e-53
145050913	145050913	8	-	PLEC	108	431	15.4881	63.4584	0.245256	-2.02764	-15.5648	1.26e-54	1.38e-53
13615571	13615567	6	+	NOL7	441	937	63.243	137.96	0.458809	-1.12403	-15.5572	1.42e-54	1.55e-53
65769974	65769993	11	+	BANF1	1358	580	194.748	85.3965	2.27902	1.18841	15.5465	1.68e-54	1.83e-53
685520	685520	17	-	GLOD4	312	755	44.7433	111.163	0.40304	-1.31101	-15.5458	1.7e-54	1.85e-53
79068578	79068578	3	-	ROBO1	196	579	28.108	85.2493	0.330501	-1.59728	-15.5424	1.79e-54	1.95e-53
16479009	16479012	10	+	PTER	97	410	13.9106	60.3665	0.231708	-2.10962	-15.5386	1.9e-54	2.06e-53
120894811	120894827	11	+	TBCEL	55	327	7.88744	48.146	0.165557	-2.5946	-15.5384	1.91e-54	2.07e-53
184081149	184081146	3	+	POLR2H	1351	576	193.744	84.8076	2.283	1.19093	15.5364	1.97e-54	2.13e-53
33247148	33247148	10	-	ITGB1	113	439	16.2051	64.6363	0.25187	-1.98925	-15.5307	2.15e-54	2.33e-53
32645666	32645666	1	+	TXLNA	255	670	36.5691	98.6477	0.371341	-1.42918	-15.5304	2.16e-54	2.34e-53
3013521	3013521	11	-	NAP1L4	554	1087	79.4481	160.045	0.496726	-1.00948	-15.5235	2.41e-54	2.6e-53
138818510	138818524	7	+	TTC26	133	474	19.0733	69.7896	0.274337	-1.86598	-15.5225	2.44e-54	2.64e-53
131455906	131455878	8	-	ASAP1	75	367	10.7556	54.0354	0.200527	-2.31813	-15.5075	3.09e-54	3.34e-53
49547963	49547946	20	-	ADNP	320	765	45.8906	112.635	0.407953	-1.29353	-15.5047	3.22e-54	3.48e-53
61678254	61678254	17	+	TACO1	1590	728	228.019	107.187	2.12624	1.08831	15.5028	3.32e-54	3.58e-53
43785333	43785354	15	-	TP53BP1	169	534	24.236	78.6237	0.309131	-1.69371	-15.5027	3.33e-54	3.59e-53
139309419	139309419	6	-	REPS1	192	571	27.5344	84.0714	0.32831	-1.60687	-15.4951	3.74e-54	4.04e-53
3749540	3749540	17	-	C17orf85	354	813	50.7665	119.702	0.424586	-1.23587	-15.4873	4.23e-54	4.56e-53
155294298	155294298	1	+	RUSC1	1203	487	172.52	71.7036	2.40406	1.26547	15.4864	4.28e-54	4.61e-53
25101987	25101987	12	-	BCAT1	237	641	33.9877	94.3779	0.360801	-1.47072	-15.4856	4.34e-54	4.67e-53
34542424	34542403	20	-	SCAND1	506	108	72.5645	15.9014	4.54113	2.18305	15.484	4.45e-54	4.78e-53
52978195	52978214	17	+	TOM1L1	203	588	29.1118	86.5744	0.33703	-1.56905	-15.4812	4.65e-54	5e-53
64798130	64798130	12	+	XPOT	387	859	55.4989	126.475	0.439256	-1.18687	-15.4764	5.01e-54	5.38e-53
31885795	31885795	22	-	EIF4ENIF1	74	364	10.6122	53.5937	0.199506	-2.3255	-15.4711	5.44e-54	5.84e-53
64808712	64808712	11	+	SAC3D1	523	116	75.0024	17.0793	4.37168	2.12819	15.4673	5.77e-54	6.19e-53
507497	507497	19	+	TPGS1	503	107	72.1343	15.7542	4.55616	2.18782	15.4613	6.33e-54	6.79e-53
49243772	49243772	17	+	NME1-NME2	2929	1640	420.042	241.466	1.73924	0.79846	15.4612	6.34e-54	6.8e-53
30366629	30366542	16	-	CD2BP2	358	47	51.3401	6.92006	7.32758	2.87334	15.451	7.42e-54	7.95e-53
151372055	151372055	1	+	PSMB4	424	73	60.805	10.7482	5.61431	2.48911	15.4495	7.6e-54	8.14e-53
35261898	35261918	15	-	AQR	110	431	15.7749	63.4584	0.249768	-2.00134	-15.4447	8.19e-54	8.76e-53
28443847	28443847	17	+	NSRP1	80	375	11.4726	55.2133	0.20922	-2.25691	-15.4447	8.2e-54	8.77e-53
23986780	23986780	3	+	NR1D2	240	644	34.4179	94.8196	0.363655	-1.45936	-15.4415	8.61e-54	9.2e-53
140513457	140513457	9	+	EHMT1	130	466	18.643	68.6117	0.272778	-1.8742	-15.433	9.82e-54	1.05e-52
131314869	131314866	9	+	SPTAN1	96	405	13.7672	59.6303	0.232163	-2.10679	-15.432	9.98e-54	1.07e-52
37757690	37757690	21	+	CHAF1B	259	672	37.1427	98.9422	0.376029	-1.41109	-15.4207	1.19e-53	1.27e-52
18548941	18548941	19	-	ISYNA1	744	1326	106.696	195.234	0.546733	-0.871092	-15.4186	1.23e-53	1.31e-52
44123763	44123753	19	-	ZNF428	902	313	129.354	46.0847	2.80297	1.48695	15.4166	1.27e-53	1.35e-52
54020166	54020166	12	-	ATF7	225	620	32.2668	91.2859	0.354177	-1.49746	-15.414	1.32e-53	1.4e-52
58663730	58663730	16	-	CNOT1	384	852	55.0687	125.445	0.439435	-1.18628	-15.4079	1.45e-53	1.54e-52
45838384	45838406	2	-	SRBD1	52	317	7.45722	46.6736	0.16157	-2.62977	-15.4042	1.53e-53	1.63e-52
63606598	63606598	11	+	MARK2	606	1149	86.9053	169.173	0.513993	-0.960181	-15.3973	1.71e-53	1.81e-52
40169457	40169449	17	-	DNAJC7	294	723	42.162	106.451	0.396635	-1.33411	-15.3965	1.73e-53	1.84e-52
193028469	193028469	1	-	UCHL5	409	886	58.6539	130.451	0.450047	-1.15185	-15.391	1.88e-53	2e-52
23821818	23821818	9	-	ELAVL2	18	237	2.58135	34.8948	0.0766213	-3.70611	-15.391	1.88e-53	2e-52
27397188	27397230	12	+	STK38L	85	383	12.1897	56.3911	0.217551	-2.20058	-15.3879	1.97e-53	2.09e-52
148787840	148787843	7	-	ZNF786	85	383	12.1897	56.3911	0.217551	-2.20058	-15.3879	1.97e-53	2.09e-52
23244660	23244660	3	+	UBE2E2	124	454	17.7826	66.8449	0.267124	-1.90442	-15.3833	2.12e-53	2.25e-52
112162450	112162450	1	+	RAP1A	454	947	65.1073	139.432	0.467329	-1.09749	-15.3782	2.29e-53	2.43e-52
70480993	70480996	10	+	CCAR1	226	620	32.4102	91.2859	0.355746	-1.49108	-15.3704	2.59e-53	2.74e-52
2510146	2510146	16	+	C16orf59	506	110	72.5645	16.1959	4.45907	2.15674	15.3558	3.24e-53	3.43e-52
132597554	132597560	9	-	C9orf78	443	931	63.5298	137.076	0.463855	-1.10826	-15.3535	3.36e-53	3.55e-52
2043726	2043722	4	+	C4orf48	858	290	123.044	42.6983	2.87732	1.52472	15.3532	3.37e-53	3.56e-52
45266640	45266640	17	-	CDC27	177	542	25.3832	79.8016	0.318933	-1.64868	-15.3506	3.51e-53	3.71e-52
10879579	10879600	11	-	ZBED5	115	437	16.4919	64.3419	0.257471	-1.95752	-15.3469	3.72e-53	3.92e-52
7155848	7155859	17	+	ELP5	1129	447	161.908	65.8142	2.45786	1.2974	15.3385	4.23e-53	4.46e-52
31620428	31620428	6	-	BAG6	1165	1833	167.07	269.882	0.61919	-0.691546	-15.3303	4.8e-53	5.06e-52
88199014	88199016	3	-	CGGBP1	72	356	10.3254	52.4158	0.198519	-2.33265	-15.3267	5.07e-53	5.34e-52
152684983	152684997	2	-	ARL5A	112	431	16.0617	63.4584	0.254281	-1.9755	-15.3254	5.17e-53	5.44e-52
48432897	48432872	X	+	RBM3	469	94	67.2584	13.8401	4.83198	2.27261	15.3196	5.66e-53	5.95e-52
68665347	68665347	5	-	TAF9	386	851	55.3555	125.297	0.442239	-1.1771	-15.3155	6.02e-53	6.33e-52
46664108	46664108	1	-	POMGNT1	1040	395	149.144	58.158	2.56178	1.35715	15.3139	6.17e-53	6.49e-52
150777885	150777908	7	-	FASTK	840	281	120.463	41.3731	2.90701	1.53954	15.3131	6.25e-53	6.56e-52
111882207	111882207	9	-	TMEM245	263	674	37.7163	99.2366	0.380689	-1.39332	-15.312	6.36e-53	6.67e-52
98987464	98987464	12	+	SLC25A3	2656	1456	380.892	214.375	1.7764	0.828953	15.3093	6.62e-53	6.95e-52
52719929	52719929	3	-	PBRM1	44	297	6.30996	43.7289	0.146249	-2.7735	-15.3063	6.94e-53	7.28e-52
56522051	56522051	12	+	ESYT1	1295	549	185.713	80.8322	2.29591	1.19907	15.306	6.97e-53	7.31e-52
149632796	149632796	2	+	KIF5C	159	511	22.8019	75.2373	0.303991	-1.7179	-15.3037	7.23e-53	7.57e-52
9685624	9685624	11	+	SWAP70	59	329	8.46108	48.4404	0.17637	-2.50332	-15.3022	7.4e-53	7.74e-52
40349178	40349178	1	-	TRIT1	97	403	13.9106	59.3359	0.235726	-2.08482	-15.3005	7.59e-53	7.94e-52
151300133	151300145	1	-	PI4KB	692	202	99.2384	29.7415	3.32886	1.73503	15.2979	7.9e-53	8.26e-52
21271757	21271697	22	+	CRKL	921	1538	132.079	226.448	0.583447	-0.777326	-15.2886	9.11e-53	9.52e-52
37592574	37592574	9	-	TOMM5	1072	1720	153.733	253.245	0.60721	-0.719733	-15.2879	9.21e-53	9.62e-52
110790658	110790672	3	+	PVRL3	156	505	22.3717	74.3539	0.30182	-1.72824	-15.2719	1.18e-52	1.23e-51
85913764	85913764	5	+	COX7C	820	271	117.595	39.9008	2.94231	1.55695	15.2704	1.2e-52	1.26e-51
180601158	180601158	1	+	XPR1	468	961	67.115	141.493	0.474705	-1.0749	-15.2647	1.31e-52	1.37e-51
72523531	72523531	15	-	PKM	679	1236	97.3741	181.983	0.535328	-0.901505	-15.2603	1.41e-52	1.47e-51
23618596	23618596	20	-	CST3	1493	675	214.108	99.3839	2.1532	1.10648	15.2585	1.45e-52	1.51e-51
1373732	1373698	20	-	FKBP1A	2879	3744	412.872	551.249	0.74902	-0.416923	-15.2546	1.53e-52	1.6e-51
37787522	37787571	6	+	ZFAND3	99	405	14.1974	59.6303	0.239366	-2.06271	-15.243	1.83e-52	1.91e-51
19230796	19230796	9	+	DENND4C	21	241	3.01157	35.4837	0.0874436	-3.5155	-15.2425	1.85e-52	1.92e-51
52463791	52463787	12	+	C12orf44	800	261	114.726	38.4284	2.9803	1.57546	15.2297	2.25e-52	2.34e-51
3094360	3094360	19	+	GNA11	809	1397	116.017	205.688	0.564257	-0.825577	-15.2224	2.51e-52	2.61e-51
107643638	107643606	7	-	LAMB1	93	393	13.337	57.8635	0.231817	-2.10894	-15.2116	2.96e-52	3.07e-51
120101832	120101836	10	-	FAM204A	224	611	32.1234	89.9608	0.357796	-1.48279	-15.2022	3.42e-52	3.54e-51
112279824	112279842	12	+	MAPKAPK5	548	1064	78.5876	156.658	0.501967	-0.994334	-15.1935	3.91e-52	4.05e-51
20513830	20513834	18	+	RBBP8	44	294	6.30996	43.2872	0.147738	-2.75888	-15.1909	4.07e-52	4.21e-51
71357764	71357764	2	+	MPHOSPH10	67	342	9.60834	50.3545	0.192418	-2.37769	-15.1805	4.76e-52	4.93e-51
31028364	31028364	14	+	G2E3	109	421	15.6315	61.9861	0.253382	-1.98062	-15.1708	5.52e-52	5.72e-51
54683464	54683464	2	+	SPTBN1	38	280	5.44951	41.2259	0.134286	-2.89661	-15.1696	5.62e-52	5.81e-51
9049366	9049347	20	+	PLCB4	27	254	3.87202	37.3978	0.105927	-3.23886	-15.1654	5.99e-52	6.19e-51
6372806	6372805	19	+	ALKBH7	388	62	55.6423	9.12859	6.04018	2.59459	15.1635	6.17e-52	6.38e-51
112073582	112073585	5	+	APC	21	239	3.01157	35.1893	0.0881733	-3.50351	-15.1612	6.39e-52	6.6e-51
88516376	88516407	10	+	BMPR1A	79	365	11.3292	53.7409	0.212278	-2.23597	-15.1592	6.58e-52	6.8e-51
62414085	62414085	11	-	GANAB	1119	1768	160.474	260.312	0.616613	-0.697562	-15.1512	7.44e-52	7.68e-51
128841732	128841732	6	-	PTPRK	75	357	10.7556	52.563	0.206133	-2.27835	-15.1506	7.5e-52	7.73e-51
29671928	29671909	18	+	RNF138	396	858	56.7896	126.328	0.449976	-1.15208	-15.1483	7.77e-52	8.01e-51
112404094	112404094	10	+	RBM20	62	331	8.8913	48.7349	0.184116	-2.44131	-15.1478	7.83e-52	8.07e-51
72374869	72374869	9	-	PTAR1	247	644	35.4218	94.8196	0.37423	-1.418	-15.1466	7.98e-52	8.22e-51
79793621	79793621	10	+	RPS24	3335	1949	478.266	286.962	1.66642	0.736754	15.1461	8.04e-52	8.27e-51
6761876	6761866	1	-	DNAJC11	457	941	65.5375	138.548	0.473409	-1.07884	-15.1445	8.24e-52	8.47e-51
186344866	186344866	1	-	TPR	69	345	9.89516	50.7962	0.196383	-2.34826	-15.1442	8.28e-52	8.5e-51
187644990	187644990	4	-	FAT1	24	246	3.44179	36.2199	0.0975166	-3.35821	-15.1401	8.8e-52	9.04e-51
14693269	14693269	3	+	CCDC174	34	270	4.87587	39.7536	0.124854	-3.00169	-15.1387	9e-52	9.24e-51
112280782	112280755	3	-	ATG3	365	814	52.3439	119.85	0.437217	-1.19358	-15.1257	1.1e-51	1.12e-50
51308188	51308188	19	-	C19orf48	286	25	41.0147	3.68088	10.8744	3.44286	15.1217	1.16e-51	1.19e-50
8386259	8386259	19	-	NDUFA7	1181	485	169.365	71.4092	2.36984	1.24479	15.12	1.19e-51	1.22e-50
11314083	11314083	3	+	ATG7	150	490	21.5112	72.1453	0.299136	-1.74112	-15.1149	1.29e-51	1.32e-50
233431484	233431484	1	-	PCNXL2	50	305	7.1704	44.9068	0.16154	-2.63004	-15.1124	1.34e-51	1.37e-50
21454909	21454941	17	-	C17orf51	401	863	57.5066	127.064	0.45301	-1.14238	-15.1024	1.56e-51	1.6e-50
11871518	11871518	20	+	BTBD3	132	459	18.9299	67.581	0.28117	-1.83049	-15.0959	1.72e-51	1.76e-50
9286890	9286890	11	-	DENND5A	543	1053	77.8706	155.039	0.502586	-0.992558	-15.0955	1.73e-51	1.77e-50
38397903	38397903	19	+	SIPA1L3	209	584	29.9723	85.9855	0.349331	-1.51733	-15.0922	1.82e-51	1.86e-50
169940224	169940267	3	+	PRKCI	128	452	18.3562	66.5504	0.276911	-1.85251	-15.0919	1.83e-51	1.87e-50
14075910	14075931	1	+	PRDM2	23	242	3.29839	35.631	0.0951104	-3.39425	-15.0786	2.24e-51	2.29e-50
154909195	154909197	1	-	PMVK	405	70	58.0803	10.3065	5.59078	2.48305	15.0784	2.25e-51	2.29e-50
92764544	92764544	1	-	GLMN	94	391	13.4804	57.569	0.235488	-2.08628	-15.0781	2.26e-51	2.3e-50
138794117	138794123	7	-	ZC3HAV1	110	420	15.7749	61.8389	0.256299	-1.9641	-15.077	2.3e-51	2.34e-50
40688279	40688279	17	+	NAGLU	708	215	101.533	31.6556	3.20047	1.67828	15.075	2.36e-51	2.41e-50
103058992	103058986	14	+	RCOR1	176	531	25.2398	78.182	0.323699	-1.62727	-15.0669	2.68e-51	2.72e-50
76183132	76183132	17	-	TK1	760	243	108.99	35.7782	3.04057	1.60434	15.0652	2.74e-51	2.79e-50
208805	208800	11	+	RIC8A	888	314	127.346	46.2319	2.75073	1.45981	15.0624	2.86e-51	2.91e-50
111567416	111567400	13	-	ANKRD10	222	603	31.8366	88.7829	0.359311	-1.4767	-15.0613	2.91e-51	2.96e-50
97540858	97540887	3	+	CRYBG3	34	268	4.87587	39.4591	0.125783	-2.99099	-15.0591	3.01e-51	3.05e-50
133562480	133562480	6	+	EYA4	38	277	5.44951	40.7842	0.135737	-2.88111	-15.0516	3.37e-51	3.42e-50
119603151	119603151	X	-	LAMP2	194	559	27.8212	82.3046	0.33883	-1.56137	-15.0472	3.6e-51	3.65e-50
28024701	28024701	13	-	MTIF3	63	330	9.03471	48.5877	0.187619	-2.41413	-15.0354	4.31e-51	4.36e-50
149531002	149531011	3	+	RNF13	113	424	16.2051	62.4278	0.260766	-1.93917	-15.0323	4.51e-51	4.57e-50
103523886	103523886	14	-	CDC42BPB	285	696	40.8713	102.476	0.399425	-1.32401	-15.0285	4.78e-51	4.83e-50
42952327	42952327	6	+	PPP2R5D	502	996	71.9909	146.646	0.491261	-1.02544	-15.0277	4.84e-51	4.89e-50
45909902	45909902	19	+	CD3EAP	144	477	20.6508	70.2313	0.295043	-1.761	-15.0208	5.36e-51	5.42e-50
174255504	174255504	4	-	HMGB2	1342	2021	192.454	297.563	0.646885	-0.628418	-15.0167	5.71e-51	5.77e-50
50419237	50419237	12	-	RACGAP1	259	657	37.1427	96.7336	0.384605	-1.37855	-15.0094	6.37e-51	6.43e-50
101964272	101964272	8	-	YWHAZ	1347	2026	193.171	298.299	0.647692	-0.626619	-15.004	6.91e-51	6.97e-50
27107215	27107215	21	-	ATP5J	682	1227	97.8043	180.658	0.541633	-0.884614	-14.9984	7.52e-51	7.59e-50
57210868	57210842	15	+	TCF12	124	442	17.7826	65.078	0.274365	-1.86583	-14.9906	8.46e-51	8.53e-50
7487170	7487170	17	+	MPDU1	385	63	55.2121	9.27583	5.89944	2.56058	14.9849	9.22e-51	9.29e-50
89556967	89556994	16	-	ANKRD11	72	346	10.3254	50.9434	0.204245	-2.29163	-14.9646	1.25e-50	1.26e-49
60640937	60640937	20	-	TAF4	221	598	31.6932	88.0468	0.360685	-1.47119	-14.9616	1.31e-50	1.32e-49
10315759	10315754	11	-	SBF2	67	336	9.60834	49.4711	0.195847	-2.3522	-14.9601	1.34e-50	1.35e-49
23402110	23402110	20	-	NAPB	112	420	16.0617	61.8389	0.26093	-1.93827	-14.9573	1.4e-50	1.4e-49
26986630	26986630	10	+	PDSS1	97	393	13.9106	57.8635	0.241714	-2.04863	-14.9562	1.42e-50	1.43e-49
40499839	40499869	12	-	SLC2A13	189	548	27.1041	80.685	0.336747	-1.57026	-14.9544	1.46e-50	1.46e-49
48755214	48755214	X	+	PQBP1	837	288	120.033	42.4038	2.8264	1.49896	14.9519	1.51e-50	1.52e-49
74960008	74960042	14	-	NPC2	653	189	93.6455	27.8275	3.35675	1.74706	14.9418	1.76e-50	1.77e-49
21356405	21356405	22	-	THAP7	641	183	91.9246	26.9441	3.40276	1.76671	14.9328	2.02e-50	2.02e-49
55333964	55333884	17	+	MSI2	138	464	19.7903	68.3172	0.290721	-1.78229	-14.9276	2.18e-50	2.18e-49
30544434	30544448	7	-	GGCT	350	785	50.1928	115.58	0.434759	-1.20171	-14.9248	2.27e-50	2.28e-49
99933737	99933737	7	+	PILRB	131	452	18.7865	66.5504	0.283366	-1.81926	-14.9238	2.31e-50	2.31e-49
15736418	15736426	1	+	EFHD2	1863	2606	267.169	383.695	0.696385	-0.522044	-14.9184	2.5e-50	2.5e-49
129402873	129402873	X	-	ZNF280C	40	278	5.73632	40.9314	0.14224	-2.8136	-14.9131	2.71e-50	2.71e-49
227127999	227127999	1	+	ADCK3	332	759	47.6115	111.752	0.42656	-1.22918	-14.9087	2.89e-50	2.89e-49
56152423	56152423	19	+	ZNF580/ZNF581	1724	2449	247.236	360.579	0.685749	-0.544248	-14.9005	3.27e-50	3.27e-49
160939097	160939108	3	+	NMD3	239	623	34.2745	91.7276	0.374338	-1.41759	-14.8952	3.54e-50	3.53e-49
78149083	78149083	1	-	ZZZ3	147	478	21.081	70.3785	0.300531	-1.73441	-14.8929	3.66e-50	3.65e-49
73356082	73356038	13	-	DIS3	672	1209	96.3702	178.008	0.54164	-0.884593	-14.8878	3.95e-50	3.94e-49
110434173	110434173	12	-	GIT2	127	444	18.2128	65.3725	0.279703	-1.83803	-14.886	4.06e-50	4.05e-49
48949238	48949249	19	+	GRWD1	2007	1029	287.82	151.505	1.89914	0.925349	14.8823	4.29e-50	4.28e-49
49337914	49337914	17	+	UTP18	252	642	36.1388	94.5251	0.382973	-1.38469	-14.8822	4.3e-50	4.28e-49
128598472	128598466	3	+	ACAD9	267	664	38.29	97.7643	0.392277	-1.35005	-14.8763	4.7e-50	4.67e-49
42092331	42092333	17	-	TMEM101	557	142	79.8783	20.9074	3.80714	1.92871	14.875	4.79e-50	4.76e-49
33984684	33984682	21	-	C21orf59	514	1005	73.7118	147.972	0.498487	-1.00437	-14.8732	4.92e-50	4.89e-49
1821508	1821541	16	-	NME3	534	131	76.5799	19.2878	3.95505	1.9837	14.8679	5.33e-50	5.29e-49
59465820	59465820	8	+	SDCBP	196	556	28.108	81.8629	0.344156	-1.53887	-14.8645	5.6e-50	5.56e-49
17935164	17935164	2	+	GEN1	28	249	4.01543	36.6616	0.111949	-3.15909	-14.8643	5.62e-50	5.57e-49
102861525	102861575	9	+	INVS	224	599	32.1234	88.194	0.364956	-1.45421	-14.8584	6.14e-50	6.09e-49
47916600	47916600	4	-	NFXL1	59	317	8.46108	46.6736	0.183032	-2.44983	-14.8532	6.63e-50	6.58e-49
93394813	93394830	11	+	KIAA1731	25	241	3.5852	35.4837	0.103564	-3.2714	-14.8346	8.75e-50	8.67e-49
85833303	85833303	16	+	COX4I1	2798	1582	401.256	232.926	1.72236	0.784389	14.8317	9.13e-50	9.04e-49
42143969	42144045	17	-	LSM12	710	1254	101.82	184.633	0.551713	-0.858009	-14.8312	9.2e-50	9.11e-49
32605396	32605399	11	+	EIF3M	2078	2838	298.002	417.854	0.713241	-0.487538	-14.8272	9.78e-50	9.67e-49
139760756	139760756	9	-	EDF1	2112	1103	302.878	162.401	1.86447	0.898767	14.8271	9.78e-50	9.67e-49
23145621	23145631	8	+	R3HCC1	553	141	79.3047	20.7602	3.80652	1.92847	14.8203	1.08e-49	1.07e-48
63993772	63993772	11	+	NUDT22	605	167	86.7619	24.5883	3.51834	1.8149	14.8108	1.25e-49	1.23e-48
4843891	4843899	17	+	RNF167	593	161	85.041	23.7049	3.57662	1.8386	14.8086	1.29e-49	1.27e-48
202645656	202645630	2	-	ALS2	118	426	16.9222	62.7223	0.270957	-1.88386	-14.8048	1.36e-49	1.34e-48
53813589	53813589	5	+	SNX18	172	516	24.6662	75.9735	0.325556	-1.61902	-14.8044	1.37e-49	1.35e-48
37458722	37458722	2	-	CEBPZ	100	394	14.3408	58.0107	0.248505	-2.00865	-14.8018	1.43e-49	1.41e-48
46766554	46766554	12	-	SLC38A2	99	392	14.1974	57.7163	0.24729	-2.01572	-14.7951	1.58e-49	1.55e-48
117002351	117002374	6	+	KPNA5	40	275	5.73632	40.4897	0.143788	-2.79798	-14.794	1.6e-49	1.58e-48
155089588	155089588	7	+	INSIG1	1097	444	157.319	65.3725	2.40435	1.26565	14.7913	1.67e-49	1.64e-48
54603817	54603829	5	+	SKIV2L2	75	347	10.7556	51.0907	0.212062	-2.23744	-14.788	1.75e-49	1.72e-48
52586534	52586534	13	+	ALG11	160	496	22.9453	73.0287	0.315133	-1.66597	-14.7856	1.81e-49	1.78e-48
48647079	48647079	3	-	UQCRC1	3679	2223	527.598	327.304	1.61176	0.68864	14.7785	2.02e-49	1.98e-48
145214905	145214901	5	-	PRELID2	70	337	10.0386	49.6183	0.20392	-2.29392	-14.7779	2.03e-49	2e-48
64085593	64085640	11	+	PRDX5	662	197	94.9361	29.0054	3.26524	1.70719	14.7758	2.1e-49	2.06e-48
113558304	113558330	4	+	LARP7	24	237	3.44179	34.8948	0.101209	-3.30459	-14.7707	2.26e-49	2.22e-48
30670112	30670087	2	+	LCLAT1	191	544	27.3909	80.096	0.342797	-1.54457	-14.7395	3.59e-49	3.52e-48
131949360	131949360	6	-	MED23	110	410	15.7749	60.3665	0.26254	-1.92939	-14.7379	3.68e-49	3.61e-48
87505840	87505840	7	+	DBF4	105	401	15.0578	59.0414	0.256298	-1.9641	-14.7335	3.93e-49	3.85e-48
26157022	26157052	6	+	HIST1H1E	263	21	37.7163	3.09194	11.8474	3.5665	14.7287	4.22e-49	4.13e-48
123747832	123747832	4	+	FGF2	50	295	7.1704	43.4344	0.167004	-2.58205	-14.727	4.32e-49	4.23e-48
31531317	31531320	11	+	ELP4	99	390	14.1974	57.4218	0.248556	-2.00836	-14.7255	4.42e-49	4.32e-48
797452	797452	19	+	PTBP1	4014	4897	575.64	721.012	0.798406	-0.324805	-14.7177	4.96e-49	4.85e-48
8021771	8021723	1	+	PARK7	1852	932	265.592	137.223	1.93479	0.952176	14.7075	5.77e-49	5.63e-48
53461317	53461317	X	-	HSD17B10	1732	852	248.383	125.445	1.97924	0.984947	14.7036	6.11e-49	5.96e-48
45542314	45542314	19	+	CLASRP	121	428	17.3524	63.0167	0.276509	-1.8546	-14.6975	6.69e-49	6.52e-48
140149769	140149769	9	+	NELFB	1320	585	189.299	86.1327	2.19637	1.13512	14.6942	7.03e-49	6.85e-48
37101490	37101490	20	+	RALGAPB	99	389	14.1974	57.2746	0.249194	-2.00466	-14.6906	7.41e-49	7.22e-48
229761994	229761994	1	+	URB2	180	525	25.8135	77.2986	0.334805	-1.57861	-14.6889	7.59e-49	7.39e-48
48450557	48450545	17	-	MRPL27	806	277	115.587	40.7842	2.82962	1.50061	14.6865	7.87e-49	7.66e-48
10230584	10230578	19	-	EIF3G	1858	937	266.452	137.96	1.9307	0.949127	14.6847	8.07e-49	7.85e-48
84937333	84937333	6	-	KIAA1009	19	222	2.72475	32.6863	0.0861566	-3.53689	-14.6663	1.06e-48	1.03e-47
40174583	40174583	7	+	C7orf10	19	222	2.72475	32.6863	0.0861566	-3.53689	-14.6663	1.06e-48	1.03e-47
78730590	78730590	15	+	IREB2	321	734	46.034	108.071	0.426492	-1.22941	-14.6635	1.1e-48	1.07e-47
73881922	73881922	11	-	C2CD3	79	351	11.3292	51.6796	0.220729	-2.17966	-14.6545	1.26e-48	1.22e-47
29563034	29563034	1	+	PTPRU	402	846	57.65	124.561	0.463256	-1.11012	-14.6542	1.27e-48	1.23e-47
24163333	24163333	2	+	UBXN2A	116	418	16.6353	61.5444	0.271482	-1.88107	-14.6524	1.3e-48	1.26e-47
155437183	155437165	7	+	RBM33	93	377	13.337	55.5077	0.241638	-2.04908	-14.6519	1.31e-48	1.27e-47
227751244	227751225	1	+	ZNF678	311	719	44.5999	105.862	0.421848	-1.24521	-14.6423	1.51e-48	1.46e-47
136743153	136743150	2	-	DARS	161	493	23.0887	72.587	0.319021	-1.64828	-14.6401	1.56e-48	1.51e-47
21852124	21852102	18	-	OSBPL1A	241	617	34.5613	90.8442	0.381128	-1.39165	-14.6399	1.56e-48	1.51e-47
4851856	4851827	17	-	PFN1	4214	2629	604.322	387.082	1.56108	0.642544	14.6384	1.6e-48	1.55e-47
100303756	100303751	7	+	POP7	1315	584	188.582	85.9855	2.19179	1.13211	14.6303	1.8e-48	1.74e-47
946548	946535	2	+	SNTG2	12	203	1.7209	29.8888	0.0607193	-4.0417	-14.6251	1.94e-48	1.88e-47
92931141	92931141	11	-	SLC36A4	170	507	24.3794	74.6483	0.327491	-1.61047	-14.6248	1.95e-48	1.88e-47
79479825	79479825	17	-	ACTG1	18750	14246	2688.9	2097.52	1.28193	0.35832	14.6184	2.14e-48	2.07e-47
156265465	156265470	1	-	C1orf85	1396	636	200.198	93.6417	2.1367	1.09538	14.6162	2.21e-48	2.13e-47
93835698	93835715	12	-	UBE2N	1184	1813	169.795	266.938	0.636222	-0.652399	-14.6148	2.26e-48	2.18e-47
3262135	3262135	18	+	MYL12B	810	281	116.161	41.3731	2.80327	1.48711	14.6124	2.34e-48	2.26e-47
95732128	95732106	8	+	DPY19L4	176	516	25.2398	75.9735	0.333097	-1.58599	-14.6073	2.52e-48	2.43e-47
56553936	56553936	16	-	BBS2	183	527	26.2437	77.593	0.339074	-1.56033	-14.605	2.61e-48	2.51e-47
26569011	26569014	2	+	EPT1	354	778	50.7665	114.549	0.443671	-1.17244	-14.6044	2.63e-48	2.53e-47
128748314	128748316	8	+	MYC	298	699	42.7356	102.918	0.415809	-1.26601	-14.6041	2.65e-48	2.54e-47
219433041	219433041	2	-	USP37	73	338	10.4688	49.7656	0.211946	-2.23823	-14.5989	2.85e-48	2.74e-47
6915943	6915943	17	+	RNASEK	2787	1587	399.678	233.663	1.71019	0.774156	14.5985	2.87e-48	2.75e-47
4007749	4007746	19	+	PIAS4	263	648	37.7163	95.4085	0.395947	-1.33662	-14.5965	2.96e-48	2.84e-47
59477244	59477244	17	+	TBX2	589	163	84.4674	23.9994	3.50911	1.81111	14.5911	3.2e-48	3.07e-47
29818168	29818168	16	+	MAZ	3499	2103	501.785	309.636	1.62036	0.696317	14.5895	3.28e-48	3.14e-47
30029070	30029070	6	+	ZNRD1	456	99	65.3941	14.5763	4.46257	2.15788	14.5861	3.44e-48	3.3e-47
100663214	100663214	X	+	HNRNPH2	466	929	66.8282	136.782	0.488949	-1.03224	-14.5827	3.62e-48	3.46e-47
23342819	23342819	20	+	GZF1	141	458	20.2205	67.4338	0.300894	-1.73267	-14.5699	4.37e-48	4.18e-47
18822193	18822193	18	+	GREB1L	26	237	3.72861	34.8948	0.109405	-3.19225	-14.5673	4.53e-48	4.33e-47
197025507	197025494	3	-	DLG1	72	335	10.3254	49.3239	0.210938	-2.24511	-14.5593	5.1e-48	4.87e-47
62314274	62314313	11	-	AHNAK	32	251	4.58906	36.9561	0.12654	-2.98234	-14.5587	5.14e-48	4.91e-47
686302	686302	16	-	C16orf13	1341	603	192.31	88.7829	2.16476	1.11421	14.5563	5.33e-48	5.09e-47
91404972	91404999	10	-	PANK1	271	658	38.8636	96.8809	0.401766	-1.31557	-14.5496	5.87e-48	5.61e-47
17135037	17134989	9	+	CNTLN	58	307	8.31767	45.2013	0.185815	-2.42806	-14.5495	5.88e-48	5.61e-47
115249130	115249150	9	+	KIAA1958	106	397	15.2013	58.4524	0.261326	-1.93608	-14.5337	7.41e-48	7.06e-47
2802455	2802358	16	+	SRRM2	43	275	6.16655	40.4897	0.154388	-2.69537	-14.5302	7.79e-48	7.43e-47
131241387	131241378	7	-	PODXL	95	377	13.6238	55.5077	0.246796	-2.01861	-14.5229	8.68e-48	8.26e-47
64901966	64901990	11	-	SYVN1	151	473	21.6546	69.6423	0.311928	-1.68071	-14.5216	8.84e-48	8.41e-47
58765293	58765293	14	+	ARID4A	53	296	7.60063	43.5817	0.17629	-2.50398	-14.5211	8.91e-48	8.48e-47
100183752	100183752	7	-	LRCH4	287	680	41.1581	100.12	0.411675	-1.28042	-14.5176	9.38e-48	8.92e-47
136499438	136499438	2	+	UBXN4	216	575	30.9761	84.6603	0.366635	-1.44758	-14.514	9.87e-48	9.38e-47
81408072	81408072	14	-	CEP128	62	314	8.8913	46.2319	0.194063	-2.3654	-14.5087	1.07e-47	1.01e-46
124408687	124408680	8	-	ATAD2	27	238	3.87202	35.042	0.113028	-3.14525	-14.5085	1.07e-47	1.02e-46
95951380	95951410	7	-	SLC25A13	107	398	15.3447	58.5997	0.263113	-1.92624	-14.5072	1.09e-47	1.04e-46
109506075	109506106	1	-	AKNAD1/CLCC1	255	633	36.5691	93.2	0.393023	-1.34731	-14.5056	1.12e-47	1.06e-46
58768232	58768232	16	-	GOT2	1336	1982	191.593	291.821	0.656662	-0.606777	-14.4985	1.24e-47	1.17e-46
32403957	32403949	1	-	PTP4A2	482	946	69.1227	139.285	0.496631	-1.00975	-14.4858	1.49e-47	1.41e-46
76458956	76458956	6	+	MYO6	52	293	7.45722	43.14	0.174774	-2.51644	-14.485	1.51e-47	1.43e-46
52263984	52263984	15	-	LEO1	82	352	11.7595	51.8269	0.228388	-2.13044	-14.4847	1.51e-47	1.43e-46
74791068	74791074	8	-	UBE2W	116	413	16.6353	60.8082	0.274763	-1.86374	-14.4824	1.57e-47	1.48e-46
52383711	52383716	10	-	SGMS1	39	265	5.59291	39.0174	0.145534	-2.78057	-14.4815	1.59e-47	1.5e-46
228297000	228297000	1	-	MRPL55	577	159	82.7465	23.4104	3.52382	1.81714	14.4788	1.65e-47	1.56e-46
90032781	90032775	7	+	CLDN12	251	626	35.9954	92.1693	0.391196	-1.35404	-14.4743	1.76e-47	1.66e-46
27825487	27825487	13	+	RPL21	639	191	91.6378	28.122	3.25058	1.7007	14.4743	1.76e-47	1.66e-46
148778664	148778664	2	+	MBD5	65	319	9.32152	46.9681	0.200168	-2.32072	-14.4721	1.82e-47	1.72e-46
34100302	34100250	21	-	SYNJ1	64	317	9.17812	46.6736	0.198362	-2.33379	-14.4713	1.84e-47	1.73e-46
12948030	12948010	18	+	SEH1L	441	891	63.243	131.187	0.482478	-1.05146	-14.4707	1.86e-47	1.75e-46
131873615	131873615	9	+	PPP2R4	881	325	126.343	47.8515	2.63688	1.39883	14.4694	1.89e-47	1.78e-46
79633776	79633773	17	+	CCDC137	322	728	46.1774	107.187	0.431341	-1.2131	-14.4686	1.91e-47	1.8e-46
42971786	42971786	7	-	PSMA2	518	130	74.2854	19.1406	3.86606	1.95087	14.4676	1.94e-47	1.83e-46
22109585	22109585	1	-	USP48	130	436	18.643	64.1946	0.291518	-1.77834	-14.4517	2.44e-47	2.3e-46
103880244	103880244	10	-	LDB1	307	706	44.0263	103.948	0.424095	-1.23754	-14.4476	2.59e-47	2.44e-46
70557719	70557719	16	+	SF3B3	867	1427	124.335	210.105	0.591969	-0.756406	-14.438	2.99e-47	2.81e-46
103892797	103892797	10	+	PPRC1	817	1366	117.164	201.124	0.582757	-0.779034	-14.432	3.26e-47	3.06e-46
79950471	79950471	5	+	MSH3	48	283	6.88359	41.6676	0.167201	-2.58034	-14.4215	3.79e-47	3.56e-46
111775815	111775815	9	-	CTNNAL1	176	510	25.2398	75.09	0.33701	-1.56914	-14.4213	3.8e-47	3.56e-46
135915169	135915169	3	-	MSL2	75	337	10.7556	49.6183	0.218342	-2.19534	-14.4194	3.91e-47	3.66e-46
107683068	107683035	X	+	COL4A5	120	418	17.209	61.5444	0.280787	-1.83245	-14.4181	3.98e-47	3.73e-46
7788127	7788122	17	+	CHD3	317	719	45.4604	105.862	0.429968	-1.2177	-14.417	4.05e-47	3.79e-46
49504669	49504669	12	-	LMBR1L	309	40	44.3131	5.88942	7.41526	2.8905	14.4093	4.52e-47	4.23e-46
79764166	79764166	7	+	GNAI1	119	416	17.0656	61.2499	0.279798	-1.83754	-14.4084	4.58e-47	4.29e-46
133561762	133561759	5	-	CTD-2410N18.5/PPP2CA	645	1152	92.4982	169.615	0.54561	-0.874059	-14.4077	4.63e-47	4.33e-46
77532034	77532036	11	-	RSF1	88	361	12.6199	53.152	0.238863	-2.06575	-14.4074	4.65e-47	4.35e-46
20159956	20159956	X	-	EIF1AX	328	734	47.0378	108.071	0.435773	-1.19835	-14.4046	4.84e-47	4.52e-46
234614883	234614910	1	-	TARBP1	98	379	14.054	55.8022	0.253192	-1.9817	-14.4021	5.02e-47	4.69e-46
171710762	171710764	5	-	UBTD2	210	562	30.1157	82.7463	0.36472	-1.45514	-14.3996	5.21e-47	4.86e-46
60280617	60280617	1	+	HOOK1	67	321	9.60834	47.2626	0.204979	-2.28645	-14.3988	5.26e-47	4.91e-46
129987614	129987522	9	+	GARNL3	16	208	2.29453	30.625	0.0779343	-3.6816	-14.3961	5.47e-47	5.1e-46
61089650	61089691	18	-	VPS4B	156	477	22.3717	70.2313	0.319512	-1.64606	-14.3889	6.08e-47	5.66e-46
148622557	148622557	X	+	CXorf40A	269	26	38.5768	3.82812	9.84613	3.29956	14.3881	6.14e-47	5.72e-46
46010700	46010745	19	+	VASP	603	174	86.4751	25.619	3.3662	1.75112	14.3861	6.33e-47	5.89e-46
42275160	42275161	2	+	PKDCC	637	192	91.3509	28.2692	3.2236	1.68867	14.3713	7.84e-47	7.29e-46
76970584	76970584	10	+	VDAC2	3098	1824	444.278	268.557	1.65407	0.726021	14.3684	8.16e-47	7.59e-46
128982467	128982467	4	+	LARP1B	98	378	14.054	55.655	0.253861	-1.97789	-14.3667	8.38e-47	7.79e-46
185216823	185216823	3	-	TMEM41A	257	631	36.8559	92.9055	0.397351	-1.33151	-14.3666	8.39e-47	7.79e-46
13505125	13505225	17	-	HS3ST3A1	275	657	39.4372	96.7336	0.4083	-1.2923	-14.3615	9.03e-47	8.38e-46
129208968	129208959	4	-	PGRMC2	1136	1742	162.912	256.484	0.635315	-0.654457	-14.3586	9.41e-47	8.73e-46
47445525	47445525	6	+	CD2AP	166	492	23.8057	72.4398	0.329553	-1.60142	-14.3548	9.94e-47	9.22e-46
13461792	13461755	3	-	NUP210	462	914	66.2545	134.573	0.492708	-1.0212	-14.3541	1e-46	9.31e-46
11639949	11639961	19	-	ECSIT	444	97	63.6732	14.2818	4.43429	2.1487	14.3516	1.04e-46	9.64e-46
224033649	224033649	1	-	TP53BP2	95	372	13.6238	54.7716	0.250107	-1.99938	-14.3449	1.15e-46	1.06e-45
118573929	118573929	12	+	PEBP1	1869	959	268.03	141.199	1.89761	0.924183	14.3439	1.16e-46	1.08e-45
224370942	224370942	1	+	DEGS1	249	618	35.7086	90.9915	0.393106	-1.34701	-14.3309	1.4e-46	1.3e-45
176032931	176032928	2	-	ATF2	249	618	35.7086	90.9915	0.393106	-1.34701	-14.3309	1.4e-46	1.3e-45
7567314	7567318	18	+	PTPRM	19	214	2.72475	31.5084	0.0893673	-3.48411	-14.3249	1.53e-46	1.41e-45
36863507	36863489	1	-	LSM10	833	301	119.459	44.3178	2.69169	1.42851	14.3247	1.53e-46	1.42e-45
68566866	68566863	4	-	UBA6	55	295	7.88744	43.4344	0.183474	-2.44635	-14.3209	1.62e-46	1.5e-45
36235595	36235595	1	-	CLSPN	63	311	9.03471	45.7902	0.199056	-2.32876	-14.3176	1.7e-46	1.57e-45
79946865	79946865	5	-	MTRNR2L2	33	247	4.73247	36.3671	0.132516	-2.91577	-14.2974	2.27e-46	2.1e-45
99182614	99182602	4	+	RAP1GDS1	98	376	14.054	55.3605	0.255209	-1.97025	-14.2956	2.33e-46	2.15e-45
22019440	22019440	16	+	C16orf52	69	322	9.89516	47.4098	0.210381	-2.24892	-14.2891	2.56e-46	2.36e-45
51705268	51705268	3	+	TEX264	847	310	121.467	45.643	2.6576	1.41013	14.2859	2.68e-46	2.47e-45
69166491	69166491	16	-	CHTF8	544	146	78.014	21.4964	3.617	1.85479	14.2799	2.92e-46	2.69e-45
73460364	73460364	2	-	PRADC1	546	147	78.3008	21.6436	3.6057	1.85028	14.2798	2.92e-46	2.69e-45
77685111	77685111	1	-	PIGK	370	787	53.061	115.874	0.458386	-1.12536	-14.2716	3.29e-46	3.03e-45
43823185	43823177	2	-	THADA	83	348	11.9029	51.2379	0.233801	-2.09665	-14.2699	3.37e-46	3.1e-45
28343389	28343389	12	+	CCDC91	71	325	10.182	47.8515	0.214424	-2.22146	-14.2566	4.08e-46	3.75e-45
178157660	178157661	5	-	ZNF354A	110	396	15.7749	58.3052	0.271806	-1.87935	-14.2552	4.16e-46	3.82e-45
124069099	124069099	12	+	TMED2	1807	2497	259.138	367.647	0.704937	-0.504433	-14.2494	4.52e-46	4.15e-45
49761161	49761161	12	+	SPATS2	155	471	22.2283	69.3479	0.321511	-1.63706	-14.2479	4.62e-46	4.24e-45
23034379	23034381	15	-	NIPA2	555	1030	79.5915	151.652	0.525141	-0.929222	-14.2395	5.21e-46	4.78e-45
33709862	33709862	18	+	ELP2	399	825	57.2198	121.469	0.4715	-1.08467	-14.2361	5.47e-46	5.02e-45
36606719	36606719	5	+	SLC1A3	151	464	21.6546	68.3172	0.31797	-1.65304	-14.2308	5.9e-46	5.4e-45
145575236	145575287	1	+	PIAS3	111	397	15.9183	58.4524	0.273572	-1.87001	-14.2296	6e-46	5.5e-45
5931118	5931076	20	-	TRMT6	158	475	22.6585	69.9368	0.32495	-1.62171	-14.2212	6.77e-46	6.19e-45
201676282	201676286	2	+	BZW1	214	562	30.6893	82.7463	0.371644	-1.42801	-14.219	6.99e-46	6.39e-45
112641770	112641760	2	-	ANAPC1	299	686	42.879	101.003	0.425099	-1.23413	-14.2147	7.43e-46	6.79e-45
131580779	131580779	9	+	ENDOG	364	64	52.2005	9.42306	5.49199	2.45733	14.2064	8.36e-46	7.64e-45
49507722	49507739	3	+	DAG1	693	1202	99.3818	176.977	0.5618	-0.831872	-14.199	9.3e-46	8.49e-45
38178568	38178568	3	-	ACAA1	810	291	116.161	42.8455	2.70717	1.43678	14.1954	9.78e-46	8.93e-45
142149942	142149942	5	+	ARHGAP26	12	193	1.7209	28.4164	0.0638543	-3.96907	-14.1936	1e-45	9.16e-45
71520585	71520585	8	-	TRAM1	1689	2361	242.216	347.623	0.696866	-0.521046	-14.1805	1.21e-45	1.1e-44
39946285	39946312	20	-	ZHX3	51	283	7.31381	41.6676	0.177501	-2.4941	-14.1715	1.38e-45	1.25e-44
22396834	22396773	7	-	RAPGEF5	43	266	6.16655	39.1646	0.159598	-2.64749	-14.1664	1.48e-45	1.35e-44
166034012	166034012	4	-	TMEM192	273	647	39.1504	95.2613	0.411597	-1.2807	-14.1638	1.53e-45	1.4e-44
76196219	76196277	15	+	FBXO22	696	1204	99.812	177.271	0.563293	-0.828043	-14.1633	1.54e-45	1.41e-44
44803279	44803286	3	+	KIF15	62	305	8.8913	44.9068	0.199777	-2.32354	-14.1623	1.57e-45	1.43e-44
51915010	51914960	15	-	DMXL2	61	303	8.74789	44.6123	0.197885	-2.33727	-14.1615	1.59e-45	1.44e-44
47492244	47492244	17	-	PHB	411	85	58.9407	12.515	4.6802	2.22657	14.1505	1.86e-45	1.69e-44
36531819	36531819	11	-	TRAF6	157	471	22.5151	69.3479	0.325641	-1.61865	-14.1441	2.03e-45	1.85e-44
7991009	7991009	19	-	CTXN1	636	1128	91.2075	166.082	0.549445	-0.863954	-14.1376	2.23e-45	2.02e-44
30264026	30264026	17	+	SUZ12	65	310	9.32152	45.643	0.205967	-2.27952	-14.1276	2.57e-45	2.33e-44
142888539	142888539	2	-	LRP1B	30	236	4.30224	34.7475	0.126329	-2.98475	-14.1256	2.64e-45	2.4e-44
62229135	62229138	14	+	SNAPC1	59	298	8.46108	43.8761	0.194675	-2.36086	-14.1217	2.79e-45	2.53e-44
134734919	134734919	5	-	H2AFY	2163	2879	310.192	423.891	0.731836	-0.450407	-14.12	2.86e-45	2.59e-44
152989838	152989838	X	-	BCAP31	1228	546	176.105	80.3905	2.18914	1.13037	14.1184	2.92e-45	2.65e-44
69865016	69865007	14	-	ERH	1783	911	255.697	134.131	1.90564	0.930275	14.1022	3.68e-45	3.33e-44
35162006	35162015	9	+	UNC13B	260	626	37.2861	92.1693	0.405184	-1.30335	-14.1016	3.71e-45	3.36e-44
693109	693085	6	-	EXOC2	96	367	13.7672	54.0354	0.256157	-1.9649	-14.1012	3.73e-45	3.37e-44
46696380	46696390	X	+	RP2	156	468	22.3717	68.9062	0.325647	-1.61862	-14.0989	3.85e-45	3.48e-44
67525453	67525453	8	-	MYBL1	68	315	9.75175	46.3791	0.211961	-2.23813	-14.0959	4.03e-45	3.64e-44
30821792	30821792	22	+	MTFP1	533	144	76.4365	21.2019	3.59294	1.84517	14.0801	5.04e-45	4.55e-44
85302561	85302562	X	-	CHM	87	350	12.4765	51.5324	0.243578	-2.03755	-14.0731	5.56e-45	5.01e-44
[truncated: 17,824 more rows]
