# Supplementary material for: Selective translational usage of TSS and core promoters revealed by translatome sequencing
Source: BMC Genomics. 2019 Apr 11;20:282. doi: 10.1186/s12864-019-5650-0 (PMC6463679; doi:10.1186/s12864-019-5650-0)
Supplement: Supplementary file 8 — Table S5. Comparison of genes’ abundance between translatome and transcriptome. “Ep”, “Et” and “Sfc” are all defined in the main text. “p-value” and “q-value” are calculated with the R package of DEGseq. Genes are ranked by the q-value. Genes with too few reads to calculated the p-values are removed from this table. (XLSX 925 kb) [file 12864_2019_5650_MOESM8_ESM.xlsx]

## Sheet: TableS5_DEGseq_UniGene_Expr
GeneNames	Tag number in translatome	Tag number in transcriptome	RPM in translatome (Ep)	RPM in transcriptome (Et)	Sfc	p-value	q-value
HIST1H2AH	369360	14275	52969.2	2101.78	25.2009	0	0
HIST1H2AG	117140	3819	16798.8	562.292	29.8705	0	0
HIST1H3H	99147	1638	14218.5	241.172	58.9319	0	0
HIST1H3A	79365	1634	11381.6	240.583	47.2892	0	0
HIST1H4D	53320	999	7646.52	147.088	51.9513	0	0
HIST1H4C	40296	1439	5778.77	211.872	27.2625	0	0
HIST1H4E	36514	1002	5236.4	147.53	35.4705	0	0
HIST1H2BK	29333	780	4206.59	114.844	36.5979	0	0
HIST1H4B	41734	5401	5984.99	795.218	7.52541	0	0
HIST1H4A	26376	621	3782.53	91.4332	41.3253	0	0
HIST1H2AM	26921	1474	3860.69	217.025	17.7814	0	0
HIST1H2BC	23387	567	3353.88	83.4825	40.1279	0	0
HIST3H2A	19242	202	2759.46	29.7415	92.4737	0	0
HIST1H2BL	16195	215	2322.49	31.6556	73.1396	0	0
HIST1H2BJ	16984	710	2435.64	104.537	23.278	0	0
HIST3H2BB	16075	1049	2305.28	154.45	14.9168	0	0
HIST4H4	13387	433	1919.8	63.7529	30.0676	0	0
HIST1H1D	14758	921	2116.42	135.604	15.5966	0	0
HIST1H4H	14164	843	2031.23	124.119	16.3528	0	0
HIST2H2BE	15033	1240	2155.85	182.572	11.8023	0	0
HIST1H2AI	11598	60	1663.25	8.83412	186.179	0	0
HIST1H2AB	10830	225	1553.11	33.128	46.7441	0	0
RPS9	15632	1907	2241.76	280.778	7.9816	0	0
NCL	4164	17843	597.151	2627.12	0.227332	0	0
HIST1H1E	16838	2449	2414.71	360.579	6.69516	0	0
HSP90B1	1839	12402	263.727	1826.01	0.144475	0	0
SRRM2	976	10299	139.966	1516.38	0.0923629	0	0
HIST1H2AL	9865	539	1414.72	79.3599	17.8055	0	0
HIST1H2BO	8991	398	1289.38	58.5997	21.9674	0	0
HIST2H2AC	9995	741	1433.36	109.101	13.1268	0	0
CALR	4322	15997	619.81	2355.32	0.263184	0	0
HIST1H1C	12076	1567	1731.8	230.718	7.5033	0	0
RPS15	20912	5626	2998.95	828.346	3.62009	0	0
HIST1H3J	8282	448	1187.71	65.9614	17.9803	0	0
RPLP1	19952	5469	2861.28	805.23	3.55305	0	0
HIST1H2BN	7150	223	1025.37	32.8335	31.1375	0	0
RPL8	28512	10488	4088.85	1544.2	2.64776	0	0
RPL13	18035	5072	2586.36	746.778	3.46304	0	0
IRS4	3458	12155	495.905	1789.65	0.277137	0	0
HIST1H2AK	6191	238	887.839	35.042	25.2672	0	0
TUBA1B	30992	12753	4444.5	1877.69	2.36693	0	0
SUPT16H	553	6040	79.3047	889.302	0.0892787	0	0
RPLP0	7101	669	1018.34	98.5005	10.329	0	0
ATP1A1	1205	7305	172.807	1075.55	0.160746	0	0
HIST1H3B	10172	1951	1458.75	287.256	5.07679	0	0
RPL13A	6812	667	976.896	98.206	9.93831	0	0
EEF2	19633	7135	2815.53	1050.52	2.67996	0	0
RPL35	16095	5231	2308.15	770.188	2.99661	0	0
HNRNPA2B1	1591	7397	228.162	1089.1	0.209569	0	0
DNAJA1	777	5679	111.428	836.15	0.133367	0	0
TMED9	9058	1836	1298.99	270.324	4.8039	0	0
HIST1H3F	4455	139	638.883	20.4657	31.0703	0	0
SSB	767	5164	109.994	760.323	0.14478	0	0
RPL27A	5140	537	737.118	79.0654	9.31237	0	0
RPL30	12281	3863	1761.19	568.77	3.09613	0	0
HNRNPM	848	5053	121.61	743.98	0.163571	0	0
PRKDC	534	4276	76.5799	629.578	0.121776	0	0
G3BP1	3874	10148	555.563	1494.14	0.371869	0	0
TPR	373	3810	53.4912	560.967	0.0955166	0	0
SMC1A	502	4002	71.9909	589.236	0.122326	0	0
ATP5G3	5253	757	753.323	111.457	6.75369	0	0
RPL29	10687	3349	1532.6	493.091	3.10772	0	0
LRPPRC	629	4141	90.2037	609.702	0.148087	0	0
STIP1	2359	7268	338.3	1070.11	0.3162	0	0
APLP2	2077	6797	297.859	1000.76	0.297703	0	0
CANX	2568	7545	368.272	1110.89	0.331571	0	0
MKI67	286	3121	41.0147	459.522	0.0894534	0	0
EIF5B	125	2691	17.926	396.21	0.0454846	0	0
HELLS	525	3652	75.2892	537.704	0.14018	0	0
RPS14	5819	1174	834.492	172.854	4.8255	0	0
CCT8	2080	6500	298.289	957.03	0.311754	0	0
HIST2H2AB	2767	53	396.81	7.80347	50.2197	0	0
HIST2H2BF	2991	152	428.934	22.3798	19.0853	0	0
CYC1	5097	921	730.951	135.604	5.38711	0	0
EIF4G1	2446	6831	350.776	1005.76	0.34883	0	0
GUK1	7050	1884	1011.03	277.391	3.64381	0	0
H2AFX	3667	411	525.877	60.5137	8.67753	0	0
HNRNPH3	1129	4614	161.908	679.344	0.238442	0	0
C19orf48	4180	612	599.446	90.1081	6.64626	0	0
HIST1H3D	2653	129	380.462	18.9934	19.9316	0	0
FUT5/NDUFA11	8973	3023	1286.8	445.093	2.89066	0	0
RPLP2	8576	2813	1229.87	414.173	2.96898	0	0
DPH2	2818	187	404.124	27.533	14.6283	0	0
ZNF703	3139	7571	450.158	1114.72	0.403884	0	0
PAXBP1	258	2587	36.9993	380.898	0.097374	0	0
HLA-C	7450	2279	1068.39	335.549	3.18335	0	0
TIMM13	7170	2165	1028.24	318.765	3.22499	0	0
SET	2482	6479	355.939	953.938	0.373191	0	0
RPS12	8322	2797	1193.44	411.817	2.89753	0	0
DCTPP1	4837	1048	693.665	154.303	4.49322	0	0
GSTP1	4458	881	639.313	129.714	4.9256	0	0
HIST1H2AC	2416	119	346.474	17.521	19.6682	0	0
PLS3	625	3272	89.63	481.754	0.186218	0	0
HIST1H2BF	2840	259	407.279	38.134	10.6549	0	0
GOLGB1	37	1940	5.3061	285.637	0.0189199	0	0
RPS6	15475	7236	2219.24	1065.4	2.08292	0	0
NDUFS8	6120	1702	877.657	250.595	3.5013	0	0
CXADR	650	3281	93.2152	483.079	0.193128	0	0
TRMT112	7255	2301	1040.43	338.789	3.07041	0	0
TPI1	5632	1465	807.674	215.7	3.74316	0	0
RPL36	8951	3254	1283.65	479.104	2.67891	0	0
PDIA3	656	3241	94.0757	477.19	0.197313	0	0
TUBA1C	5202	1286	746.009	189.345	3.9384	0	0
CALU	497	2915	71.2738	429.191	0.16626	0	0
NRD1	644	3209	92.3548	472.478	0.195639	0	0
SRRM1	293	2446	42.0186	360.138	0.116919	0	0
CBX3	1161	4151	166.497	611.174	0.27254	0	0
WDR83OS	3022	361	433.379	53.152	8.14015	0	0
GNB2L1	10855	4447	1556.69	654.756	2.37731	0	0
STRA13	3864	707	554.129	104.095	5.31913	0	0
TM9SF3	1077	3964	154.45	583.641	0.264759	0	0
OAZ1	3284	476	470.952	70.084	6.71167	0	0
RBM25	365	2552	52.3439	375.745	0.139536	0	0
PSMB6	5538	1507	794.194	221.884	3.57816	0	0
DDX1	520	2872	74.5722	422.86	0.176547	0	0
SSR4	2929	362	420.042	53.2992	7.86795	0	0
ATP5G2	4325	944	620.24	138.99	4.45998	0	0
HNRNPU	1032	3779	147.997	556.402	0.266121	0	0
COX8A/AP000721.4	3395	562	486.87	82.7463	5.878	0	0
ZMPSTE24	543	2828	77.8706	416.382	0.187213	0	0
RPAP3	83	1745	11.9029	256.926	0.0466991	0	0
TOP2A	213	2052	30.5459	302.127	0.1014	0	0
ENAH	723	3111	103.684	458.049	0.226529	0	0
FAU	3074	482	440.836	70.9675	6.20448	0	0
RPS3	10996	4825	1576.92	710.411	2.21955	0	0
PRDX1	7663	2816	1098.94	414.615	2.6501	0	0
RPL18	6598	2215	946.206	326.126	2.90077	0	0
CLTC	1116	3775	160.043	555.814	0.288073	0	0
RPL15	3151	526	451.879	77.4458	5.82854	0	0
RNASEH2C	3291	586	471.956	86.2799	5.46488	0	0
LAPTM4B	1563	4481	224.147	659.762	0.339839	0	0
HIST1H2BD	1996	117	286.243	17.2265	16.5262	0	0
MYBL2	9188	3763	1317.63	554.047	2.37795	0	0
RPS10	6047	1951	867.189	287.256	3.01817	0	0
C20orf27	6559	2236	940.614	329.218	2.85655	0	0
KIF5B	616	2833	88.3394	417.118	0.211974	0	0
NAE1	734	3030	105.262	446.123	0.236118	0	0
ANP32A	938	3395	134.517	499.864	0.269253	0	0
DDX21	577	2731	82.7465	402.1	0.205983	0	0
BMS1	366	2291	52.4874	337.316	0.155853	0	0
CDK4	5332	1606	764.652	236.46	3.2328	0	0
CKAP5	81	1600	11.6161	235.577	0.0497124	0	0
NDUFV1	3118	564	447.146	83.0408	5.37939	0	0
SPEN	287	2069	41.1581	304.63	0.135392	0	0
NUP214	219	1907	31.4064	280.778	0.112171	0	0
PTPN11	693	2879	99.3818	423.891	0.234632	0	0
H2AFZ	3504	746	502.502	109.838	4.5717	0	0
CSDE1	4278	8081	613.5	1189.81	0.515669	0	0
DDOST	7338	2793	1052.33	411.228	2.55861	0	0
TPM3	410	2304	58.7973	339.23	0.173569	0	0
NARS	169	1752	24.236	257.956	0.0943048	0	0
PSMD12	636	2729	91.2075	401.805	0.227187	0	0
VPS13A	100	1560	14.3408	229.687	0.0628443	0	0
IPO7	447	2354	64.1034	346.592	0.185189	0	0
SNRNP200	1030	3412	147.71	502.367	0.294169	0	0
RPL5	6327	10545	907.343	1552.6	0.58443	0	0
PDCD4	195	1772	27.9646	260.901	0.107527	0	0
RNF187	5053	1561	724.641	229.834	3.15195	0	0
PUM1	624	2666	89.4866	392.53	0.228171	0	0
UBR4	369	2146	52.9176	315.967	0.167742	0	0
HSPA4	946	3216	135.664	473.509	0.286659	0	0
TOP1	185	1723	26.5305	253.687	0.104933	0	0
URI1	551	2492	79.0178	366.911	0.215574	0	0
APH1A	3391	757	486.297	111.457	4.36007	0	0
ALDOA	9371	4160	1343.88	612.499	2.19389	0	0
LARS	388	2153	55.6423	316.998	0.175789	0	0
EEF1G	3307	737	474.251	108.512	4.36737	0	0
SMARCC1	195	1706	27.9646	251.184	0.111685	0	0
UBE2G2	1066	3355	152.873	493.975	0.309615	0	0
KHDRBS1	1245	3643	178.543	536.378	0.332992	0	0
NID1	821	2940	117.738	432.872	0.272161	0	0
SCAF4	441	2232	63.243	328.629	0.19269	0	0
DDX6	670	2651	96.0834	390.321	0.246358	0	0
COX5B	3262	735	467.797	108.218	4.31966	0	0
SF1	950	3126	136.238	460.258	0.296156	0	0
STK4	260	1823	37.2861	268.41	0.139235	0	0
NCAPG	279	1864	40.0109	274.447	0.146098	0	0
PREB	4010	1103	575.066	162.401	3.53947	0	0
ZRANB2	181	1634	25.9569	240.583	0.108262	0	0
IGF2BP2	233	1749	33.4141	257.515	0.130094	0	0
AAMP	5256	1773	753.753	261.048	2.88668	0	0
U2SURP	302	1897	43.3092	279.306	0.155363	0	0
PSMD1	419	2137	60.088	314.642	0.19123	0	0
BTAF1	272	1817	39.007	267.527	0.146125	0	0
ARCN1	848	2904	121.61	427.572	0.284588	0	0
NCBP1	309	1880	44.3131	276.803	0.160393	1.08e-307	6.56e-306
PIBF1	89	1358	12.7633	199.946	0.0643019	4.97e-307	3.01e-305
COX6A1	7957	3429	1141.1	504.87	2.25993	4.5e-304	2.71e-302
CHCHD2	5217	1799	748.16	264.876	2.82387	4.52e-304	2.71e-302
DYNC1H1	882	2924	126.486	430.516	0.293965	4.72e-303	2.82e-301
TUFM	5999	2255	860.305	332.016	2.59068	6.49e-302	3.85e-300
SLC25A23	909	2962	130.358	436.111	0.299071	1.41e-301	8.35e-300
AGPS	466	2169	66.8282	319.354	0.209508	1.53e-300	8.99e-299
NDUFB7	2716	542	389.496	79.8016	4.87595	1.2e-298	7.03e-297
ILF3	708	2604	101.533	383.401	0.265013	2.02e-298	1.18e-296
MYH10	210	1613	30.1157	237.491	0.127175	1.45e-295	8.36e-294
PPA1	1242	3465	178.113	510.171	0.349252	2.31e-295	1.33e-293
POLR2G	2759	570	395.663	83.9242	4.71011	1.36e-294	7.8e-293
MIF	3093	726	443.561	106.893	4.14664	2.55e-293	1.45e-291
SF3B5	2401	420	344.323	61.8389	5.56069	1.37e-292	7.76e-291
ATP6V0B	3643	998	522.436	146.941	3.55368	6.52e-292	3.68e-290
HNRNPK	2775	5628	397.957	828.641	0.480316	6.54e-292	3.67e-290
SAFB	302	1798	43.3092	264.729	0.163914	6.48e-291	3.62e-289
LBR	668	2499	95.7966	367.941	0.260559	7.1e-291	3.95e-289
GAPVD1	381	1958	54.6385	288.287	0.189809	3.62e-290	2e-288
XPO1	1593	3958	228.449	582.758	0.392118	1.44e-288	7.96e-287
ADAMTS1	727	2583	104.258	380.309	0.27433	9.92e-287	5.44e-285
UBE3C	484	2143	69.4095	315.525	0.220228	2.08e-286	1.13e-284
MYL6	2101	313	301.3	46.0847	6.52598	3.59e-285	1.95e-283
FTL	513	2185	73.5683	321.709	0.228919	1.62e-283	8.73e-282
PPP6R3	209	1564	29.9723	230.276	0.130536	1.91e-283	1.03e-281
IMP3	3481	945	499.204	139.137	3.58599	5.07e-282	2.71e-280
CHORDC1	366	1893	52.4874	278.717	0.188609	9.46e-282	5.03e-280
HSPH1	559	2260	80.1651	332.752	0.241144	2.89e-281	1.53e-279
CTDSPL2	203	1536	29.1118	226.154	0.129111	9.46e-280	4.98e-278
LY6E	3899	1167	559.148	171.824	3.25289	1.46e-279	7.65e-278
VAT1	3927	1182	563.164	174.032	3.23469	1.81e-279	9.44e-278
XRCC2	285	1712	40.8713	252.067	0.162477	1.85e-278	9.63e-277
AGPAT2	2231	379	319.943	55.8022	5.72506	9.65e-278	4.99e-276
POLR2A	1709	4054	245.084	596.892	0.410699	7.84e-276	4.04e-274
SRPK1	395	1922	56.6462	282.986	0.200455	7.6e-275	3.9e-273
SLK	189	1477	27.1041	217.467	0.125038	8.28e-273	4.23e-271
MCM4	2441	5045	350.059	742.802	0.471339	2.05e-271	1.04e-269
RIF1	467	2046	66.9716	301.244	0.222575	2.17e-271	1.1e-269
G3BP2	759	2559	108.847	376.775	0.289079	5.03e-270	2.53e-268
PM20D2	552	2197	79.1613	323.476	0.244954	5.67e-270	2.85e-268
UPF3B	222	1539	31.8366	226.595	0.140879	2.01e-269	1e-267
ATP6V1F	4030	1271	577.935	187.136	3.08719	5.54e-269	2.76e-267
PGRMC1	4625	1598	663.262	235.282	2.81824	5.96e-269	2.95e-267
THRAP3	635	2339	91.0641	344.384	0.26464	1.26e-268	6.2e-267
GPX4	5045	1850	723.494	272.385	2.65553	1.42e-265	6.97e-264
NOP16	2206	397	316.358	58.4524	5.4047	1.81e-263	8.85e-262
UPF2	58	1116	8.31767	164.315	0.0511978	3.25e-263	1.59e-261
CUTA	2962	742	424.775	109.249	3.8855	7.86e-263	3.82e-261
MAP4	287	1644	41.1581	242.055	0.170379	1.74e-260	8.42e-259
RPS11	1777	233	254.836	34.3058	7.40968	6.98e-260	3.36e-258
DLD	566	2163	81.169	318.47	0.255105	8.32e-257	3.99e-255
RSRC2	227	1499	32.5536	220.706	0.147884	2.22e-256	1.06e-254
SUMO1	1768	4023	253.545	592.328	0.428146	2.47e-256	1.17e-254
RPS5	3367	964	482.855	141.935	3.40026	7.34e-256	3.48e-254
SBNO1	233	1510	33.4141	222.325	0.150676	7.84e-256	3.7e-254
CCT5	1167	3135	167.357	461.583	0.36271	7.46e-255	3.51e-253
EEF1B2	3398	987	487.301	145.321	3.35165	1.49e-253	6.96e-252
TTC3	496	2010	71.1304	295.943	0.240608	7.3e-251	3.4e-249
BIRC6	277	1580	39.724	232.632	0.171116	8.07e-250	3.75e-248
VPS41	161	1323	23.0887	194.792	0.118982	1.2e-249	5.55e-248
IGF2BP1	936	2746	134.23	404.308	0.332164	3.55e-249	1.63e-247
GPI	1694	3874	242.933	570.39	0.426008	6.3e-249	2.89e-247
APP	1000	2839	143.408	418.001	0.343238	1.22e-247	5.57e-246
CACYBP	1627	3766	233.325	554.488	0.420898	9.18e-247	4.18e-245
DDX18	183	1360	26.2437	200.24	0.131495	5.28e-246	2.4e-244
HLA-A	1561	177	223.86	26.0607	8.56095	8.74e-246	3.95e-244
LARP4B	1426	3465	204.5	510.171	0.400964	9.07e-245	4.08e-243
CD164	1189	3111	170.512	458.049	0.372394	3.14e-244	1.41e-242
ANP32E	1901	4131	272.619	608.229	0.448308	1.33e-243	5.95e-242
LTA4H	993	2802	142.404	412.554	0.345336	1.26e-242	5.61e-241
HSPA8	1703	3836	244.224	564.795	0.432512	1.71e-240	7.58e-239
PDCD5	811	2499	116.304	367.941	0.31628	5.65e-240	2.49e-238
TPX2	755	2397	108.273	352.923	0.306986	7.48e-238	3.29e-236
HSP90AB1	3576	6275	512.827	923.902	0.555115	9.44e-238	4.14e-236
SRSF5	638	2198	91.4944	323.623	0.28294	3.26e-237	1.42e-235
ZNF664/FAM101A	2829	5318	405.701	782.998	0.5182	2.44e-236	1.06e-234
PAGR1	4619	1724	662.402	253.834	2.60896	6.9e-236	2.99e-234
ACBD3	495	1937	70.987	285.195	0.24917	6.59e-235	2.84e-233
CUL1	508	1958	72.8513	288.287	0.252963	2.19e-234	9.41e-233
STMN1	965	2713	138.389	399.45	0.346612	6.33e-234	2.71e-232
RP11-196G11.1/VKORC1	2940	812	421.62	119.555	3.52446	1.05e-233	4.46e-232
HINT1	3384	1043	485.293	153.566	3.15874	1.58e-233	6.72e-232
PPP1CB	2004	4195	287.39	617.652	0.46538	2.07e-231	8.76e-230
C10orf137	235	1412	33.7009	207.896	0.162507	4.6e-230	1.94e-228
MYH9	975	2705	139.823	398.272	0.351237	1.98e-229	8.32e-228
POLR3K	2301	515	329.982	75.8262	4.3474	5.48e-229	2.3e-227
TMED3	2454	587	351.923	86.4272	4.06836	8.55e-229	3.57e-227
MED4	638	2158	91.4944	317.734	0.288183	9.05e-229	3.77e-227
POLR1A	458	1842	65.6809	271.208	0.242459	1.2e-228	4.96e-227
SEC62	119	1140	17.0656	167.848	0.102207	6.61e-228	2.73e-226
FAM135A	108	1112	15.4881	163.726	0.0951503	1.14e-227	4.71e-226
SYAP1	596	2081	85.4712	306.397	0.279191	1.28e-227	5.26e-226
IPO9	520	1948	74.5722	286.815	0.260259	1.77e-227	7.25e-226
ILF2	6267	2767	898.738	407.4	2.20574	4.81e-227	1.96e-225
ACTR2	867	2518	124.335	370.739	0.33555	5.91e-226	2.4e-224
EPHA7	186	1287	26.6739	189.492	0.141219	1.88e-225	7.63e-224
FMR1	241	1404	34.5613	206.718	0.167593	6.68e-225	2.69e-223
DCAF16	1296	3161	185.857	465.411	0.399468	1.01e-224	4.07e-223
CNBP	5324	8273	763.505	1218.08	0.626841	3.13e-224	1.26e-222
TEX10	360	1639	51.6269	241.319	0.214262	4.63e-224	1.85e-222
IARS2	541	1968	77.5838	289.759	0.268005	8.58e-224	3.42e-222
YDJC	3604	1202	516.843	176.977	2.91931	7.16e-222	2.84e-220
RAPH1	135	1155	19.3601	170.057	0.114366	1.15e-221	4.56e-220
NCAPG2	148	1185	21.2244	174.474	0.122151	1.69e-221	6.65e-220
PRKAR1A	968	2650	138.819	390.174	0.355953	4.7e-221	1.85e-219
HSD17B4	331	1570	47.4681	231.16	0.205691	5.16e-221	2.02e-219
TOMM22	3017	890	432.662	131.039	3.30001	6.25e-221	2.44e-219
VPS26A	397	1693	56.933	249.269	0.228709	2.34e-220	9.11e-219
CD320	2343	556	336.005	81.8629	4.1007	2.7e-220	1.05e-218
RAD51C	713	2239	102.25	329.66	0.310377	1.03e-219	3.98e-218
ID3	2342	559	335.862	82.3046	4.07698	6.36e-219	2.45e-217
SMC3	164	1210	23.5189	178.155	0.132501	2.1e-218	8.07e-217
SNRNP70	960	2622	137.672	386.051	0.356782	4.29e-218	1.64e-216
SLC39A1	3179	990	455.894	145.763	3.12618	2.1e-216	8.02e-215
PIK3C2A	109	1070	15.6315	157.542	0.0997925	8.47e-216	3.22e-214
STRBP	118	1090	16.9222	160.487	0.106	2.84e-215	1.07e-213
EML4	200	1274	28.6816	187.578	0.153356	2.72e-214	1.03e-212
HLTF	127	1102	18.2128	162.253	0.112796	1.01e-212	3.8e-211
AIFM1	423	1707	60.6616	251.331	0.241663	1.24e-212	4.67e-211
TMBIM6	4323	1655	619.953	243.675	2.54355	5.51e-211	2.06e-209
SAP130	451	1749	64.677	257.515	0.251449	1.08e-210	4.03e-209
SNRPB	4130	1545	592.275	227.479	2.60295	2.84e-210	1.05e-208
EXOC6B	55	912	7.88744	134.279	0.0594398	3.13e-210	1.16e-208
STT3B	183	1219	26.2437	179.48	0.146696	8.88e-210	3.28e-208
CENPF	62	928	8.8913	136.634	0.0657574	1.18e-209	4.33e-208
TOP2B	470	1777	67.4018	261.637	0.257899	2.2e-209	8.06e-208
RPS2	1562	241	224.003	35.4837	6.29792	5.7e-208	2.09e-206
MPZL1	1068	2730	153.16	401.953	0.381193	7.71e-208	2.81e-206
PPP2R1A	3240	1052	464.642	154.892	2.9985	8.46e-208	3.08e-206
IPO11	1104	2783	158.323	409.756	0.386532	9.55e-208	3.46e-206
ROCK2	79	964	11.3292	141.935	0.0804678	1.52e-207	5.48e-206
RPS6KB2	2612	724	374.582	106.598	3.5116	5.65e-207	2.04e-205
SLC39A7	1992	427	285.669	62.8695	4.53821	1.67e-206	6e-205
SLC39A6	389	1617	55.7857	238.08	0.234637	2.16e-206	7.75e-205
KIAA0196	321	1488	46.034	219.086	0.210479	3.04e-206	1.09e-204
PCBP2	2509	4689	359.811	690.387	0.521242	5.49e-206	1.96e-204
ACTB	4036	6577	578.795	968.367	0.597744	2.36e-205	8.38e-204
TRIM33	258	1359	36.9993	200.093	0.185318	3.41e-205	1.2e-203
FKBP5	188	1211	26.9607	178.302	0.151684	5.85e-205	2.06e-203
MCCC2	552	1899	79.1613	279.6	0.28338	6.12e-205	2.15e-203
SHPRH	128	1073	18.3562	157.984	0.11675	1.83e-204	6.42e-203
TRIM24	243	1320	34.8482	194.351	0.179728	3.79e-203	1.32e-201
SRM	8033	4063	1152	598.217	1.92556	3.87e-203	1.35e-201
CAPZA1	307	1447	44.0263	213.05	0.20702	5.68e-203	1.97e-201
RPL7A	2975	927	426.639	136.487	3.1243	1.74e-202	6.01e-201
DIAPH1	254	1335	36.4257	196.559	0.185731	2.48e-201	8.55e-200
HSP90AA1	3234	5566	463.782	819.512	0.565977	3.25e-201	1.12e-199
SNX27	167	1148	23.9491	169.026	0.142196	1.05e-200	3.61e-199
ZNHIT1	1732	326	248.383	47.9987	5.1661	2.28e-200	7.8e-199
AKIRIN1	1097	2726	157.319	401.364	0.392112	2.04e-199	6.95e-198
NDUFB11	3236	1080	464.069	159.014	2.9172	3.23e-199	1.1e-197
DENND6A	352	1514	50.4796	222.914	0.2268	1.41e-198	4.79e-197
CALM2	1301	3016	186.574	444.062	0.420283	1.68e-198	5.7e-197
HEY1	1056	2660	151.439	391.646	0.386829	1.92e-198	6.47e-197
ATP2A2	497	1773	71.2738	261.048	0.273308	3.24e-198	1.09e-196
ANXA5	1311	3018	188.008	444.356	0.423232	1.94e-196	6.52e-195
RCN1	643	2009	92.2114	295.796	0.311973	2.81e-196	9.4e-195
CCDC47	611	1954	87.6223	287.698	0.304805	8.84e-196	2.95e-194
ZC3H15	184	1166	26.3871	171.676	0.154195	8.89e-196	2.96e-194
BAZ1B	273	1348	39.1504	198.473	0.197662	2.74e-195	9.09e-194
DLG1	137	1058	19.6469	155.775	0.126684	4.88e-195	1.61e-193
TRAP1	3736	6125	535.773	901.817	0.594149	1.32e-194	4.34e-193
TSPAN6	1331	3035	190.876	446.859	0.427279	1.55e-194	5.08e-193
PNN	413	1606	59.2275	236.46	0.250793	4.39e-194	1.44e-192
HAT1	155	1095	22.2283	161.223	0.138407	5.35e-194	1.75e-192
BRD3	506	1767	72.5645	260.165	0.279194	1.31e-193	4.26e-192
TOR3A	1894	413	271.615	60.8082	4.46106	1.93e-193	6.27e-192
CNOT11	666	2032	95.5098	299.182	0.319464	2.22e-193	7.2e-192
NAA25	297	1386	42.5922	204.068	0.209103	3.72e-193	1.2e-191
CAPRIN1	477	1714	68.4057	252.361	0.271351	5.56e-193	1.79e-191
TJP1	159	1100	22.8019	161.959	0.141318	5.56e-193	1.79e-191
PRELID1	3050	1000	437.395	147.235	2.96938	6e-193	1.92e-191
TCERG1	114	993	16.3485	146.205	0.112426	3.66e-192	1.17e-190
EIF3A	609	1930	87.3355	284.164	0.307585	1.52e-191	4.84e-190
APRT	2419	672	346.904	98.9422	3.5036	2.55e-191	8.11e-190
EXOSC10	368	1508	52.7742	222.031	0.238032	1.96e-190	6.22e-189
PROSER1	510	1757	73.1381	258.693	0.282999	4.97e-190	1.57e-188
NCOA6	133	1027	19.0733	151.211	0.126715	2.24e-189	7.08e-188
SSR2	3265	1133	468.227	166.818	2.80574	3.79e-189	1.19e-187
KMT2A	213	1201	30.5459	176.83	0.17321	3.92e-189	1.23e-187
2018-03-07	233	1242	33.4141	182.866	0.183171	4.36e-189	1.37e-187
PPP1R12A	209	1191	29.9723	175.357	0.171394	1.01e-188	3.14e-187
MIA3	113	976	16.2051	143.702	0.113386	2.61e-188	8.14e-187
DEK	1229	2852	176.249	419.915	0.419862	4.06e-188	1.26e-186
KIF2A	403	1561	57.7935	229.834	0.251782	4.47e-188	1.39e-186
GFPT1	198	1162	28.3948	171.088	0.166454	2.93e-187	9.05e-186
HSPBP1	1469	243	210.666	35.7782	5.8745	5.57e-187	1.72e-185
IK	300	1365	43.0224	200.976	0.214458	7.23e-187	2.22e-185
DDB1	1670	3449	239.491	507.815	0.471716	6.27e-186	1.92e-184
AGTRAP	1811	393	259.712	57.8635	4.48234	7.27e-186	2.22e-184
UBAP2L	699	2046	100.242	301.244	0.332983	1.11e-185	3.39e-184
ZNF581	1072	98	153.733	14.4291	10.588	2.33e-185	7.07e-184
DNTTIP2	341	1435	48.9022	211.283	0.231817	3.58e-185	1.09e-183
MON2	188	1132	26.9607	166.67	0.162263	4.57e-185	1.38e-183
RPAP2	82	888	11.7595	130.745	0.0906375	4.61e-185	1.39e-183
DNM2	815	2221	116.878	327.01	0.35761	1.6e-184	4.8e-183
PABPC1	1096	2636	157.175	388.112	0.405127	7.3e-184	2.19e-182
SPDL1	99	925	14.1974	136.193	0.104902	9.85e-184	2.95e-182
SERF2	3169	1100	454.46	161.959	2.80491	1.46e-183	4.36e-182
MGEA5	175	1098	25.0964	161.664	0.15576	1.56e-183	4.64e-182
SIVA1	1691	345	242.503	50.7962	4.76662	2.64e-183	7.84e-182
UROD	2149	560	308.184	82.4518	3.73443	3.12e-183	9.26e-182
CYBA	2859	932	410.004	137.223	2.98641	1.56e-182	4.62e-181
FADD	1929	458	276.634	67.4338	4.09771	1.23e-181	3.64e-180
PDZD8	997	2476	142.978	364.555	0.392365	3.72e-181	1.09e-179
CEPT1	117	957	16.7787	140.904	0.119704	7.92e-181	2.33e-179
AHCTF1	238	1217	34.1311	179.185	0.190931	1.44e-180	4.23e-179
GAPDH	12520	7402	1795.47	1089.84	1.64741	1.8e-180	5.26e-179
HIST1H2AE	803	10	115.157	1.47235	73.302	3.67e-180	1.07e-178
KMT2C	208	1153	29.8289	169.762	0.176195	7.35e-180	2.14e-178
TNPO1	255	1245	36.5691	183.308	0.199932	3.57e-179	1.04e-177
ATP6V0A1	207	1145	29.6855	168.585	0.176575	2.12e-178	6.12e-177
EIF4A1	1469	260	210.666	38.2812	5.4914	2.64e-178	7.63e-177
CCDC117	575	1805	82.4596	265.76	0.310538	1.88e-177	5.41e-176
RPS21	2049	527	293.843	77.593	3.78339	2.44e-177	7e-176
CDK2AP1	1345	2948	192.884	434.05	0.44451	5.24e-177	1.5e-175
C11orf31	2271	639	325.68	94.0834	3.45899	5.52e-177	1.58e-175
SON	255	1235	36.5691	181.836	0.20155	8.63e-177	2.46e-175
APPL1	97	892	13.9106	131.334	0.106598	2.89e-176	8.22e-175
PRPS2	247	1215	35.4218	178.891	0.198456	8.83e-176	2.51e-174
SNX17	2917	989	418.321	145.616	2.87149	1.72e-175	4.86e-174
HNRNPAB	1206	2738	172.95	403.13	0.429159	1.84e-174	5.21e-173
C15orf39	424	1536	60.805	226.154	0.269189	1.87e-174	5.27e-173
WDR43	541	1734	77.5838	255.306	0.304158	2.24e-174	6.3e-173
HNRNPA0	2492	763	357.373	112.341	3.17922	4.58e-174	1.28e-172
EZR	911	2309	130.645	339.966	0.384468	4.95e-174	1.39e-172
GUF1	462	1599	66.2545	235.429	0.281725	6.72e-174	1.87e-172
NCAPD3	350	1400	50.1928	206.13	0.243868	1.69e-173	4.7e-172
IARS	1268	2819	181.841	415.057	0.438248	1.84e-173	5.11e-172
GNB1	1495	3131	214.395	460.994	0.465187	2.25e-173	6.23e-172
DHX29	136	972	19.5035	143.113	0.136884	2.33e-173	6.44e-172
CLIC1	4151	1724	595.287	253.834	2.34465	9.44e-173	2.6e-171
CIB1	1585	323	227.302	47.557	4.77163	4.13e-172	1.14e-170
RPS29	1402	246	201.058	36.2199	5.53851	2.45e-171	6.73e-170
RBL1	116	917	16.6353	135.015	0.12386	5.62e-171	1.54e-169
RRP1B	1377	2944	197.473	433.461	0.455698	2.7e-169	7.37e-168
SRP54	439	1536	62.9561	226.154	0.278697	7.07e-169	1.93e-167
MTRF1L	308	1302	44.1697	191.7	0.230811	8.6e-169	2.34e-167
EIF3B	2527	4435	362.392	652.989	0.555043	1.13e-168	3.06e-167
KHSRP	809	2126	116.017	313.022	0.370836	1.58e-168	4.27e-167
JMJD4	1927	492	276.347	72.4398	3.81097	3.07e-168	8.29e-167
RAD18	145	972	20.7942	143.113	0.145896	3.31e-168	8.92e-167
PAK2	262	1209	37.5729	178.008	0.211518	2.03e-167	5.47e-166
STXBP1	183	1050	26.2437	154.597	0.170292	2.83e-167	7.59e-166
EXOC4	93	848	13.337	124.856	0.107534	3.61e-167	9.67e-166
LSG1	354	1378	50.7665	202.89	0.250586	5.76e-167	1.54e-165
PREPL	93	845	13.337	124.414	0.107915	2.25e-166	6e-165
COX7A2	1348	234	193.314	34.4531	5.59759	4.36e-166	1.16e-164
NOSIP	1731	404	248.239	59.4831	4.16795	5.47e-166	1.45e-164
MRPS12	1285	209	184.279	30.7722	5.97234	1.09e-165	2.89e-164
DNM1	601	1787	86.1883	263.11	0.327831	2.05e-165	5.41e-164
NOL9	835	2146	119.746	315.967	0.379178	4.88e-165	1.28e-163
TSPAN17	1540	319	220.848	46.9681	4.69423	5.67e-165	1.49e-163
YARS	1314	2830	188.438	416.676	0.452373	6.24e-165	1.64e-163
KLHL23	172	1017	24.6662	149.738	0.165286	7.9e-165	2.07e-163
NDUFA2	1514	308	217.12	45.3485	4.77947	9.9e-165	2.58e-163
FUBP3	286	1243	41.0147	183.014	0.224531	1.08e-164	2.81e-163
TCEAL4	402	1452	57.65	213.786	0.270004	1.41e-164	3.66e-163
MYSM1	208	1087	29.8289	160.045	0.186886	9.93e-164	2.58e-162
HDAC1	889	2215	127.49	326.126	0.391108	4.95e-163	1.28e-161
FAM208B	222	1110	31.8366	163.431	0.195293	1.68e-162	4.33e-161
TRIP12	326	1307	46.751	192.437	0.243336	2.05e-162	5.27e-161
DENR	2010	3734	288.25	549.777	0.524391	2.73e-162	7.01e-161
DIAPH2	58	742	8.31767	109.249	0.0769801	3.65e-162	9.36e-161
R3HDM1	196	1054	28.108	155.186	0.181652	1.23e-161	3.14e-160
RAD50	101	846	14.4842	124.561	0.116991	1.36e-161	3.47e-160
TMOD3	170	999	24.3794	147.088	0.166313	2.13e-161	5.44e-160
EIF4G2	11753	7029	1685.48	1034.92	1.62855	3.26e-161	8.29e-160
ANAPC11	1940	518	278.212	76.2679	3.64435	3.96e-161	1e-159
STXBP4	26	656	3.72861	96.5864	0.0395982	7.82e-161	1.98e-159
RSU1	294	1240	42.162	182.572	0.231355	1.44e-160	3.64e-159
PLOD2	487	1575	69.8397	231.896	0.30147	4.56e-160	1.15e-158
SUPT5H	688	1894	98.6648	278.864	0.354041	1.09e-159	2.73e-158
CLEC16A	387	1403	55.4989	206.571	0.269021	1.24e-159	3.12e-158
OPA1	308	1261	44.1697	185.664	0.238312	1.84e-159	4.61e-158
SYNCRIP	510	1609	73.1381	236.902	0.309019	2.94e-159	7.36e-158
HSPA5	5787	2849	829.903	419.474	1.9782	7.76e-159	1.94e-157
C7orf55-LUC7L2	359	1350	51.4835	198.768	0.259386	8.32e-159	2.07e-157
UBQLN1	1151	2566	165.063	377.806	0.437047	8.33e-159	2.07e-157
PPIG	480	1557	68.8359	229.245	0.300577	9.43e-159	2.34e-157
GTF3C1	716	1932	102.68	284.459	0.361191	9.55e-159	2.36e-157
BRD4	317	1274	45.4604	187.578	0.242758	1.11e-158	2.74e-157
NCKAP1	475	1548	68.1188	227.92	0.299179	1.31e-158	3.22e-157
PPAT	505	1596	72.4211	234.988	0.308485	2.79e-158	6.85e-157
NIPBL	134	908	19.2167	133.69	0.144381	4.37e-158	1.07e-156
RPF2	262	1169	37.5729	172.118	0.218751	4.58e-158	1.12e-156
PYCRL	1583	356	227.015	52.4158	4.3247	1.82e-157	4.45e-156
SNRPD2	4413	1967	632.86	289.612	2.18479	6.01e-157	1.46e-155
DLAT	1081	2452	155.024	361.021	0.429563	3.23e-156	7.86e-155
BZW1	1268	2712	181.841	399.302	0.455534	3.24e-156	7.86e-155
NAA15	335	1294	48.0417	190.523	0.25255	6.96e-156	1.69e-154
CHMP1A	1403	279	201.202	41.0787	4.88849	1.02e-155	2.47e-154
LIN7C	386	1383	55.3555	203.627	0.272206	1.09e-155	2.63e-154
SAFB2	84	782	12.0463	115.138	0.105402	1.9e-155	4.57e-154
SLC38A1	308	1243	44.1697	183.014	0.241761	2.14e-155	5.14e-154
LRBA	71	748	10.182	110.132	0.0932757	6.46e-155	1.55e-153
MTHFD1	193	1020	27.6778	150.18	0.18484	7.76e-155	1.86e-153
GOLM1	513	1591	73.5683	234.251	0.31435	1.3e-154	3.11e-153
CCNL1	463	1507	66.3979	221.884	0.299562	2.91e-154	6.93e-153
SMCHD1	81	770	11.6161	113.371	0.103251	3.36e-154	7.98e-153
RAPGEF6	52	697	7.45722	102.623	0.0735689	3.53e-154	8.37e-153
ASH1L	47	682	6.74018	100.415	0.0680517	1.28e-153	3.04e-152
DDX39A	2483	828	356.082	121.911	2.91927	1.61e-153	3.8e-152
RLF	141	905	20.2205	133.248	0.152387	2.08e-153	4.91e-152
ASCC3	110	835	15.7749	122.942	0.129021	3.09e-153	7.28e-152
LRPAP1	2668	934	382.613	137.518	2.78098	9.25e-153	2.17e-151
MLLT4	85	772	12.1897	113.666	0.108026	3.74e-152	8.76e-151
SRSF10	1071	2411	153.59	354.984	0.432827	9.42e-152	2.2e-150
MKLN1	93	789	13.337	116.169	0.115568	1.38e-151	3.22e-150
CLINT1	354	1308	50.7665	192.584	0.263989	1.52e-151	3.54e-150
FNBP4	162	942	23.2321	138.696	0.168104	2.06e-151	4.8e-150
UBE2V2	326	1257	46.751	185.075	0.25301	2.97e-151	6.89e-150
WDR36	422	1423	60.5182	209.516	0.289187	4.38e-151	1.02e-149
RANBP2	294	1198	42.162	176.388	0.239461	5.09e-151	1.18e-149
RP4-559A3.7/PYCR2	1939	547	278.068	80.5378	3.4496	6.29e-151	1.45e-149
PARP1	1032	2348	147.997	345.709	0.428263	2.05e-150	4.71e-149
IL6ST	160	931	22.9453	137.076	0.167998	1.01e-149	2.31e-148
MYCBP2	122	848	17.4958	124.856	0.140816	1.44e-149	3.31e-148
FDPS	2005	586	287.533	86.2799	3.32986	2.9e-149	6.63e-148
CNN3	525	1583	75.2892	233.074	0.323318	4.12e-149	9.41e-148
MCRS1	1287	243	184.566	35.7782	5.14703	4.75e-149	1.08e-147
PSAT1	959	2236	137.528	329.218	0.417919	5.09e-149	1.16e-147
FAM98A	695	1846	99.6686	271.797	0.366936	1.11e-148	2.52e-147
LMAN1	1078	2401	154.594	353.512	0.437468	1.72e-148	3.91e-147
DNAJC10	194	995	27.8212	146.499	0.190459	2.78e-148	6.29e-147
MRPL23	1977	575	283.518	84.6603	3.34611	4.01e-148	9.05e-147
USP47	143	888	20.5074	130.745	0.157494	5.07e-148	1.14e-146
OSBP	194	992	27.8212	146.057	0.191035	1.47e-147	3.32e-146
PCM1	138	875	19.7903	128.831	0.154271	1.81e-147	4.06e-146
C5orf51	216	1035	30.9761	152.389	0.203793	2.03e-147	4.56e-146
ANAPC5	3806	1636	545.811	240.877	2.26541	2.75e-147	6.15e-146
URM1	1470	329	210.81	48.4404	4.34503	4.99e-147	1.11e-145
ACO1	383	1334	54.9253	196.412	0.28001	2.68e-146	5.97e-145
VPRBP	295	1176	42.3054	173.149	0.244766	1.18e-145	2.63e-144
MYO9A	69	708	9.89516	104.243	0.0957917	1.53e-145	3.39e-144
NUCB2	193	979	27.6778	144.143	0.192576	6.63e-145	1.47e-143
UBE2G1	462	1459	66.2545	214.816	0.308746	9.48e-145	2.1e-143
WDR54	1377	293	197.473	43.14	4.56922	2.58e-144	5.69e-143
ARL6IP1	6246	8511	895.727	1253.12	0.71482	3.7e-144	8.16e-143
TARSL2	219	1027	31.4064	151.211	0.208223	3.86e-144	8.48e-143
SREK1	292	1162	41.8752	171.088	0.2452	9.78e-144	2.15e-142
LAMTOR4	1313	266	188.295	39.1646	4.79808	1.25e-143	2.75e-142
AP3B1	121	822	17.3524	121.027	0.144083	1.77e-143	3.86e-142
RPL38	2678	977	384.047	143.849	2.66863	3.65e-143	7.98e-142
COLGALT1	1588	395	227.732	58.158	3.91074	6.47e-143	1.41e-141
PI4KA	293	1159	42.0186	170.646	0.246674	1.17e-142	2.54e-141
PDHA1	912	2130	130.788	313.611	0.417225	2.01e-142	4.37e-141
JUN	3044	1195	436.534	175.946	2.48022	2.66e-142	5.76e-141
PSMB5	1872	539	268.46	79.3599	3.37982	3.75e-142	8.11e-141
NHP2	5179	2552	742.71	375.745	1.97638	5.52e-142	1.19e-140
BAZ2A	434	1399	62.2391	205.982	0.302496	6.42e-142	1.38e-140
SDF2L1	1857	534	266.309	78.6237	3.3841	2.97e-141	6.39e-140
PRC1	225	1026	32.2668	151.063	0.214118	3.49e-141	7.5e-140
DSG2	353	1258	50.6231	185.222	0.273702	4.3e-141	9.21e-140
RPL37A	4859	2346	696.82	345.414	2.01705	4.55e-141	9.74e-140
AASDHPPT	559	1596	80.1651	234.988	0.341426	4.62e-141	9.87e-140
SYNE2	32	594	4.58906	87.4578	0.0535539	2.72e-140	5.81e-139
ATP1B3	659	1745	94.5059	256.926	0.36808	4.36e-140	9.28e-139
HSPD1	468	1445	67.115	212.755	0.315778	6.33e-140	1.34e-138
RPL11	2778	1049	398.388	154.45	2.57838	9.82e-140	2.08e-138
YKT6	2673	988	383.33	145.469	2.63402	1.03e-139	2.18e-138
FIS1	1731	475	248.239	69.9368	3.54584	1.7e-139	3.59e-138
PHF5A	1545	384	221.565	56.5384	3.9137	3.24e-139	6.84e-138
GNPNAT1	944	2156	135.377	317.439	0.426647	3.95e-139	8.3e-138
SCO2	1031	157	147.854	23.116	6.37293	4.24e-139	8.91e-138
XPO5	254	1070	36.4257	157.542	0.2317	1.06e-138	2.23e-137
DNMT1	171	909	24.5228	133.837	0.183839	1.06e-138	2.23e-137
USP1	426	1370	61.0918	201.712	0.303211	1.12e-138	2.33e-137
FAM122B	336	1215	48.1851	178.891	0.269763	3.47e-138	7.23e-137
ADK	606	1652	86.9053	243.233	0.357557	8.01e-138	1.67e-136
TLE4	142	843	20.3639	124.119	0.16474	2.83e-137	5.87e-136
PXN	548	1559	78.5876	229.54	0.342657	3.04e-137	6.31e-136
RPS25	1747	490	250.534	72.1453	3.46921	3.89e-137	8.05e-136
ARHGAP8	284	1118	40.7279	164.609	0.247879	3.94e-137	8.15e-136
MAPK1	363	1256	52.0571	184.928	0.281888	5.46e-137	1.13e-135
TRAF3IP1	243	1042	34.8482	153.419	0.227647	5.55e-137	1.14e-135
DHX15	378	1281	54.2083	188.609	0.287789	7.03e-137	1.45e-135
TRMT11	135	826	19.3601	121.616	0.159881	9.37e-137	1.92e-135
VRK1	124	801	17.7826	117.936	0.151502	1.89e-136	3.87e-135
DNAH14	157	871	22.5151	128.242	0.176209	1.98e-136	4.06e-135
RPS19BP1	1277	267	183.132	39.3118	4.64916	4.8e-136	9.8e-135
KIF14	64	660	9.17812	97.1753	0.0953799	5.02e-136	1.02e-134
ANKFY1	266	1080	38.1465	159.014	0.240372	6.05e-136	1.23e-134
PRDX4	3983	1808	571.194	266.202	2.14529	8.14e-136	1.65e-134
FAM134A	1361	308	195.178	45.3485	4.2967	7.25e-135	1.47e-133
PTPN13	166	883	23.8057	130.009	0.183736	7.65e-135	1.55e-133
GOPC	652	1705	93.5021	251.036	0.372714	1.16e-134	2.35e-133
NOP14	245	1032	35.135	151.947	0.231738	7.78e-134	1.57e-132
RBM12B	273	1083	39.1504	159.456	0.245998	9.4e-134	1.89e-132
USP33	211	966	30.2591	142.229	0.213302	2.01e-133	4.05e-132
EFTUD2	506	1472	72.5645	216.73	0.335121	3.45e-133	6.93e-132
RECQL	149	841	21.3678	123.825	0.173232	3.99e-133	7.99e-132
PDXP	2632	993	377.45	146.205	2.58057	1.06e-132	2.12e-131
WDHD1	115	766	16.4919	112.782	0.146984	1.42e-132	2.84e-131
LCOR	183	907	26.2437	133.542	0.197121	2.18e-132	4.35e-131
EDEM3	232	1001	33.2707	147.383	0.226269	2.73e-132	5.42e-131
KIF16B	86	699	12.3331	102.918	0.120689	2.73e-132	5.43e-131
CEP350	82	689	11.7595	101.445	0.11679	3.88e-132	7.69e-131
EYA3	187	913	26.8173	134.426	0.20009	6.24e-132	1.24e-130
DDX46	175	889	25.0964	130.892	0.19235	6.84e-132	1.35e-130
LSM4	3446	1492	494.184	219.675	2.24904	2.03e-131	4.01e-130
RPL17	4066	1890	583.097	278.275	2.09501	1.04e-130	2.06e-129
NUP98	173	879	24.8096	129.42	0.192323	1.91e-130	3.76e-129
CENPK	73	661	10.4688	97.3226	0.108484	2.01e-130	3.94e-129
ZFR	289	1096	41.4449	161.37	0.257292	2.92e-130	5.72e-129
THUMPD2	81	678	11.6161	99.8256	0.117248	7.22e-130	1.41e-128
PDS5B	101	724	14.4842	106.598	0.136686	8.13e-130	1.59e-128
CDC6	666	1699	95.5098	250.153	0.382053	9.63e-130	1.88e-128
RPL27	1599	437	229.31	64.3419	3.55995	1.26e-129	2.45e-128
PPFIA1	154	837	22.0848	123.236	0.179873	1.35e-129	2.62e-128
HSPA9	258	1036	36.9993	152.536	0.243057	2.55e-129	4.95e-128
LMBR1	460	1379	65.9677	203.038	0.325236	2.65e-129	5.14e-128
TCEA1	844	1955	121.036	287.845	0.420693	3.32e-129	6.42e-128
EBP	1172	236	168.074	34.7475	4.826	4.56e-129	8.8e-128
EMC10	2997	1227	429.794	180.658	2.37829	5.11e-129	9.85e-128
PPP4C	1824	555	261.576	81.7156	3.19837	5.15e-129	9.91e-128
PLA2G12A	987	2154	141.544	317.145	0.446481	6.51e-129	1.25e-127
TMX1	2458	4031	352.497	593.506	0.593992	7.7e-129	1.48e-127
TM9SF2	712	1761	102.107	259.281	0.394039	1.17e-128	2.23e-127
CKAP2	171	867	24.5228	127.653	0.192737	1.62e-128	3.1e-127
TLN1	483	1411	69.2661	207.749	0.333733	2.22e-128	4.24e-127
MBD6	251	1019	35.9954	150.033	0.240423	2.28e-128	4.34e-127
GMPS	496	1431	71.1304	210.694	0.337915	2.85e-128	5.42e-127
PLS1	76	660	10.899	97.1753	0.113071	2.96e-128	5.62e-127
MYEOV2	1368	328	196.182	48.2932	4.05599	3.92e-128	7.43e-127
UBE2K	402	1278	57.65	188.167	0.306746	6.12e-128	1.16e-126
MTCH1	3228	1376	462.921	202.596	2.28432	1.6e-127	3.02e-126
GAL	1408	349	201.919	51.3851	3.92382	2.08e-127	3.93e-126
UPF1	413	1293	59.2275	190.375	0.311471	2.56e-127	4.83e-126
CASC4	314	1125	45.0301	165.64	0.272295	5.17e-127	9.73e-126
NDUFB8	2960	1214	424.488	178.744	2.37407	5.44e-127	1.02e-125
IMP4	2284	816	327.544	120.144	2.72483	8.97e-127	1.68e-125
STX16	934	2066	133.943	304.188	0.440514	1.39e-126	2.61e-125
ANTXR1	255	1018	36.5691	149.886	0.244484	1.68e-126	3.14e-125
C19orf70	1649	472	236.48	69.4951	3.39938	2.24e-126	4.18e-125
KIAA2013	1671	484	239.635	71.2619	3.35942	3.71e-126	6.91e-125
TBC1D4	413	1286	59.2275	189.345	0.313165	6.72e-126	1.25e-124
RRM1	778	1840	111.571	270.913	0.412052	1.04e-125	1.94e-124
TMEM147	1856	583	266.165	85.8382	3.09833	1.15e-125	2.13e-124
CCSER2	75	647	10.7556	95.2613	0.113837	1.87e-125	3.46e-124
POLA1	102	708	14.6276	104.243	0.141147	4.01e-125	7.42e-124
SH3GL3	40	558	5.73632	82.1573	0.070952	5.71e-125	1.06e-123
KTN1	48	578	6.88359	85.102	0.081965	8.09e-125	1.49e-123
PHF6	335	1150	48.0417	169.321	0.284155	1.22e-124	2.24e-123
XRCC5	797	1861	114.296	274.005	0.417345	1.22e-124	2.24e-123
SUPT20H	146	800	20.9376	117.788	0.178453	1.47e-124	2.71e-123
FAM13B	139	785	19.9337	115.58	0.173183	1.96e-124	3.59e-123
TUBG1	1837	3231	263.441	475.718	0.553869	4.69e-124	8.57e-123
KIAA0922	183	872	26.2437	128.389	0.205026	4.82e-124	8.81e-123
PPFIBP1	64	615	9.17812	90.5498	0.102351	5.15e-124	9.39e-123
PAPOLA	2036	3476	291.979	511.79	0.570589	7.69e-124	1.4e-122
SPG20	311	1105	44.5999	162.695	0.274578	7.92e-124	1.44e-122
CDC42BPA	146	797	20.9376	117.347	0.179125	8.03e-124	1.46e-122
GABPA	151	807	21.6546	118.819	0.182937	9.21e-124	1.67e-122
MED15	196	895	28.108	131.776	0.213898	1.56e-123	2.83e-122
GLG1	464	1356	66.5413	199.651	0.333622	1.66e-123	3e-122
TUBB4A	175	854	25.0964	125.739	0.200227	1.71e-123	3.08e-122
TPRA1	1112	222	159.47	32.6863	4.86697	1.96e-123	3.52e-122
TRRAP	81	652	11.6161	95.9975	0.121918	4.77e-123	8.58e-122
PSMD8	2678	1063	384.047	156.511	2.45287	8.54e-123	1.53e-121
NDUFA13	1861	596	266.882	87.7523	3.03899	1.32e-122	2.36e-121
AFG3L2	665	1657	95.3664	243.969	0.391145	1.8e-122	3.22e-121
RRP7A	1561	439	223.86	64.6363	3.45957	2.37e-122	4.24e-121
RBBP4	562	1502	80.5953	221.148	0.364729	2.5e-122	4.46e-121
LTN1	113	721	16.2051	106.157	0.15345	2.95e-122	5.26e-121
MGAT1	1528	423	219.128	62.2806	3.51436	4.31e-122	7.66e-121
GORASP2	1207	2406	173.094	354.248	0.488766	8.62e-122	1.53e-120
AGL	230	951	32.9839	140.021	0.236109	1.06e-121	1.88e-120
CIRH1A	565	1503	81.0256	221.295	0.366429	1.15e-121	2.03e-120
CCDC138	179	854	25.67	125.739	0.204786	1.26e-121	2.23e-120
ZC3H14	348	1155	49.906	170.057	0.293882	4.5e-121	7.95e-120
TP53I11	821	1873	117.738	275.772	0.427148	6.56e-121	1.16e-119
HK1	130	751	18.643	110.574	0.169354	1.13e-120	1.99e-119
PHF20	218	924	31.263	136.045	0.230364	1.29e-120	2.27e-119
BRD7	252	986	36.1388	145.174	0.249451	1.48e-120	2.59e-119
CEP55	190	870	27.2475	128.095	0.213328	2.25e-120	3.95e-119
USP12	202	891	28.9684	131.187	0.221412	6.21e-120	1.09e-118
RFC3	393	1222	56.3594	179.922	0.313626	1.51e-119	2.63e-118
FARSA	2201	798	315.641	117.494	2.68501	2.89e-119	5.04e-118
ILVBL	828	114	118.742	16.7848	7.03838	5.82e-119	1.01e-117
TMEM123	855	1909	122.614	281.072	0.436437	6.02e-119	1.05e-117
RPS16	5924	3224	849.549	474.687	1.78954	9.74e-119	1.69e-117
AARS	304	1069	43.5961	157.395	0.277445	1.06e-118	1.85e-117
MRPL42	225	928	32.2668	136.634	0.236713	1.43e-118	2.48e-117
PRPF8	549	1462	78.731	215.258	0.366046	1.44e-118	2.5e-117
CCNB1	1084	2218	155.454	326.568	0.476185	3.37e-118	5.83e-117
C19orf24	1326	334	190.159	49.1766	3.86104	4.36e-118	7.51e-117
HIPK1	88	649	12.6199	95.5558	0.132976	4.64e-118	7.98e-117
GSPT1	1021	2132	146.42	313.906	0.466614	4.76e-118	8.19e-117
NKTR	195	869	27.9646	127.948	0.219173	6.59e-118	1.13e-116
CCSAP	203	884	29.1118	130.156	0.224265	7.09e-118	1.22e-116
PDXDC1	409	1239	58.6539	182.425	0.321896	9.43e-118	1.61e-116
RPP25	3723	1744	533.908	256.778	2.07884	1.63e-117	2.79e-116
STX18	253	974	36.2822	143.407	0.253522	1.72e-117	2.94e-116
KDM5B	144	767	20.6508	112.93	0.183587	1.75e-117	2.98e-116
NID2	148	775	21.2244	114.107	0.186716	1.87e-117	3.19e-116
RPL28	4938	2554	708.149	376.039	1.88294	2.32e-117	3.95e-116
SNAP23	333	1111	47.7549	163.579	0.292371	3.8e-117	6.44e-116
CASP2	559	1468	80.1651	216.142	0.371183	7.13e-117	1.21e-115
CCDC18	85	637	12.1897	93.7889	0.130896	1e-116	1.69e-115
NDUFS6	1632	494	234.042	72.7343	3.21472	1.91e-116	3.24e-115
GNE	291	1036	41.7318	152.536	0.274062	1.96e-116	3.31e-115
CBX5	321	1087	46.034	160.045	0.288077	2.32e-116	3.91e-115
TMEM106C	3213	1424	460.77	209.663	2.1971	2.51e-116	4.23e-115
TROVE2	236	938	33.8443	138.107	0.245605	2.72e-116	4.57e-115
WBSCR16	1550	452	222.283	66.5504	3.33655	3.61e-116	6.05e-115
HNRNPF	2090	3480	299.723	512.379	0.585044	3.66e-116	6.13e-115
ZNHIT2	931	160	133.513	23.5577	5.64777	3.82e-116	6.4e-115
NDUFA4	1111	238	159.326	35.042	4.53663	3.98e-116	6.66e-115
GNL3	269	995	38.5768	146.499	0.263827	7.25e-116	1.21e-114
PRRC2B	258	975	36.9993	143.554	0.258254	9.62e-116	1.6e-114
ORC4	327	1094	46.8944	161.076	0.291573	1.06e-115	1.76e-114
PHPT1	1172	267	168.074	39.3118	4.2671	1.11e-115	1.84e-114
LRCH3	134	739	19.2167	108.807	0.177369	1.19e-115	1.98e-114
USP34	53	556	7.60063	81.8629	0.0939526	1.63e-115	2.71e-114
CWC27	148	767	21.2244	112.93	0.188662	1.64e-115	2.71e-114
IQGAP1	60	573	8.60448	84.3659	0.103053	1.94e-115	3.2e-114
PIP4K2A	197	862	28.2514	126.917	0.22321	2.1e-115	3.46e-114
ASNA1	1069	221	153.303	32.539	4.7	2.56e-115	4.21e-114
SMYD3	74	606	10.6122	89.2246	0.119924	2.7e-115	4.44e-114
RC3H1	285	1020	40.8713	150.18	0.272633	3.16e-115	5.18e-114
HIF1A	240	940	34.4179	138.401	0.249225	4.02e-115	6.6e-114
RPSA	872	138	125.052	20.3185	6.12934	4.08e-115	6.68e-114
ARL5B	987	2067	141.544	304.336	0.465267	4.08e-115	6.68e-114
CEP170	146	761	20.9376	112.046	0.187591	4.9e-115	8e-114
ATAD1	431	1260	61.8089	185.517	0.333531	6e-115	9.79e-114
RBM17	751	1738	107.699	255.895	0.4211	6.45e-115	1.05e-113
YTHDC2	257	969	36.8559	142.671	0.258847	8.18e-115	1.33e-113
ANKS1A	236	931	33.8443	137.076	0.247451	1e-114	1.63e-113
SPCS3	1222	2377	175.245	349.978	0.500872	1.3e-114	2.11e-113
PCYOX1	448	1284	64.2468	189.05	0.340189	2.15e-114	3.48e-113
CRLS1	1825	605	261.72	89.0774	2.93594	2.3e-114	3.73e-113
RBM6	278	1003	39.8674	147.677	0.270458	3.49e-114	5.64e-113
CKS2	3312	1499	474.968	220.706	2.15152	4.59e-114	7.4e-113
SPAG9	155	775	22.2283	114.107	0.195506	4.65e-114	7.49e-113
RBM33	255	962	36.5691	141.64	0.258706	4.7e-114	7.56e-113
DNAJC2	245	944	35.135	138.99	0.253325	5.15e-114	8.28e-113
PHAX	207	874	29.6855	128.684	0.231283	7.43e-114	1.19e-112
DCUN1D4	290	1021	41.5883	150.327	0.277133	1.38e-113	2.21e-112
BRD8	297	1033	42.5922	152.094	0.280511	1.4e-113	2.23e-112
PRPF39	212	882	30.4025	129.862	0.234704	1.45e-113	2.31e-112
FOXJ3	175	812	25.0964	119.555	0.210575	1.55e-113	2.47e-112
RPL10	1044	214	149.718	31.5084	4.73982	1.74e-113	2.78e-112
RPL31	2119	774	303.882	113.96	2.6651	1.87e-113	2.98e-112
QKI	168	798	24.0926	117.494	0.20573	1.94e-113	3.09e-112
DAGLB/KDELR2	3256	1467	466.937	215.994	2.16126	2.17e-113	3.45e-112
MAP7	109	677	15.6315	99.6783	0.157664	2.47e-113	3.92e-112
WDR13	946	172	135.664	25.3245	5.33989	2.81e-113	4.45e-112
KLHDC3	1258	314	180.407	46.2319	3.89596	3.25e-113	5.13e-112
ZNF652	80	611	11.4726	89.9608	0.128498	5.9e-113	9.32e-112
NPM3	706	79	101.246	11.6316	8.63873	5.92e-113	9.33e-112
OPN3	159	778	22.8019	114.549	0.199756	7.03e-113	1.11e-111
UCHL3	392	1186	56.216	174.621	0.322319	1.22e-112	1.92e-111
BARD1	88	628	12.6199	92.4638	0.137418	1.23e-112	1.93e-111
PIAS1	102	659	14.6276	97.0281	0.151631	1.28e-112	2e-111
BAK1	1142	261	163.772	38.4284	4.25328	1.99e-112	3.11e-111
DYNLRB1	1314	2481	188.438	365.291	0.51599	2.34e-112	3.66e-111
MAZ	4918	2578	705.281	379.573	1.85787	4.73e-112	7.38e-111
PIH1D1	977	188	140.11	27.6803	5.0471	5.92e-112	9.24e-111
NUBP2	1224	301	175.531	44.3178	3.95407	6.27e-112	9.76e-111
SPTBN1	101	654	14.4842	96.2919	0.151301	6.61e-112	1.03e-110
MLST8	2415	955	346.331	140.61	2.46202	9.83e-112	1.53e-110
TPD52L2	2058	746	295.134	109.838	2.68547	1.11e-111	1.72e-110
PRPF4B	52	539	7.45722	79.3599	0.0951074	1.26e-111	1.95e-110
RTF1	158	768	22.6585	113.077	0.201088	5.8e-111	8.98e-110
ID4	698	1638	100.099	241.172	0.415295	8.6e-111	1.33e-109
TCOF1	713	1659	102.25	244.263	0.418843	1.03e-110	1.59e-109
LONP2	257	950	36.8559	139.874	0.26402	1.19e-110	1.83e-109
SIRT1	170	789	24.3794	116.169	0.210541	2.14e-110	3.3e-109
TIMM10	1263	324	181.124	47.7043	3.79097	2.2e-110	3.38e-109
2018-09-11	285	997	40.8713	146.794	0.278918	2.71e-110	4.15e-109
RPS20	1986	711	284.808	104.684	2.719	4.13e-110	6.34e-109
GNB2	1291	339	185.14	49.9128	3.70385	6.23e-110	9.53e-109
SESN3	47	520	6.74018	76.5624	0.0892247	6.91e-110	1.06e-108
ECE1	290	1003	41.5883	147.677	0.282103	9.52e-110	1.45e-108
PRKAA1	155	756	22.2283	111.31	0.200415	1.65e-109	2.52e-108
SNX13	271	969	38.8636	142.671	0.27291	1.8e-109	2.75e-108
TIMM17B	921	170	132.079	25.03	5.2598	4.27e-109	6.5e-108
MRPL49	1731	572	248.239	84.2186	2.94525	4.3e-109	6.53e-108
SRRT	321	1052	46.034	154.892	0.297655	4.79e-109	7.27e-108
CMAS	428	1224	61.3787	180.216	0.340949	7.44e-109	1.13e-107
KATNB1	1578	490	226.298	72.1453	3.13374	7.53e-109	1.14e-107
ERGIC3	1973	709	282.944	104.39	2.70882	1.01e-108	1.53e-107
ATMIN	76	585	10.899	86.1327	0.12755	1.37e-108	2.07e-107
BSCL2	1071	238	153.59	35.042	4.3734	2.29e-108	3.45e-107
TXNL4A	1550	2748	222.283	404.603	0.549496	7.92e-108	1.19e-106
KDELC2	382	1144	54.7819	168.437	0.325636	1.78e-107	2.67e-106
ATM	100	634	14.3408	93.3472	0.154534	2.16e-107	3.24e-106
SUPV3L1	257	935	36.8559	137.665	0.268253	2.19e-107	3.28e-106
ADD3	300	1008	43.0224	148.413	0.290361	3.22e-107	4.82e-106
CPD	378	1136	54.2083	167.259	0.324501	3.66e-107	5.47e-106
SBDS	1166	2251	167.214	331.427	0.504677	5.64e-107	8.42e-106
UBE2D1	222	870	31.8366	128.095	0.249126	9.57e-107	1.43e-105
PDCD10	243	907	34.8482	133.542	0.261505	1.21e-106	1.8e-105
CKB	10810	12836	1550.24	1889.91	0.820281	1.47e-106	2.18e-105
KNOP1	160	753	22.9453	110.868	0.207675	1.79e-106	2.66e-105
F2R	133	699	19.0733	102.918	0.186117	2.29e-106	3.39e-105
GBAS	652	1546	93.5021	227.626	0.41103	2.37e-106	3.51e-105
NEK7	144	721	20.6508	106.157	0.195289	2.42e-106	3.57e-105
RABAC1	1351	380	193.744	55.9494	3.45845	3.92e-106	5.78e-105
C17orf70	918	175	131.649	25.7662	5.09347	4.36e-106	6.43e-105
DMXL1	108	645	15.4881	94.9668	0.16397	7.72e-106	1.14e-104
ZBTB33	260	933	37.2861	137.371	0.271957	7.99e-106	1.18e-104
ADD1	333	1056	47.7549	155.481	0.307589	8.93e-106	1.31e-104
CD47	388	1144	55.6423	168.437	0.330742	1.4e-105	2.05e-104
POU2F3	628	63	90.0603	9.27583	9.61625	1.55e-105	2.28e-104
ATP6V0C	1193	303	171.086	44.6123	3.82861	1.67e-105	2.45e-104
DDX10	70	559	10.0386	82.3046	0.123034	1.94e-105	2.84e-104
PRKD3	172	770	24.6662	113.371	0.21826	4.8e-105	7.01e-104
BCLAF1	576	1427	82.6031	210.105	0.39344	7.07e-105	1.03e-103
SPTLC2	276	956	39.5806	140.757	0.281709	7.61e-105	1.11e-103
CHCHD3	1533	2703	219.845	397.977	0.552517	1.02e-104	1.49e-103
ORC5	151	728	21.6546	107.187	0.20277	1.04e-104	1.51e-103
LRP6	132	690	18.9299	101.592	0.187132	1.13e-104	1.65e-103
NUTF2	1584	2766	227.158	407.253	0.55789	1.23e-104	1.78e-103
C21orf91	119	663	17.0656	97.6171	0.175666	1.41e-104	2.04e-103
ATXN10	677	1571	97.0873	231.307	0.419985	1.67e-104	2.42e-103
SELM	1068	246	153.16	36.2199	4.21972	1.73e-104	2.5e-103
RPS18	1126	274	161.477	40.3425	3.99524	3.05e-104	4.4e-103
ZNF398	347	1071	49.7626	157.689	0.316008	3.57e-104	5.14e-103
TRIP11	30	454	4.30224	66.8449	0.0657592	7.93e-104	1.14e-102
CSE1L	527	1348	75.5761	198.473	0.381099	1.01e-103	1.45e-102
SRSF4	316	1017	45.317	149.738	0.303106	1.57e-103	2.25e-102
UTP11L	359	1087	51.4835	160.045	0.322105	1.73e-103	2.48e-102
TGS1	66	542	9.46493	79.8016	0.119709	1.94e-103	2.78e-102
SUGP2	155	730	22.2283	107.482	0.207547	2.48e-103	3.55e-102
PGM3	250	904	35.852	133.101	0.269908	2.57e-103	3.68e-102
MDM2	1301	2399	186.574	353.218	0.528346	2.93e-103	4.19e-102
RPL9	1135	281	162.768	41.3731	3.92708	3.29e-103	4.69e-102
SNX4	324	1028	46.4642	151.358	0.30744	4.44e-103	6.31e-102
YTHDF3	605	1459	86.7619	214.816	0.404166	4.69e-103	6.67e-102
CERS6	240	885	34.4179	130.303	0.264701	5.47e-103	7.76e-102
PPME1	379	1116	54.3517	164.315	0.331185	6.88e-103	9.76e-102
XPA	218	845	31.263	124.414	0.251883	8.82e-103	1.25e-101
POLR2F	2579	1097	369.849	161.517	2.28905	9.58e-103	1.35e-101
ITPR2	49	498	7.027	73.3232	0.0970673	1.19e-102	1.69e-101
VMA21	656	1530	94.0757	225.27	0.417871	1.24e-102	1.75e-101
DCTN1	177	769	25.3832	113.224	0.224871	1.29e-102	1.81e-101
RAN	6546	3803	938.749	559.936	1.67641	1.99e-102	2.8e-101
TMEM109	2676	1160	383.76	170.793	2.2462	3.27e-102	4.59e-101
PIK3R1	92	596	13.1935	87.7523	0.151317	3.54e-102	4.97e-101
ATP2B1	114	641	16.3485	94.3779	0.174099	1.04e-101	1.46e-100
BAG5	135	683	19.3601	100.562	0.193322	1.62e-101	2.27e-100
BMP2K	48	491	6.88359	72.2926	0.0964683	1.93e-101	2.7e-100
MCM3	1442	2564	206.794	377.512	0.547903	1.97e-101	2.75e-100
LAMTOR1	1504	475	215.686	69.9368	3.08103	1.97e-101	2.75e-100
BCL2L12	1747	609	250.534	89.6663	2.79207	2.2e-101	3.07e-100
PPP4R2	336	1038	48.1851	152.83	0.315733	4e-101	5.57e-100
OAF	1915	706	274.626	103.948	2.64038	4.27e-101	5.95e-100
PLBD2	668	1538	95.7966	226.448	0.423295	4.29e-101	5.96e-100
RAB28	171	751	24.5228	110.574	0.222481	4.53e-101	6.29e-100
ME2	67	535	9.60834	78.7709	0.123092	5.44e-101	7.54e-100
AGPAT5	530	1337	76.0063	196.854	0.386417	6.22e-101	8.62e-100
RPS27A	1023	234	146.706	34.4531	4.24872	7.8e-101	1.08e-99
CDC42SE2	301	979	43.1658	144.143	0.29995	7.91e-101	1.09e-99
SURF4	3760	1871	539.214	275.477	1.95703	9.11e-101	1.26e-99
CSNK1E	1595	2749	228.736	404.75	0.565236	1.05e-100	1.44e-99
FAM98B	341	1043	48.9022	153.566	0.318886	1.69e-100	2.33e-99
IRAK1	1829	659	262.293	97.0281	2.70152	1.76e-100	2.42e-99
PIK3R4	316	1002	45.317	147.53	0.307641	1.86e-100	2.56e-99
MTF2	410	1152	58.7973	169.615	0.347036	2.11e-100	2.9e-99
KIAA1033	90	584	12.9067	85.9855	0.151091	3.05e-100	4.18e-99
DUSP9	998	224	143.121	32.9807	4.32945	3.49e-100	4.77e-99
EIF6	1149	296	164.776	43.5817	3.77449	3.89e-100	5.32e-99
GARS	929	1891	133.226	278.422	0.478691	4.5e-100	6.15e-99
CCT6A	2510	3836	359.954	564.795	0.637383	1.05e-99	1.43e-98
WBP11	254	893	36.4257	131.481	0.27759	1.86e-99	2.52e-98
MRPS16	1729	607	247.953	89.3719	2.77241	3.14e-99	4.27e-98
SPNS1	947	203	135.807	29.8888	4.53194	3.26e-99	4.42e-98
FBXO34	147	696	21.081	102.476	0.206491	5.73e-99	7.77e-98
API5	723	1602	103.684	235.871	0.439817	7.19e-99	9.74e-98
ESRRA	934	198	133.943	29.1526	4.58226	7.72e-99	1.04e-97
C10orf76	202	798	28.9684	117.494	0.247194	9.96e-99	1.35e-97
MTSS1L	635	1477	91.0641	217.467	0.419017	1e-98	1.35e-97
GNAI3	774	1670	110.998	245.883	0.451648	1.96e-98	2.64e-97
DDX41	1818	661	260.716	97.3226	2.67716	2.23e-98	3e-97
RFC2	2574	1116	369.132	164.315	2.24574	2.4e-98	3.22e-97
ARPP19	358	1059	51.3401	155.922	0.329697	3.01e-98	4.04e-97
P4HA1	124	647	17.7826	95.2613	0.187525	3.7e-98	4.97e-97
TECR	2065	3296	296.138	485.288	0.610311	5.98e-98	8.02e-97
ATP5D	2605	1138	373.578	167.554	2.22887	7.69e-98	1.03e-96
EIF4G3	186	764	26.6739	112.488	0.237805	1.22e-97	1.63e-96
ATAD2B	92	578	13.1935	85.102	0.156024	1.27e-97	1.7e-96
RRP15	206	800	29.5421	117.788	0.251442	1.45e-97	1.93e-96
NUP107	396	1115	56.7896	164.167	0.346323	1.73e-97	2.31e-96
REV1	61	507	8.74789	74.6483	0.118369	2.43e-97	3.24e-96
HECTD1	280	927	40.1543	136.487	0.294715	2.59e-97	3.45e-96
METAP1	117	628	16.7787	92.4638	0.182347	5.38e-97	7.15e-96
ZDHHC6	194	775	27.8212	114.107	0.244478	8e-97	1.06e-95
DNAJC8	550	1343	78.8744	197.737	0.399189	9.02e-97	1.2e-95
PPIB	4677	2525	670.72	371.769	1.80391	9.02e-97	1.19e-95
LUZP1	156	704	22.3717	103.654	0.216587	9.12e-97	1.21e-95
LIFR	43	461	6.16655	67.8755	0.0921883	9.67e-97	1.28e-95
NOP2	599	1413	85.9014	208.044	0.413183	1.33e-96	1.75e-95
POLR1C	1642	568	235.476	83.6297	2.81353	1.4e-96	1.85e-95
TMED1	574	58	82.3162	8.53965	9.5393	2.42e-96	3.19e-95
LAP3	378	1080	54.2083	159.014	0.341316	3.62e-96	4.76e-95
HNRNPD	2085	3304	299.006	486.466	0.614729	3.8e-96	4.99e-95
BRMS1	1090	278	156.315	40.9314	3.81207	3.96e-96	5.2e-95
UQCR11	2881	1323	413.159	194.792	2.12045	5.02e-96	6.57e-95
CDC7	201	784	28.825	115.433	0.250363	5.26e-96	6.89e-95
ACTR8	105	598	15.0578	88.0468	0.171961	1.03e-95	1.35e-94
ATP5L	5765	3302	826.748	486.171	1.70038	1.04e-95	1.36e-94
TMA16	342	1020	49.0456	150.18	0.327026	1.37e-95	1.79e-94
KPNA2	455	1195	65.2507	175.946	0.371213	1.64e-95	2.14e-94
B2M	704	108	100.959	15.9014	6.31564	3.64e-95	4.74e-94
PRKAA2	74	528	10.6122	77.7403	0.137618	5.3e-95	6.9e-94
ERO1L	319	979	45.7472	144.143	0.317846	8.44e-95	1.1e-93
TMEM261	882	184	126.486	27.0913	4.65538	9.49e-95	1.23e-93
SAMD8	146	676	20.9376	99.5311	0.211155	1.05e-94	1.37e-93
MATR3	1798	2948	257.848	434.05	0.594144	1.11e-94	1.44e-93
NHP2L1	1794	662	257.274	97.4698	2.63785	1.12e-94	1.45e-93
TACC1	376	1069	53.9214	157.395	0.343005	1.2e-94	1.55e-93
CCDC6	362	1046	51.9137	154.008	0.337514	1.87e-94	2.42e-93
LATS1	179	737	25.67	108.512	0.237266	1.95e-94	2.51e-93
CSPP1	47	462	6.74018	68.0227	0.10041	2.37e-94	3.05e-93
PTPRA	137	657	19.6469	96.7336	0.203926	2.4e-94	3.08e-93
POLE4	950	216	136.238	31.8028	4.27353	2.61e-94	3.35e-93
SSX2IP	245	853	35.135	125.592	0.280328	3.23e-94	4.15e-93
PTBP3	566	1351	81.169	198.915	0.408356	4.09e-94	5.24e-93
PTDSS1	1436	2499	205.934	367.941	0.559812	6.22e-94	7.96e-93
CSNK2A1	250	860	35.852	126.622	0.283707	6.89e-94	8.81e-93
MAT2A	160	699	22.9453	102.918	0.223703	7.73e-94	9.88e-93
SKIV2L2	111	602	15.9183	88.6357	0.180517	1.22e-93	1.56e-92
RCN2	870	1769	124.765	260.459	0.479219	1.5e-93	1.92e-92
PRRC2C	82	540	11.7595	79.5071	0.148975	1.63e-93	2.08e-92
L3HYPDH	376	1063	53.9214	156.511	0.34494	1.72e-93	2.19e-92
RNPEP	580	1367	83.1767	201.271	0.413549	2.13e-93	2.71e-92
DNAJC3	192	756	27.5344	111.31	0.248042	2.23e-93	2.83e-92
CCDC59	276	901	39.5806	132.659	0.298892	2.68e-93	3.4e-92
SFXN1	1816	2958	260.429	435.522	0.598062	2.72e-93	3.44e-92
BMI1	1138	2118	163.198	311.845	0.523485	2.89e-93	3.65e-92
SEL1L	250	857	35.852	126.181	0.284699	2.98e-93	3.76e-92
ADAM9	464	1196	66.5413	176.094	0.378228	3.26e-93	4.11e-92
COG5	84	543	12.0463	79.9488	0.151736	3.66e-93	4.62e-92
TOMM6	2295	969	329.122	142.671	2.30594	4.21e-93	5.3e-92
MSH6	426	1138	61.0918	167.554	0.364989	4.27e-93	5.37e-92
PEF1	796	150	114.153	22.0853	5.14993	4.5e-93	5.66e-92
SGOL1	172	718	24.6662	105.715	0.234052	4.71e-93	5.92e-92
DNAJA2	297	934	42.5922	137.518	0.310223	5.98e-93	7.5e-92
HS2ST1	424	1134	60.805	166.965	0.364559	6.43e-93	8.06e-92
TRAPPC8	385	1074	55.2121	158.131	0.349566	6.53e-93	8.18e-92
ORC2	186	743	26.6739	109.396	0.24452	6.7e-93	8.37e-92
MRPS11	985	236	141.257	34.7475	4.05644	7.18e-93	8.97e-92
RRBP1	126	629	18.0694	92.6111	0.195979	7.68e-93	9.58e-92
NAP1L1	384	1072	55.0687	157.836	0.34931	7.95e-93	9.92e-92
MZT2B	1905	735	273.192	108.218	2.52306	9.83e-93	1.22e-91
BTRC	152	679	21.798	99.9728	0.218821	1.03e-92	1.28e-91
ZNF593	847	173	121.467	25.4717	4.75395	1.03e-92	1.28e-91
CAMKMT	89	552	12.7633	81.2739	0.158077	1.07e-92	1.33e-91
TOPBP1	275	896	39.4372	131.923	0.299472	1.31e-92	1.63e-91
HLA-B	2795	1287	400.826	189.492	2.11468	1.36e-92	1.68e-91
RNF138	747	1596	107.126	234.988	0.45611	1.47e-92	1.82e-91
NFIA	59	484	8.46108	71.2619	0.119967	1.55e-92	1.91e-91
TRAPPC5	818	161	117.308	23.7049	4.93209	2.26e-92	2.79e-91
SLC52A2	1028	258	147.424	37.9867	3.87336	2.45e-92	3.03e-91
TBK1	102	578	14.6276	85.102	0.172855	2.59e-92	3.2e-91
KIAA1109	62	490	8.8913	72.1453	0.124455	2.85e-92	3.51e-91
HIST1H4K	405	7	58.0803	1.03065	51.4575	3.13e-92	3.85e-91
ZBTB24	135	644	19.3601	94.8196	0.205017	3.45e-92	4.24e-91
SNRPA1	382	1065	54.7819	156.806	0.349776	4.41e-92	5.42e-91
ELF2	166	701	23.8057	103.212	0.231394	1.03e-91	1.27e-90
APC	52	464	7.45722	68.3172	0.110458	1.19e-91	1.45e-90
THAP5	125	622	17.926	91.5804	0.196618	1.23e-91	1.5e-90
GPATCH11	36	424	5.16269	62.4278	0.0841656	1.54e-91	1.88e-90
DUS3L	1005	249	144.125	36.6616	3.92325	1.54e-91	1.89e-90
ATG4C	105	581	15.0578	85.5438	0.176987	1.62e-91	1.98e-90
ACTR3	814	1680	116.734	247.355	0.472142	1.89e-91	2.3e-90
SRPK2	177	720	25.3832	106.009	0.24016	2.04e-91	2.48e-90
GTF3C3	116	603	16.6353	88.7829	0.188285	2.12e-91	2.57e-90
NEMF	75	516	10.7556	75.9735	0.142699	2.43e-91	2.95e-90
PMS1	94	557	13.4804	82.0101	0.165392	2.85e-91	3.45e-90
ENO1	15939	11108	2285.78	1635.49	1.39759	3.78e-91	4.58e-90
GOLIM4	205	769	29.3987	113.224	0.260304	4.15e-91	5.02e-90
RAB11FIP1	399	1086	57.2198	159.898	0.358254	4.36e-91	5.27e-90
SPRTN	208	774	29.8289	113.96	0.262396	4.83e-91	5.83e-90
SNW1	206	770	29.5421	113.371	0.26123	6.12e-91	7.39e-90
ROMO1	1193	345	171.086	50.7962	3.36343	8.39e-91	1.01e-89
BRCA1	172	708	24.6662	104.243	0.237354	8.88e-91	1.07e-89
PDHX	443	1151	63.5298	169.468	0.375247	9.5e-91	1.14e-89
LIX1L	1457	2500	208.946	368.088	0.567768	9.66e-91	1.16e-89
TAF5	182	726	26.1003	106.893	0.244879	1.03e-90	1.23e-89
RIC8A	1333	419	191.163	61.6916	3.09529	1.03e-90	1.23e-89
MEF2A	112	592	16.0617	87.1633	0.185206	1.07e-90	1.28e-89
ASNSD1	597	1375	85.6146	202.449	0.42318	1.24e-90	1.49e-89
PMVK	924	213	132.509	31.3611	4.21501	1.37e-90	1.64e-89
SNRNP25	1139	318	163.342	46.8208	3.48335	1.39e-90	1.66e-89
MAP4K3	105	577	15.0578	84.9548	0.178213	1.57e-90	1.87e-89
INTS8	590	1364	84.6108	200.829	0.421595	1.87e-90	2.23e-89
CHID1	1521	523	218.124	77.0041	2.83025	1.89e-90	2.26e-89
CCBL2/RBMXL1	181	723	25.9569	106.451	0.244548	1.9e-90	2.26e-89
FAM117A	140	645	20.0771	94.9668	0.212242	3.92e-90	4.66e-89
UBTD2	452	1160	64.8205	170.793	0.379889	6.26e-90	7.43e-89
RPS6KB1	272	878	39.007	129.273	0.302282	6.41e-90	7.6e-89
NBEA	11	356	1.57749	52.4158	0.0319426	7.41e-90	8.78e-89
VDAC1	799	1649	114.583	242.791	0.472158	8.57e-90	1.01e-88
CTNNBL1	279	888	40.0109	130.745	0.306552	1.35e-89	1.59e-88
ATP5F1	2222	942	318.653	138.696	2.29656	2.01e-89	2.38e-88
IDH3A	704	1517	100.959	223.356	0.452256	2.17e-89	2.56e-88
SRP68	435	1131	62.3825	166.523	0.374993	2.74e-89	3.24e-88
MRPS9	123	608	17.6392	89.5191	0.19794	3.13e-89	3.69e-88
SLC25A11	2602	1182	373.148	174.032	2.14347	3.15e-89	3.7e-88
HDGFRP3	397	1073	56.933	157.984	0.360778	3.21e-89	3.78e-88
N4BP2L2	94	548	13.4804	80.685	0.168105	4.99e-89	5.86e-88
EIF2S1	503	1230	72.1343	181.1	0.398645	5.64e-89	6.62e-88
KIAA1549	68	491	9.75175	72.2926	0.136088	5.93e-89	6.95e-88
MAP7D2	65	484	9.32152	71.2619	0.132025	6.58e-89	7.71e-88
PDIA6	1157	2110	165.923	310.667	0.534237	7.88e-89	9.21e-88
RAB10	569	1324	81.5992	194.94	0.418885	9.46e-89	1.11e-87
PPARGC1B	183	719	26.2437	105.862	0.248614	9.67e-89	1.13e-87
RIMKLB	106	571	15.2013	84.0714	0.181787	1.48e-88	1.73e-87
ACAT1	604	1372	86.6185	202.007	0.429072	1.81e-88	2.11e-87
IQGAP2	46	437	6.59677	64.3419	0.10392	2.42e-88	2.82e-87
MORF4L2	2101	873	301.3	128.536	2.34304	2.64e-88	3.07e-87
ZDHHC12	1155	333	165.636	49.0294	3.37347	2.65e-88	3.08e-87
NAA10	1614	584	231.461	85.9855	2.68989	2.88e-88	3.34e-87
ARF5	1284	401	184.136	59.0414	3.11518	3.12e-88	3.62e-87
SPTSSA	451	1149	64.677	169.173	0.382677	3.31e-88	3.83e-87
VCP	632	1409	90.6339	207.455	0.437157	4.44e-88	5.13e-87
PICALM	299	913	42.879	134.426	0.319485	4.77e-88	5.51e-87
NNT	151	657	21.6546	96.7336	0.22466	4.78e-88	5.52e-87
NAA35	115	587	16.4919	86.4272	0.191754	5.16e-88	5.95e-87
TMTC3	230	798	32.9839	117.494	0.28134	5.65e-88	6.51e-87
MGAT4B	1488	514	213.391	75.679	2.81729	6.78e-88	7.8e-87
ZNF800	152	658	21.798	96.8809	0.225797	7.63e-88	8.78e-87
NDUFS3	1249	384	179.117	56.5384	3.16423	9.94e-88	1.14e-86
EXOSC5	980	247	140.54	36.3671	3.85662	1.01e-87	1.17e-86
METAP2	464	1165	66.5413	171.529	0.388287	1.3e-87	1.49e-86
WDR60	48	439	6.88359	64.6363	0.107877	1.39e-87	1.6e-86
PITX1	1523	535	218.41	78.7709	2.77048	1.5e-87	1.72e-86
TAF9B	358	1004	51.3401	147.824	0.347746	1.51e-87	1.73e-86
SMC5	157	666	22.5151	98.0588	0.230393	1.56e-87	1.79e-86
AGTPBP1	115	585	16.4919	86.1327	0.192409	1.57e-87	1.79e-86
SOX12	551	1291	79.0178	190.081	0.416014	1.63e-87	1.86e-86
SPC24	2039	839	292.409	123.53	2.36599	1.72e-87	1.96e-86
UBL4A	1404	469	201.345	69.0534	2.91302	2.01e-87	2.29e-86
CBX6	1002	1901	143.695	279.894	0.513563	2.04e-87	2.31e-86
UQCR10	2107	881	302.161	129.714	2.32841	2.1e-87	2.38e-86
COA3	1641	603	235.333	88.7829	2.64879	2.14e-87	2.43e-86
HELZ	182	711	26.1003	104.684	0.25004	2.34e-87	2.65e-86
OTUD6B	124	602	17.7826	88.6357	0.201527	2.52e-87	2.86e-86
CDK5RAP2	124	602	17.7826	88.6357	0.201527	2.52e-87	2.86e-86
ZNF639	226	788	32.4102	116.021	0.279967	2.65e-87	2.99e-86
NUP88	207	755	29.6855	111.163	0.267704	2.78e-87	3.14e-86
OSGEP	850	187	121.897	27.533	4.4149	3.38e-87	3.81e-86
SEC31A	144	640	20.6508	94.2306	0.219979	3.57e-87	4.02e-86
KPNA1	187	719	26.8173	105.862	0.254027	3.84e-87	4.33e-86
DENND1A	147	645	21.081	94.9668	0.222801	5.13e-87	5.78e-86
UQCRQ	3334	1676	478.123	246.766	1.93717	5.73e-87	6.44e-86
WDR11	298	905	42.7356	133.248	0.321232	9.07e-87	1.02e-85
SIK2	154	657	22.0848	96.7336	0.229103	9.45e-87	1.06e-85
CUL3	305	916	43.7395	134.868	0.324815	1.03e-86	1.15e-85
ROR1	132	615	18.9299	90.5498	0.209927	1.05e-86	1.17e-85
ACLY	1220	2173	174.958	319.942	0.546983	1.33e-86	1.49e-85
ZZZ3	219	772	31.4064	113.666	0.276941	1.86e-86	2.08e-85
DYNLL1	1300	2270	186.43	334.224	0.557933	3.32e-86	3.71e-85
BAZ1A	232	793	33.2707	116.758	0.285567	3.44e-86	3.84e-85
GEN1	109	567	15.6315	83.4825	0.188215	4.29e-86	4.78e-85
MAP1S	481	1181	68.9793	173.885	0.397042	5.19e-86	5.78e-85
ANKRD18A	59	459	8.46108	67.581	0.126492	5.38e-86	5.99e-85
TMEM9	1389	466	199.194	68.6117	2.90044	6e-86	6.67e-85
FBXW2	393	1048	56.3594	154.303	0.365663	1.09e-85	1.21e-84
MAP3K7	237	799	33.9877	117.641	0.289514	1.14e-85	1.27e-84
TMEM208	904	216	129.641	31.8028	4.06675	1.27e-85	1.41e-84
EMC2	112	571	16.0617	84.0714	0.192009	1.33e-85	1.48e-84
WASF3	160	663	22.9453	97.6171	0.235837	1.41e-85	1.56e-84
MINK1	516	1229	73.9986	180.952	0.409266	1.65e-85	1.82e-84
STT3A	1620	2656	232.321	391.057	0.594188	1.78e-85	1.97e-84
TNFRSF1A	621	93	89.0564	13.6929	6.46394	2.01e-85	2.21e-84
VWA8	82	508	11.7595	74.7956	0.158347	2.08e-85	2.29e-84
VPS13B	30	385	4.30224	56.6856	0.0775239	3.77e-85	4.15e-84
SACS	110	565	15.7749	83.188	0.190602	4.03e-85	4.43e-84
ZNF770	112	569	16.0617	83.7769	0.192684	4.06e-85	4.46e-84
FUZ	957	243	137.242	35.7782	3.82799	4.94e-85	5.42e-84
NAT10	433	1104	62.0957	162.548	0.382395	6.45e-85	7.07e-84
CTTNBP2NL	76	493	10.899	72.587	0.15132	6.6e-85	7.23e-84
SETX	156	651	22.3717	95.8502	0.234201	1.58e-84	1.73e-83
FIP1L1	262	835	37.5729	122.942	0.30618	1.76e-84	1.93e-83
GNL2	241	800	34.5613	117.788	0.294019	1.82e-84	1.99e-83
ESYT2	497	1195	71.2738	175.946	0.405426	2.22e-84	2.42e-83
DNAJC1	315	920	45.1735	135.457	0.333983	2.35e-84	2.57e-83
GMNN	1089	1990	156.171	292.998	0.53317	2.89e-84	3.15e-83
FXR1	120	581	17.209	85.5438	0.202104	3.43e-84	3.73e-83
USP8	145	629	20.7942	92.6111	0.225369	3.47e-84	3.77e-83
C9orf41	298	892	42.7356	131.334	0.32591	3.54e-84	3.85e-83
TMEM115	1566	573	224.577	84.3659	2.65997	4.27e-84	4.64e-83
NUP205	481	1170	68.9793	172.265	0.400772	4.46e-84	4.84e-83
NOM1	372	1007	53.3478	148.266	0.360243	5.15e-84	5.58e-83
DIAPH3	71	478	10.182	70.3785	0.145888	6.9e-84	7.47e-83
WNK1	323	930	46.3208	136.929	0.338767	7.72e-84	8.35e-83
TRPM7	288	874	41.3015	128.684	0.321481	8.55e-84	9.24e-83
RHOBTB3	125	589	17.926	86.7216	0.207621	9.03e-84	9.74e-83
VPS25	675	118	96.8005	17.3738	5.54548	1e-83	1.08e-82
LPGAT1	497	1191	71.2738	175.357	0.406787	1.1e-83	1.18e-82
RPS7	2061	871	295.564	128.242	2.30372	1.22e-83	1.32e-82
NSA2	270	844	38.7202	124.267	0.312143	1.23e-83	1.32e-82
FARP2	509	1208	72.9947	177.86	0.410736	1.25e-83	1.34e-82
NEIL3	267	838	38.29	123.383	0.310892	2.04e-83	2.19e-82
ERCC6L	45	416	6.45336	61.2499	0.106819	2.1e-83	2.25e-82
RFC1	36	393	5.16269	57.8635	0.0907932	3.4e-83	3.64e-82
CHMP4B	591	1321	84.7542	194.498	0.436049	4.77e-83	5.1e-82
MTAP	274	847	39.2938	124.708	0.315634	6.33e-83	6.77e-82
PLEC	251	809	35.9954	119.113	0.30278	7.12e-83	7.61e-82
NME1/NME1-NME2	4879	2781	699.688	409.462	1.70863	7.83e-83	8.36e-82
PANK2	573	1293	82.1728	190.375	0.431934	1.35e-82	1.44e-81
ENPP1	100	534	14.3408	78.6237	0.183437	1.66e-82	1.77e-81
WASF1	371	997	53.2044	146.794	0.362877	1.99e-82	2.12e-81
HMGB1	3048	1515	437.108	223.062	1.95915	2.65e-82	2.81e-81
ZNF24	484	1164	69.4095	171.382	0.405346	2.87e-82	3.05e-81
GCC2	37	392	5.3061	57.7163	0.0935048	2.97e-82	3.15e-81
RERE	46	414	6.59677	60.9554	0.109683	3.11e-82	3.3e-81
FAR1	139	609	19.9337	89.6663	0.223176	3.56e-82	3.77e-81
CCDC85B	1083	315	155.311	46.3791	3.34367	5.18e-82	5.48e-81
AHCYL1	741	1520	106.265	223.798	0.475062	5.51e-82	5.83e-81
ZNF507	109	550	15.6315	80.9795	0.194025	5.54e-82	5.86e-81
CEP78	433	1087	62.0957	160.045	0.388371	7.41e-82	7.82e-81
CUL4A	196	710	28.108	104.537	0.269579	1.1e-81	1.16e-80
ATF7IP	44	407	6.30996	59.9248	0.106788	1.17e-81	1.23e-80
MPHOSPH8	52	426	7.45722	62.7223	0.120295	1.24e-81	1.31e-80
TASP1	61	446	8.74789	65.667	0.134534	2e-81	2.11e-80
ATP2C1	210	733	30.1157	107.924	0.279714	2e-81	2.1e-80
NUP93	622	1354	89.1998	199.357	0.447715	2.15e-81	2.26e-80
REPS1	255	808	36.5691	118.966	0.307972	2.58e-81	2.71e-80
UBE2V1	281	850	40.2977	125.15	0.322536	2.98e-81	3.12e-80
FIGNL1	188	693	26.9607	102.034	0.264953	4.93e-81	5.16e-80
BLM	103	534	14.771	78.6237	0.188902	5.02e-81	5.25e-80
TAF1B	133	592	19.0733	87.1633	0.219717	7.24e-81	7.57e-80
PPP1CA	4158	2287	596.291	336.727	1.77061	7.66e-81	8e-80
MRPL37	4226	2335	606.043	343.795	1.76258	8.19e-81	8.54e-80
HLA-E	719	143	103.11	21.0547	4.87885	9.71e-81	1.01e-79
ABT1	712	140	102.107	20.613	4.93443	1.03e-80	1.08e-79
TM9SF4	279	844	40.0109	124.267	0.322521	1.07e-80	1.11e-79
TCP1	3082	4296	441.984	632.523	0.69881	1.09e-80	1.14e-79
VPS53	141	606	20.2205	89.2246	0.227491	1.3e-80	1.35e-79
TUBB	6641	4090	952.373	602.193	1.58141	2.49e-80	2.58e-79
RAB18	194	700	27.8212	103.065	0.270646	2.83e-80	2.93e-79
TBRG4	1515	559	217.263	82.3046	2.63776	2.93e-80	3.03e-79
PLEKHA8	333	927	47.7549	136.487	0.350361	3.01e-80	3.12e-79
SMS	292	862	41.8752	126.917	0.330469	3.88e-80	4.02e-79
SMARCA1	47	408	6.74018	60.072	0.113677	5.19e-80	5.36e-79
ACTR3B	196	702	28.108	103.359	0.272648	5.89e-80	6.08e-79
PTK2	126	574	18.0694	84.5131	0.214735	8.77e-80	9.05e-79
COPE	1166	366	167.214	53.8881	3.09908	9.73e-80	1e-78
C19orf25	1092	327	156.602	48.146	3.24797	1.16e-79	1.19e-78
KIF24	43	397	6.16655	58.4524	0.107025	1.2e-79	1.24e-78
HAX1	1514	561	217.12	82.599	2.62663	1.27e-79	1.3e-78
SRP9	587	1294	84.1805	190.523	0.442133	1.53e-79	1.57e-78
EEA1	67	452	9.60834	66.5504	0.145661	1.66e-79	1.71e-78
RBMX	682	1424	97.8043	209.663	0.466737	1.81e-79	1.86e-78
KLHL11	339	932	48.6153	137.223	0.354749	1.97e-79	2.01e-78
PLEKHJ1	968	264	138.819	38.8701	3.56476	2.01e-79	2.06e-78
SREK1IP1	54	422	7.74404	62.1333	0.126042	2.31e-79	2.36e-78
STRN	137	593	19.6469	87.3106	0.22591	2.4e-79	2.45e-78
DHX57	40	388	5.73632	57.1273	0.101985	3.38e-79	3.45e-78
STXBP3	172	656	24.6662	96.5864	0.25615	4e-79	4.08e-78
UBXN2A	135	588	19.3601	86.5744	0.224519	4.63e-79	4.72e-78
MRPS5	813	1596	116.591	234.988	0.496371	5.12e-79	5.21e-78
WDR18	1449	526	207.798	77.4458	2.68097	5.26e-79	5.35e-78
AP3M1	555	1246	79.5915	183.455	0.434155	5.26e-79	5.35e-78
AFAP1	91	501	13.0501	73.7649	0.178029	6.07e-79	6.16e-78
SLC35B2	963	263	138.102	38.7229	3.55981	6.77e-79	6.86e-78
EDC4	516	1190	73.9986	175.21	0.422671	7.47e-79	7.57e-78
TFRC	299	866	42.879	127.506	0.336811	9.62e-79	9.74e-78
PRDM2	67	449	9.60834	66.1087	0.146632	9.72e-79	9.83e-78
NFE2L3	80	477	11.4726	70.2313	0.164545	1.06e-78	1.07e-77
PPIL4	98	514	14.054	75.679	0.18678	1.27e-78	1.28e-77
FIBP	1611	622	231.03	91.5804	2.52104	1.3e-78	1.31e-77
ALG8	421	1051	60.3748	154.744	0.390552	1.37e-78	1.38e-77
AFTPH	123	563	17.6392	82.8935	0.213742	1.49e-78	1.5e-77
ZNF106	41	388	5.87973	57.1273	0.104491	1.51e-78	1.52e-77
PCCB	635	1354	91.0641	199.357	0.457062	1.55e-78	1.56e-77
ARHGAP12	46	400	6.59677	58.8942	0.113516	1.58e-78	1.58e-77
KEAP1	1149	361	164.776	53.152	3.09615	1.68e-78	1.68e-77
COG6	63	439	9.03471	64.6363	0.141106	1.86e-78	1.87e-77
RSF1	175	658	25.0964	96.8809	0.259808	2.17e-78	2.17e-77
PEAK1	45	397	6.45336	58.4524	0.111923	2.28e-78	2.28e-77
WNK3	26	349	3.72861	51.3851	0.0743634	3.38e-78	3.38e-77
INADL	53	415	7.60063	61.1027	0.125822	3.85e-78	3.85e-77
PAWR	334	917	47.8983	135.015	0.355241	4.73e-78	4.72e-77
GIGYF2	249	782	35.7086	115.138	0.310736	5.09e-78	5.08e-77
SLC25A36	403	1021	57.7935	150.327	0.38486	5.47e-78	5.45e-77
RAB3GAP2	144	600	20.6508	88.3412	0.234628	5.85e-78	5.83e-77
FAM120B	81	476	11.6161	70.084	0.166933	6.39e-78	6.36e-77
FZD6	111	537	15.9183	79.0654	0.20234	6.44e-78	6.41e-77
GTF2I	384	992	55.0687	146.057	0.377461	7.18e-78	7.13e-77
RBBP7	2984	4156	427.93	611.91	0.699383	7.19e-78	7.14e-77
UXT	1000	285	143.408	41.9621	3.41182	8.38e-78	8.31e-77
PRPF40A	632	1345	90.6339	198.032	0.457948	9.22e-78	9.14e-77
SDHAF1	580	91	83.1767	13.3984	6.16937	1.23e-77	1.22e-76
RAB3GAP1	192	684	27.5344	100.709	0.274126	1.43e-77	1.41e-76
HM13	2212	997	317.219	146.794	2.16019	1.44e-77	1.42e-76
TTLL5	231	750	33.1273	110.427	0.300627	1.51e-77	1.49e-76
LNPEP	202	701	28.9684	103.212	0.281365	1.59e-77	1.57e-76
DNM1L	307	872	44.0263	128.389	0.343424	1.82e-77	1.8e-76
RAB7L1	326	900	46.751	132.512	0.353294	3.61e-77	3.56e-76
CEP135	33	363	4.73247	53.4464	0.0902481	3.7e-77	3.64e-76
USP32	123	557	17.6392	82.0101	0.216042	3.79e-77	3.73e-76
ZNF594	21	332	3.01157	48.8821	0.0635246	4.25e-77	4.18e-76
XPO6	639	1350	91.6378	198.768	0.4613	4.83e-77	4.75e-76
RMND5A	223	734	31.98	108.071	0.296568	5.38e-77	5.28e-76
RLIM	74	457	10.6122	67.2866	0.158966	6.74e-77	6.61e-76
AURKAIP1	1750	713	250.964	104.979	2.38929	7.15e-77	7e-76
SF3B1	265	802	38.0031	118.083	0.322409	8.2e-77	8.03e-76
SLTM	53	409	7.60063	60.2193	0.127664	1.41e-76	1.38e-75
LAMA5	182	662	26.1003	97.4698	0.268528	1.42e-76	1.39e-75
ASB6	1562	603	224.003	88.7829	2.52133	2.69e-76	2.63e-75
PSIP1	142	589	20.3639	86.7216	0.235701	2.7e-76	2.64e-75
TMEM214	580	1264	83.1767	186.106	0.44723	2.96e-76	2.89e-75
MNAT1	151	605	21.6546	89.0774	0.243948	3.5e-76	3.4e-75
ATP6V1C1	756	1501	108.417	221	0.490802	4.2e-76	4.09e-75
ZNHIT6	127	560	18.2128	82.4518	0.221834	4.51e-76	4.38e-75
MIOS	115	537	16.4919	79.0654	0.209586	4.57e-76	4.44e-75
EFTUD1	107	521	15.3447	76.7096	0.201077	5.62e-76	5.45e-75
ZYG11B	404	1011	57.9369	148.855	0.389627	6.29e-76	6.1e-75
GSK3A	1540	2478	220.848	364.849	0.605422	7.89e-76	7.65e-75
WDR35	47	392	6.74018	57.7163	0.118309	8.57e-76	8.29e-75
MLF2	1371	494	196.612	72.7343	2.70082	8.68e-76	8.39e-75
AHCYL2	61	424	8.74789	62.4278	0.141503	9.43e-76	9.11e-75
RPL41	792	188	113.579	27.6803	4.09209	9.74e-76	9.4e-75
NPAT	93	492	13.337	72.4398	0.185236	9.79e-76	9.45e-75
ELMOD2	121	547	17.3524	80.5378	0.216429	1.06e-75	1.02e-74
RBM41	163	624	23.3755	91.8749	0.255238	1.35e-75	1.3e-74
EWSR1	417	1028	59.8012	151.358	0.395497	1.51e-75	1.45e-74
SMEK1	197	683	28.2514	100.562	0.28165	1.63e-75	1.56e-74
MDK	2956	1498	423.914	220.559	1.92159	1.63e-75	1.57e-74
PIK3CB	108	521	15.4881	76.7096	0.202944	1.65e-75	1.59e-74
TAF3	99	503	14.1974	74.0594	0.192793	1.81e-75	1.74e-74
RANGRF	521	72	74.7156	10.6009	6.99149	2.08e-75	2e-74
ANKRD12	20	323	2.86816	47.557	0.0622817	2.32e-75	2.22e-74
ZFAND3	113	530	16.2051	78.0347	0.208679	2.5e-75	2.39e-74
RPL24	1941	838	278.355	123.383	2.255	2.54e-75	2.43e-74
PFDN4	138	577	19.7903	84.9548	0.233853	3.03e-75	2.89e-74
EXO1	383	976	54.9253	143.702	0.382647	3.1e-75	2.96e-74
SLC39A10	106	515	15.2013	75.8262	0.201528	5.16e-75	4.91e-74
MPP6	87	476	12.4765	70.084	0.179193	8e-75	7.62e-74
LMNB1	737	1467	105.692	215.994	0.489563	8.63e-75	8.21e-74
REV3L	155	606	22.2283	89.2246	0.249967	8.75e-75	8.32e-74
MAP1B	31	349	4.44565	51.3851	0.0882905	9.51e-75	9.04e-74
MORF4L1	665	1370	95.3664	201.712	0.473045	1.13e-74	1.07e-73
NSUN2	227	729	32.5536	107.335	0.30394	1.39e-74	1.31e-73
EPB41L3	168	628	24.0926	92.4638	0.261361	1.6e-74	1.52e-73
KHDRBS3	128	555	18.3562	81.7156	0.225583	1.77e-74	1.68e-73
SLC25A24	90	480	12.9067	70.673	0.183781	2.68e-74	2.54e-73
AP1S1	827	209	118.598	30.7722	3.84483	4.16e-74	3.93e-73
SERINC3	974	1769	139.679	260.459	0.536459	4.33e-74	4.09e-73
HYOU1	561	1224	80.4519	180.216	0.446726	4.8e-74	4.53e-73
CXorf40B	818	205	117.308	30.1833	3.87699	5.7e-74	5.37e-73
EIF2S2	1321	2198	189.442	323.623	0.585506	6.35e-74	5.99e-73
YRDC	1694	693	242.933	102.034	2.37955	7.24e-74	6.82e-73
SENP5	201	682	28.825	100.415	0.28777	7.35e-74	6.92e-73
OTUD5	450	1066	64.5336	156.953	0.411541	8.2e-74	7.71e-73
ZFP36L1	385	971	55.2121	142.966	0.386621	8.5e-74	7.98e-73
TSEN34	1310	467	187.865	68.7589	2.72971	8.69e-74	8.15e-73
FAM169A	161	612	23.0887	90.1081	0.257058	9.88e-74	9.27e-73
TTLL7	44	377	6.30996	55.5077	0.115271	1.03e-73	9.62e-73
CCDC82	37	360	5.3061	53.0047	0.101801	1.08e-73	1.01e-72
IFNAR1	217	708	31.1196	104.243	0.299202	1.12e-73	1.05e-72
PITPNB	282	812	40.4411	119.555	0.338816	1.91e-73	1.79e-72
PLK1	3284	4437	470.952	653.283	0.720943	2.2e-73	2.05e-72
SPATA5	70	434	10.0386	63.9002	0.158415	2.85e-73	2.66e-72
ACTN4	189	658	27.1041	96.8809	0.28051	4.16e-73	3.88e-72
HEXB	548	1200	78.5876	176.682	0.44511	4.45e-73	4.15e-72
RNASEH2A	1102	354	158.036	52.1213	3.02818	4.6e-73	4.28e-72
YIF1B	1325	479	190.016	70.5257	2.69188	6.6e-73	6.14e-72
COMMD4	474	59	67.9754	8.68689	7.74739	1.11e-72	1.03e-71
NDUFAF3	2851	1447	408.856	213.05	1.91864	1.44e-72	1.34e-71
AHCY	2594	1275	372.001	187.725	1.9811	1.46e-72	1.35e-71
ZHX1	435	1037	62.3825	152.683	0.408962	1.53e-72	1.42e-71
CDCA5	1074	341	154.02	50.2073	3.06358	1.95e-72	1.81e-71
KAT7	613	1285	87.9092	189.197	0.464925	2.09e-72	1.94e-71
TRMT2B	1121	367	160.76	54.0354	2.97145	2.71e-72	2.51e-71
SIKE1	979	1761	140.397	259.281	0.54166	3.68e-72	3.41e-71
FAM107B	91	473	13.0501	69.6423	0.188553	4.25e-72	3.92e-71
PROCR	1092	352	156.602	51.8269	3.01774	4.6e-72	4.25e-71
2018-09-02	886	1642	127.06	241.76	0.525756	4.66e-72	4.3e-71
SLC16A10	238	734	34.1311	108.071	0.316454	6.26e-72	5.77e-71
MITD1	61	409	8.74789	60.2193	0.146684	6.57e-72	6.05e-71
DFFA	3707	2042	531.614	300.655	1.76793	6.86e-72	6.32e-71
MRPL17	934	269	133.943	39.6063	3.37586	7.36e-72	6.77e-71
MPHOSPH6	95	480	13.6238	70.673	0.193913	7.55e-72	6.94e-71
PHF8	124	536	17.7826	78.9182	0.22631	7.94e-72	7.29e-71
FOPNL	173	624	24.8096	91.8749	0.27083	9.72e-72	8.92e-71
ST13	430	1025	61.6655	150.916	0.408999	1.03e-71	9.43e-71
GOLGA5	215	695	30.8327	102.329	0.301993	1.13e-71	1.03e-70
SCD	1807	2755	259.138	405.633	0.638938	1.37e-71	1.25e-70
VPS33A	298	827	42.7356	121.764	0.351504	1.61e-71	1.47e-70
ITGAV	209	684	29.9723	100.709	0.29831	1.83e-71	1.67e-70
NVL	60	405	8.60448	59.6303	0.14573	1.88e-71	1.72e-70
AP1AR	421	1010	60.3748	148.708	0.406396	2.27e-71	2.07e-70
RAD54B	115	517	16.4919	76.1207	0.217683	2.27e-71	2.07e-70
OAT	965	1737	138.389	255.748	0.541294	2.59e-71	2.36e-70
KIAA1279	416	1002	59.6578	147.53	0.404781	3.07e-71	2.79e-70
NDEL1	179	632	25.67	93.0528	0.276643	3.19e-71	2.9e-70
SMIM7	1306	475	187.291	69.9368	2.67561	3.66e-71	3.33e-70
ZNF385A	115	516	16.4919	75.9735	0.218104	3.89e-71	3.54e-70
THOC2	95	477	13.6238	70.2313	0.19513	3.99e-71	3.62e-70
FBXO18	578	1229	82.8899	180.952	0.458375	4.18e-71	3.79e-70
ADSS	396	972	56.7896	143.113	0.397238	4.33e-71	3.93e-70
TMEM243	323	863	46.3208	127.064	0.365046	4.54e-71	4.11e-70
RABGAP1L	63	410	9.03471	60.3665	0.151071	4.83e-71	4.37e-70
SCML1	341	890	48.9022	131.039	0.373664	5.05e-71	4.57e-70
MAPKAP1	611	1273	87.6223	187.431	0.467776	5.83e-71	5.27e-70
SLC35C2	988	300	141.687	44.1706	3.20274	5.96e-71	5.38e-70
TMSB10	1817	783	260.572	115.285	2.25915	6.43e-71	5.8e-70
CDC123	1489	2374	213.535	349.537	0.611019	7.61e-71	6.86e-70
FYN	220	699	31.5498	102.918	0.307227	8.46e-71	7.62e-70
PTPN23	196	659	28.108	97.0281	0.29042	8.47e-71	7.62e-70
SAC3D1	723	168	103.684	24.7355	4.17885	9.43e-71	8.48e-70
MTPN	1370	514	196.469	75.679	2.59398	1.12e-70	1.01e-69
REEP3	100	485	14.3408	71.4092	0.201943	1.14e-70	1.02e-69
UGGT2	95	475	13.6238	69.9368	0.195951	1.21e-70	1.08e-69
TMEM230	576	1223	82.6031	180.069	0.459031	1.37e-70	1.23e-69
NDUFB2	1322	487	189.585	71.7036	2.64173	1.82e-70	1.63e-69
TBCC	596	112	85.4712	16.4904	5.15789	2.61e-70	2.33e-69
SAMHD1	188	643	26.9607	94.6723	0.285534	2.78e-70	2.48e-69
YTHDF2	587	1236	84.1805	181.983	0.462869	2.83e-70	2.53e-69
ATP6V0E2	1509	598	216.403	88.0468	2.45616	3.08e-70	2.75e-69
RPL22L1	1239	2068	177.683	304.483	0.583692	3.1e-70	2.77e-69
SHISA5	1377	520	197.473	76.5624	2.57718	3.24e-70	2.89e-69
LSM2	690	154	98.9516	22.6742	4.34928	3.27e-70	2.92e-69
MAPK1IP1L	2294	3300	328.978	485.877	0.677148	3.45e-70	3.07e-69
EZH2	89	461	12.7633	67.8755	0.189235	3.64e-70	3.24e-69
NBPF1	204	669	29.2552	98.5005	0.297719	4.41e-70	3.92e-69
PRKACA	269	774	38.5768	113.96	0.339091	4.93e-70	4.38e-69
SPATS2L	173	616	24.8096	90.697	0.274344	5.18e-70	4.6e-69
RAI14	228	708	32.697	104.243	0.314321	5.79e-70	5.14e-69
ATG3	466	1066	66.8282	156.953	0.42615	6.24e-70	5.53e-69
RNF128	225	702	32.2668	103.359	0.312846	9.71e-70	8.6e-69
YEATS2	64	407	9.17812	59.9248	0.154571	9.97e-70	8.83e-69
FRA10AC1	122	523	17.4958	77.0041	0.228208	1.08e-69	9.53e-69
ANAPC4	93	467	13.337	68.7589	0.195137	1.12e-69	9.9e-69
TULP3	188	640	26.9607	94.2306	0.286871	1.2e-69	1.06e-68
NPM1	4765	5982	683.339	880.762	0.775876	1.38e-69	1.22e-68
USB1	405	976	58.0803	143.702	0.404587	1.72e-69	1.52e-68
PLEKHH2	16	291	2.29453	42.8455	0.0557574	1.74e-69	1.53e-68
SESTD1	88	456	12.6199	67.1393	0.189174	1.93e-69	1.7e-68
2018-09-07	252	744	36.1388	109.543	0.330516	1.97e-69	1.74e-68
KPNA3	134	544	19.2167	80.096	0.240868	2.02e-69	1.78e-68
WASF2	378	936	54.2083	137.812	0.393788	2.17e-69	1.9e-68
MIEF1	2216	1046	317.792	154.008	2.06279	2.4e-69	2.11e-68
HDLBP	528	1149	75.7195	169.173	0.447911	2.58e-69	2.26e-68
CENPB	630	129	90.3471	18.9934	4.7371	2.69e-69	2.35e-68
YWHAZ	1774	2695	254.406	396.799	0.641235	2.8e-69	2.45e-68
SETD3	280	787	40.1543	115.874	0.347097	3.24e-69	2.83e-68
DNAJC25	273	776	39.1504	114.255	0.343234	3.33e-69	2.92e-68
SHQ1	239	722	34.2745	106.304	0.323057	3.39e-69	2.96e-68
ARF3	1956	2904	280.506	427.572	0.656125	3.9e-69	3.41e-68
GATAD2A	418	992	59.9446	146.057	0.410821	5.25e-69	4.58e-68
ZNF354B	181	625	25.9569	92.0221	0.282851	5.38e-69	4.69e-68
CACNA2D1	113	503	16.2051	74.0594	0.219866	5.42e-69	4.72e-68
CETN3	72	421	10.3254	61.9861	0.167918	6.06e-69	5.28e-68
UTP6	205	665	29.3987	97.9115	0.300971	6.58e-69	5.73e-68
RBBP8	75	427	10.7556	62.8695	0.172395	7.18e-69	6.24e-68
POLR2L	7270	4694	1042.58	691.123	1.50845	7.22e-69	6.27e-68
LRRC40	209	671	29.9723	98.7949	0.304083	8.88e-69	7.71e-68
CPNE1/RBM12	626	1279	89.7735	188.314	0.477	9.03e-69	7.84e-68
PRPF18	224	695	32.1234	102.329	0.314594	1.19e-68	1.03e-67
GFM1	61	396	8.74789	58.3052	0.151491	1.35e-68	1.17e-67
ASF1B	1782	773	255.553	113.813	2.24429	1.38e-68	1.2e-67
PRMT3	340	875	48.7587	128.831	0.378953	1.49e-68	1.29e-67
CMPK1	402	966	57.65	142.229	0.405749	1.65e-68	1.43e-67
DCBLD2	285	791	40.8713	116.463	0.351494	1.7e-68	1.47e-67
WASL	235	712	33.7009	104.832	0.322123	1.74e-68	1.5e-67
SF3A3	343	879	49.189	129.42	0.380551	1.83e-68	1.57e-67
KLHDC10	179	619	25.67	91.1387	0.282446	1.91e-68	1.64e-67
ERP44	390	948	55.9291	139.579	0.401128	2.07e-68	1.79e-67
OSBPL1A	373	923	53.4912	135.898	0.394058	2.18e-68	1.88e-67
PALLD	105	485	15.0578	71.4092	0.211971	2.31e-68	1.98e-67
SNX9	281	784	40.2977	115.433	0.349665	2.42e-68	2.08e-67
SUB1	341	875	48.9022	128.831	0.380065	2.79e-68	2.39e-67
MBTPS1	601	1242	86.1883	182.866	0.471607	2.95e-68	2.53e-67
GFPT2	50	370	7.1704	54.4771	0.133213	3.17e-68	2.72e-67
SUDS3	528	1142	75.7195	168.143	0.450655	3.45e-68	2.95e-67
SMARCA5	263	755	37.7163	111.163	0.339883	3.56e-68	3.05e-67
MRPS23	1984	903	284.522	132.954	2.13915	3.67e-68	3.14e-67
FGFR1OP	269	764	38.5768	112.488	0.343525	4.28e-68	3.66e-67
SHOC2	127	525	18.2128	77.2986	0.236604	5.01e-68	4.28e-67
NR6A1	207	664	29.6855	97.7643	0.304355	5.11e-68	4.36e-67
RPS19	1783	777	255.697	114.402	2.23399	6.3e-68	5.37e-67
SERINC1	415	981	59.5144	144.438	0.412448	7.42e-68	6.32e-67
ATP6V1B2	523	1133	75.0024	166.818	0.449937	7.49e-68	6.38e-67
HP1BP3	352	889	50.4796	130.892	0.386127	7.5e-68	6.38e-67
C18orf54	113	497	16.2051	73.176	0.222516	1.35e-67	1.14e-66
CBX4	602	1239	86.3317	182.425	0.473534	1.38e-67	1.17e-66
CCNH	294	800	42.162	117.788	0.358492	1.43e-67	1.22e-66
EMG1	965	299	138.389	44.0234	3.13867	1.7e-67	1.44e-66
UBXN2B	130	528	18.643	77.7403	0.240789	1.86e-67	1.58e-66
NOL10	134	535	19.2167	78.7709	0.244915	2.17e-67	1.84e-66
GAK	426	994	61.0918	146.352	0.417829	2.21e-67	1.87e-66
PAM	228	695	32.697	102.329	0.320194	2.41e-67	2.04e-66
PTPLB	138	542	19.7903	79.8016	0.248935	2.46e-67	2.08e-66
CRTAP	1388	539	199.05	79.3599	2.5063	2.87e-67	2.42e-66
PPP2R4	1063	353	152.443	51.9741	2.92934	3.13e-67	2.65e-66
MBTPS2	490	1083	70.27	159.456	0.441036	3.63e-67	3.07e-66
ITM2B	708	1376	101.533	202.596	0.501406	5.05e-67	4.26e-66
MRPL12	1374	532	197.043	78.3292	2.51364	5.7e-67	4.8e-66
KIF18A	27	310	3.87202	45.643	0.0868334	5.74e-67	4.83e-66
UBB	2208	1055	316.645	155.333	2.03782	5.96e-67	5.01e-66
ACADM	151	563	21.6546	82.8935	0.262124	7.53e-67	6.33e-66
KLHL8	146	554	20.9376	81.5684	0.257598	8.09e-67	6.8e-66
BAG6	1321	2138	189.442	314.789	0.601933	9.39e-67	7.88e-66
ZNF428	1067	357	153.016	52.563	2.90747	1e-66	8.39e-66
PFDN5	1041	343	149.288	50.5017	2.95223	1.22e-66	1.02e-65
SELT	2957	1561	424.058	229.834	1.84469	1.34e-66	1.12e-65
FBXO21	350	879	50.1928	129.42	0.388302	1.38e-66	1.15e-65
UBALD1	1303	492	186.861	72.4398	2.57735	1.48e-66	1.24e-65
WHSC1	92	451	13.1935	66.4032	0.199893	2.59e-66	2.17e-65
DEPDC1	86	439	12.3331	64.6363	0.192057	2.69e-66	2.24e-65
MAP7D3	86	439	12.3331	64.6363	0.192057	2.69e-66	2.24e-65
RPP25L	751	193	107.699	28.4164	3.78026	2.83e-66	2.36e-65
SIRT2	1139	399	163.342	58.7469	2.77741	3.08e-66	2.57e-65
NEDD1	104	474	14.9144	69.7896	0.214831	3.14e-66	2.61e-65
TMEM194A	485	1070	69.5529	157.542	0.441843	3.51e-66	2.92e-65
DNAJC7	417	974	59.8012	143.407	0.417409	3.62e-66	3.01e-65
OSBPL6	41	341	5.87973	50.2073	0.118864	4.2e-66	3.49e-65
CCDC150	39	336	5.59291	49.4711	0.114843	4.91e-66	4.08e-65
NFATC3	224	682	32.1234	100.415	0.320585	4.94e-66	4.1e-65
ESF1	32	319	4.58906	46.9681	0.0996229	5e-66	4.15e-65
XYLB	359	889	51.4835	130.892	0.39379	5.28e-66	4.37e-65
TARDBP	253	728	36.2822	107.187	0.33911	5.51e-66	4.56e-65
NDUFA5	71	407	10.182	59.9248	0.171295	5.53e-66	4.58e-65
PLEKHA1	142	543	20.3639	79.9488	0.255643	5.81e-66	4.81e-65
TIPIN	201	644	28.825	94.8196	0.304732	6.04e-66	4.99e-65
GLYR1	284	776	40.7279	114.255	0.357029	6.11e-66	5.05e-65
KLHL21	743	190	106.552	27.9747	3.79887	6.15e-66	5.08e-65
NEK4	494	1081	70.8436	159.161	0.445454	6.16e-66	5.08e-65
VPS51	986	316	141.4	46.5264	3.03477	8.77e-66	7.22e-65
CFL2	349	873	50.0494	128.536	0.389854	8.88e-66	7.31e-65
VPS13C	32	318	4.58906	46.8208	0.0999355	9.25e-66	7.62e-65
ECHS1	1885	853	270.324	125.592	2.15149	9.42e-66	7.75e-65
ARMC6	1139	401	163.342	59.0414	2.76358	1.04e-65	8.53e-65
RWDD1	746	1416	106.982	208.485	0.513375	1.18e-65	9.68e-65
ZFYVE16	59	380	8.46108	55.9494	0.152742	1.22e-65	1e-64
LARP7	38	332	5.44951	48.8821	0.113297	1.31e-65	1.07e-64
EP400NL	187	619	26.8173	91.1387	0.295021	1.36e-65	1.11e-64
AFF4	150	555	21.5112	81.7156	0.264145	1.75e-65	1.43e-64
KCTD7	219	671	31.4064	98.7949	0.318584	1.9e-65	1.55e-64
ECI1	1381	543	198.047	79.9488	2.47532	2.12e-65	1.73e-64
ZFC3H1	96	455	13.7672	66.9921	0.206689	2.14e-65	1.75e-64
NUDT16L1	656	150	94.0757	22.0853	4.24496	2.34e-65	1.91e-64
IFRD2	762	201	109.277	29.5943	3.68343	2.48e-65	2.02e-64
PSMC1	259	734	37.1427	108.071	0.344295	2.53e-65	2.06e-64
SSBP1	2736	3741	392.364	550.808	0.712396	2.65e-65	2.16e-64
KIF3A	159	569	22.8019	83.7769	0.273042	4.14e-65	3.37e-64
CD46	484	1062	69.4095	156.364	0.444252	4.17e-65	3.39e-64
SNTB2	209	653	29.9723	96.1447	0.312457	4.25e-65	3.46e-64
KIAA1598	83	428	11.9029	63.0167	0.190169	4.29e-65	3.49e-64
TM7SF2	861	252	123.474	37.1033	3.3216	4.52e-65	3.67e-64
BDP1	112	484	16.0617	71.2619	0.226475	5.03e-65	4.08e-64
MCM10	260	734	37.2861	108.071	0.345621	5.06e-65	4.11e-64
SCARF2	841	242	120.606	35.631	3.3782	5.85e-65	4.74e-64
NDUFA6	887	266	127.203	39.1646	3.24218	6.21e-65	5.03e-64
TPD52	533	1128	76.4365	166.082	0.46056	7.11e-65	5.76e-64
ZNF142	325	832	46.6076	122.5	0.380976	8.24e-65	6.66e-64
BRCC3	226	679	32.4102	99.9728	0.324866	8.65e-65	6.99e-64
RBM28	97	454	13.9106	66.8449	0.209285	1.06e-64	8.6e-64
GGPS1	237	696	33.9877	102.476	0.332317	1.12e-64	9.06e-64
BRMS1L	114	486	16.3485	71.5564	0.229547	1.27e-64	1.02e-63
FANCL	66	391	9.46493	57.569	0.165859	1.27e-64	1.03e-63
ANO6	89	438	12.7633	64.4891	0.199156	1.28e-64	1.03e-63
PHF20L1	202	639	28.9684	94.0834	0.308636	1.39e-64	1.12e-63
NDUFS7	915	282	131.218	41.5204	3.15515	1.48e-64	1.19e-63
GLCE	187	614	26.8173	90.4025	0.297421	1.5e-64	1.2e-63
TCP11L1	144	540	20.6508	79.5071	0.260665	1.62e-64	1.3e-63
PHKG2	1371	541	196.612	79.6543	2.46648	1.67e-64	1.34e-63
ACSL3	208	648	29.8289	95.4085	0.313363	2.05e-64	1.64e-63
KDM3B	248	712	35.5652	104.832	0.33989	2.1e-64	1.69e-63
FERMT2	85	429	12.1897	63.164	0.19426	2.29e-64	1.84e-63
HAUS6	583	1192	83.6069	175.505	0.476678	2.65e-64	2.12e-63
LAMTOR5	902	276	129.354	40.637	3.1778	2.8e-64	2.24e-63
PPP1R14B	1822	821	261.29	120.88	2.1606	2.95e-64	2.36e-63
VCAN	71	400	10.182	58.8942	0.174288	3e-64	2.4e-63
FAF1	467	1033	66.9716	152.094	0.440697	3.09e-64	2.47e-63
RNF181	959	307	137.528	45.2013	3.03807	3.91e-64	3.12e-63
WDR37	125	504	17.926	74.2066	0.24259	4.24e-64	3.38e-63
FHOD3	33	314	4.73247	46.2319	0.104301	4.89e-64	3.89e-63
C7orf50	1644	710	235.763	104.537	2.2541	4.93e-64	3.92e-63
SMG5	1087	1832	155.885	269.735	0.578073	5.08e-64	4.04e-63
CDV3	250	713	35.852	104.979	0.342143	5.47e-64	4.35e-63
ARID4B	169	580	24.236	85.3965	0.284643	8.71e-64	6.92e-63
KLHL12	133	517	19.0733	76.1207	0.251549	9.12e-64	7.24e-63
SMU1	813	1487	116.591	218.939	0.53274	1.46e-63	1.16e-62
CDC42BPB	359	875	51.4835	128.831	0.400086	1.57e-63	1.24e-62
FAM171B	108	470	15.4881	69.2006	0.224934	1.58e-63	1.25e-62
MTIF3	72	399	10.3254	58.7469	0.177161	1.73e-63	1.37e-62
WDR1	405	941	58.0803	138.548	0.419624	1.8e-63	1.42e-62
LEF1	206	640	29.5421	94.2306	0.314236	1.87e-63	1.48e-62
ABCF1	52	356	7.45722	52.4158	0.143904	1.88e-63	1.49e-62
MED29	1289	497	184.853	73.176	2.52406	2e-63	1.58e-62
UBR3	115	482	16.4919	70.9675	0.233467	2.8e-63	2.21e-62
ALG13	121	493	17.3524	72.587	0.240103	2.89e-63	2.28e-62
ASPH	737	1387	105.692	204.215	0.517786	3.36e-63	2.65e-62
FBXO30	148	541	21.2244	79.6543	0.267376	3.4e-63	2.68e-62
PNISR	64	381	9.17812	56.0967	0.165101	3.51e-63	2.76e-62
CTNNA1	340	845	48.7587	124.414	0.392396	3.77e-63	2.97e-62
SMAP2	143	532	20.5074	78.3292	0.262751	3.79e-63	2.98e-62
AC007390.5	184	602	26.3871	88.6357	0.298494	4.24e-63	3.33e-62
SLC30A5	365	881	52.3439	129.714	0.403992	4.72e-63	3.71e-62
RNF40	1679	737	240.782	108.512	2.21781	4.84e-63	3.79e-62
PRR14L	107	466	15.3447	68.6117	0.224775	4.89e-63	3.83e-62
PPT2	1129	406	161.908	59.7776	2.70565	6.1e-63	4.78e-62
SRSF3	1605	2439	230.17	359.107	0.641051	6.23e-63	4.88e-62
TFDP2	326	823	46.751	121.175	0.386322	6.48e-63	5.07e-62
CREB3	790	222	113.292	32.6863	3.45853	6.53e-63	5.11e-62
TFAP2A	201	629	28.825	92.6111	0.311991	7.04e-63	5.5e-62
NANP	98	448	14.054	65.9614	0.214255	7.86e-63	6.14e-62
FARP1	145	534	20.7942	78.6237	0.265411	8.14e-63	6.35e-62
XAB2	719	187	103.11	27.533	3.73504	1.03e-62	8.05e-62
ELOVL6	423	962	60.6616	141.64	0.428682	1.05e-62	8.19e-62
ZWINT	1518	639	217.693	94.0834	2.31244	1.32e-62	1.03e-61
MYC	542	1125	77.7272	165.64	0.469574	1.7e-62	1.32e-61
FAM105B	123	493	17.6392	72.587	0.244049	1.93e-62	1.5e-61
KIAA0586	80	411	11.4726	60.5137	0.190924	1.95e-62	1.52e-61
CABIN1	382	902	54.7819	132.806	0.412937	1.95e-62	1.52e-61
HEXIM1	599	1201	85.9014	176.83	0.486077	1.98e-62	1.54e-61
IKBIP	199	623	28.5382	91.7276	0.311869	2.53e-62	1.96e-61
BRE	158	554	22.6585	81.5684	0.278669	2.94e-62	2.28e-61
INF2	389	911	55.7857	134.131	0.416339	2.95e-62	2.28e-61
PAXIP1	62	373	8.8913	54.9188	0.163422	3.05e-62	2.36e-61
SCAPER	12	254	1.7209	37.3978	0.0485601	3.21e-62	2.48e-61
CDC73	157	552	22.5151	81.2739	0.277915	3.38e-62	2.61e-61
SCAMP3	3382	1892	485.006	278.569	1.74079	3.48e-62	2.69e-61
HEBP2	651	1268	93.3587	186.694	0.500329	3.52e-62	2.72e-61
BUB3	2971	1604	426.065	236.166	1.80376	3.86e-62	2.98e-61
LSM14A	1034	1751	148.284	257.809	0.575334	5.07e-62	3.91e-61
PRMT1	1876	868	269.034	127.8	2.10424	5.08e-62	3.91e-61
TLK1	133	509	19.0733	74.9428	0.255498	5.46e-62	4.2e-61
SPATC1L	1190	445	170.656	65.5197	2.6022	5.48e-62	4.21e-61
AP3D1	500	1064	71.704	156.658	0.458055	6.82e-62	5.25e-61
USP53	104	455	14.9144	66.9921	0.223789	8.45e-62	6.49e-61
SF3A1	501	1064	71.8474	156.658	0.45897	1.12e-61	8.62e-61
TFG	390	909	55.9291	133.837	0.418325	1.13e-61	8.69e-61
COPG2	184	595	26.3871	87.605	0.302002	1.19e-61	9.16e-61
PXDN	221	655	31.6932	96.4392	0.329329	1.29e-61	9.92e-61
TPP2	117	478	16.7787	70.3785	0.239488	1.58e-61	1.21e-60
UBE4B	482	1037	69.1227	152.683	0.453078	1.58e-61	1.21e-60
STX2	179	586	25.67	86.2799	0.298334	1.65e-61	1.26e-60
OXSR1	229	667	32.8404	98.206	0.335081	1.79e-61	1.37e-60
CELF1	386	902	55.3555	132.806	0.417253	1.87e-61	1.43e-60
HTATSF1	318	803	45.6038	118.23	0.38624	1.88e-61	1.44e-60
TIGD1	23	279	3.29839	41.0787	0.0825278	2.4e-61	1.83e-60
PATL1	118	479	16.9222	70.5257	0.241019	2.43e-61	1.85e-60
KRR1	199	618	28.5382	90.9915	0.31439	2.61e-61	1.99e-60
STUB1	3248	1805	465.789	265.76	1.75239	2.96e-61	2.26e-60
ETF1	1058	1774	151.726	261.196	0.58105	3.1e-61	2.36e-60
ROBO1	203	624	29.1118	91.8749	0.317607	3.3e-61	2.51e-60
NME1-NME2	3058	1672	438.542	246.178	1.78109	3.39e-61	2.58e-60
RUSC1	1296	511	185.857	75.2373	2.46832	3.64e-61	2.76e-60
CUEDC2	976	327	139.966	48.146	2.90317	4.56e-61	3.47e-60
DOCK9	36	310	5.16269	45.643	0.115049	4.68e-61	3.55e-60
SLC3A2	1439	598	206.364	88.0468	2.34228	4.75e-61	3.6e-60
ADNP	474	1023	67.9754	150.622	0.451663	4.75e-61	3.6e-60
PNPT1	198	615	28.3948	90.5498	0.314339	4.95e-61	3.75e-60
FAT1	46	333	6.59677	49.0294	0.136309	5.35e-61	4.05e-60
PPID	244	688	34.9916	101.298	0.346078	5.67e-61	4.28e-60
AP2A2	270	728	38.7202	107.187	0.361834	6.04e-61	4.57e-60
CFDP1	551	1127	79.0178	165.934	0.476515	6.13e-61	4.63e-60
SLC25A5	819	243	117.451	35.7782	3.2764	6.33e-61	4.78e-60
RPL36A/RPL36A-HNRNPH2	1935	913	277.495	134.426	2.0635	7.6e-61	5.73e-60
HOOK3	102	447	14.6276	65.8142	0.223436	8.06e-61	6.07e-60
ATRN	162	554	23.2321	81.5684	0.285693	8.41e-61	6.34e-60
GPD1L	151	535	21.6546	78.7709	0.275826	9.06e-61	6.82e-60
NXPE3	326	811	46.751	119.408	0.392033	9.12e-61	6.86e-60
SP3	327	812	46.8944	119.555	0.392749	1.11e-60	8.32e-60
ARL14EP	110	461	15.7749	67.8755	0.233538	1.35e-60	1.01e-59
TMEM222	768	218	110.137	32.0973	3.42381	1.78e-60	1.34e-59
NBN	277	736	39.724	108.365	0.367159	1.9e-60	1.43e-59
EIF2A	141	516	20.2205	75.9735	0.267117	2.02e-60	1.52e-59
SLC6A6	235	671	33.7009	98.7949	0.341786	2.07e-60	1.55e-59
SACM1L	202	618	28.9684	90.9915	0.319113	2.52e-60	1.88e-59
ACOT2	476	82	68.2622	12.0733	5.61575	3.34e-60	2.5e-59
WWOX	167	559	23.9491	82.3046	0.291842	4.52e-60	3.38e-59
RHOB	468	79	67.115	11.6316	5.7294	4.7e-60	3.52e-59
ALDH1A2	517	1075	74.142	158.278	0.468764	5.44e-60	4.06e-59
TRAPPC4	538	109	77.1535	16.0487	4.7839	5.72e-60	4.27e-59
FBL	3486	1985	499.921	292.262	1.71028	6.22e-60	4.64e-59
LRIG2	224	651	32.1234	95.8502	0.335835	6.87e-60	5.12e-59
SOX4	1594	700	228.592	103.065	2.21677	6.98e-60	5.2e-59
BANF1	2095	1024	300.44	150.769	1.99206	7.25e-60	5.4e-59
EYA4	38	310	5.44951	45.643	0.121319	8.24e-60	6.13e-59
SLC41A2	42	319	6.02314	46.9681	0.130091	9.83e-60	7.31e-59
PHF3	42	319	6.02314	46.9681	0.130091	9.83e-60	7.31e-59
DST	18	260	2.58135	38.2812	0.0698609	1.09e-59	8.13e-59
PPIP5K2	101	440	14.4842	64.7836	0.224775	1.23e-59	9.16e-59
DLGAP5	70	379	10.0386	55.8022	0.181363	1.39e-59	1.03e-58
PAQR3	443	970	63.5298	142.818	0.445218	2.05e-59	1.52e-58
HIBCH	90	418	12.9067	61.5444	0.210996	2.13e-59	1.58e-58
ZYG11A	124	481	17.7826	70.8202	0.252151	2.38e-59	1.76e-58
UBE2E2	124	481	17.7826	70.8202	0.252151	2.38e-59	1.76e-58
AKAP9	59	355	8.46108	52.2686	0.163477	2.48e-59	1.84e-58
NME3	624	150	89.4866	22.0853	4.03811	2.54e-59	1.88e-58
HMGN5	72	382	10.3254	56.2439	0.185031	2.56e-59	1.89e-58
MARVELD1	1243	488	178.256	71.8509	2.47886	3.24e-59	2.39e-58
PRNP	311	780	44.5999	114.844	0.388886	3.5e-59	2.58e-58
RBBP5	189	591	27.1041	87.0161	0.312274	3.84e-59	2.83e-58
ADAM10	283	738	40.5845	108.66	0.374077	3.86e-59	2.84e-58
WDR41	609	1192	87.3355	175.505	0.497911	3.91e-59	2.88e-58
TERF2	270	718	38.7202	105.715	0.366868	4.46e-59	3.28e-58
BTBD7	253	692	36.2822	101.887	0.356735	4.48e-59	3.29e-58
SLC35B1	903	294	129.497	43.2872	2.987	4.64e-59	3.41e-58
GPSM2	230	656	32.9839	96.5864	0.342177	5.05e-59	3.71e-58
LUC7L3	187	587	26.8173	86.4272	0.311085	5.39e-59	3.96e-58
ZMYM2	62	360	8.8913	53.0047	0.169313	5.41e-59	3.97e-58
DKC1	466	999	66.8282	147.088	0.454712	5.65e-59	4.14e-58
BTBD9	34	297	4.87587	43.7289	0.11353	7e-59	5.13e-58
DNASE2	661	169	94.7927	24.8828	3.79833	7.12e-59	5.22e-58
USP28	58	351	8.31767	51.6796	0.162567	7.31e-59	5.35e-58
MPG	833	257	119.459	37.8395	3.15131	7.51e-59	5.49e-58
PSMB1	3662	2121	525.16	312.286	1.68145	8.06e-59	5.89e-58
FRYL	48	329	6.88359	48.4404	0.143872	8.25e-59	6.02e-58
TDG	320	791	45.8906	116.463	0.394555	8.85e-59	6.46e-58
SGOL2	28	282	4.01543	41.5204	0.0988801	9e-59	6.57e-58
P4HB	3247	1825	465.646	268.705	1.73266	9.41e-59	6.86e-58
HBS1L	1066	1763	152.873	259.576	0.589092	1.04e-58	7.61e-58
ZFAND4	226	648	32.4102	95.4085	0.340391	1.09e-58	7.93e-58
USPL1	248	682	35.5652	100.415	0.354826	1.22e-58	8.88e-58
N4BP1	77	389	11.0424	57.2746	0.194205	1.43e-58	1.04e-57
RPL35A	2537	1331	363.826	195.97	1.8561	1.53e-58	1.11e-57
EMB	188	586	26.9607	86.2799	0.313276	1.85e-58	1.34e-57
CMTR1	248	681	35.5652	100.267	0.355347	1.89e-58	1.37e-57
ANKRD17	135	496	19.3601	73.0287	0.266107	2.36e-58	1.71e-57
EEF1A2	350	832	50.1928	122.5	0.410219	2.58e-58	1.87e-57
AHI1	29	282	4.15883	41.5204	0.102326	4.1e-58	2.97e-57
ZNF384	559	1119	80.1651	164.756	0.486879	4.12e-58	2.98e-57
DYNC2H1	43	315	6.16655	46.3791	0.134825	4.22e-58	3.05e-57
MTMR1	130	486	18.643	71.5564	0.261568	4.31e-58	3.12e-57
GPC4	138	500	19.7903	73.6177	0.269817	4.41e-58	3.18e-57
MACF1	17	251	2.43794	36.9561	0.0684891	5.99e-58	4.33e-57
TTC37	104	438	14.9144	64.4891	0.232461	6.98e-58	5.04e-57
KIAA0907	156	530	22.3717	78.0347	0.287601	7.01e-58	5.06e-57
MRPS26	1456	624	208.802	91.8749	2.2713	7.12e-58	5.13e-57
CTSD	1085	401	155.598	59.0414	2.63264	7.72e-58	5.56e-57
PITRM1	317	781	45.4604	114.991	0.395864	8.69e-58	6.26e-57
UBA2	626	1205	89.7735	177.419	0.506276	8.7e-58	6.26e-57
CHD1L	731	1340	104.831	197.295	0.531579	9.65e-58	6.94e-57
GPR98	8	228	1.14726	33.5697	0.0370442	9.73e-58	6.99e-57
SNX14	257	691	36.8559	101.74	0.362883	9.85e-58	7.07e-57
INTS5	811	249	116.304	36.6616	3.16645	1.02e-57	7.33e-57
C16orf91	592	139	84.8976	20.4657	4.13297	1.1e-57	7.89e-57
HSPB11	243	669	34.8482	98.5005	0.354442	1.23e-57	8.81e-57
GRK6	1643	743	235.619	109.396	2.15277	1.24e-57	8.87e-57
ARL16	724	204	103.827	30.036	3.44861	1.27e-57	9.09e-57
NBEAL1	79	389	11.3292	57.2746	0.199204	1.29e-57	9.26e-57
HIGD2A	1423	605	204.07	89.0774	2.28948	1.4e-57	1e-56
PGRMC2	1159	1865	166.21	274.594	0.605437	1.58e-57	1.13e-56
NEU1	1025	368	146.993	54.1826	2.70977	1.83e-57	1.31e-56
RNF167	1303	532	186.861	78.3292	2.38381	1.83e-57	1.31e-56
POP1	97	423	13.9106	62.2806	0.224599	1.92e-57	1.37e-56
OAZ2	1404	594	201.345	87.4578	2.30071	1.98e-57	1.41e-56
RBM3	491	94	70.4134	13.8401	5.0583	2.01e-57	1.43e-56
USP45	79	388	11.3292	57.1273	0.199716	2.25e-57	1.6e-56
TRIM44	255	686	36.5691	101.003	0.362688	2.28e-57	1.62e-56
TNPO3	261	695	37.4295	102.329	0.366397	2.42e-57	1.72e-56
TJP2	63	355	9.03471	52.2686	0.174431	3.12e-57	2.22e-56
CCAR1	236	656	33.8443	96.5864	0.351076	3.19e-57	2.26e-56
MAGOHB	167	545	23.9491	80.2433	0.29933	3.76e-57	2.67e-56
C17orf89	1450	624	207.942	91.8749	2.26194	3.94e-57	2.8e-56
ITGB1	140	499	20.0771	73.4705	0.274256	4.09e-57	2.9e-56
KIF5C	163	538	23.3755	79.2126	0.295987	4.39e-57	3.11e-56
DHX36	64	356	9.17812	52.4158	0.176673	5.75e-57	4.08e-56
MTERFD1	110	445	15.7749	65.5197	0.241922	5.84e-57	4.13e-56
ABI2	528	1070	75.7195	157.542	0.48096	5.89e-57	4.17e-56
MRPS18A	995	353	142.691	51.9741	2.74207	6.29e-57	4.45e-56
PARP2	150	515	21.5112	75.8262	0.284634	7.29e-57	5.15e-56
ATP5C1	1211	1921	173.667	282.839	0.61415	7.7e-57	5.44e-56
DHX9	203	602	29.1118	88.6357	0.329201	8.19e-57	5.78e-56
WAPAL	126	473	18.0694	69.6423	0.260522	8.65e-57	6.1e-56
PEX1	111	446	15.9183	65.667	0.243561	8.96e-57	6.32e-56
NBAS	63	353	9.03471	51.9741	0.175418	9.74e-57	6.86e-56
CTSB	1442	621	206.794	91.4332	2.26032	9.75e-57	6.86e-56
SCAP	1466	636	210.236	93.6417	2.24379	9.88e-57	6.95e-56
KIAA0368	427	931	61.2352	137.076	0.447128	1.08e-56	7.59e-56
SUFU	157	526	22.5151	77.4458	0.291635	1.11e-56	7.78e-56
NAP1L4	561	1112	80.4519	163.726	0.491693	1.13e-56	7.95e-56
TAF4B	308	761	44.1697	112.046	0.39475	1.39e-56	9.77e-56
TMEM160	714	202	102.393	29.7415	3.43459	1.41e-56	9.91e-56
SMYD4	184	570	26.3871	83.9242	0.315232	1.54e-56	1.08e-55
ACP1	561	1111	80.4519	163.579	0.492135	1.59e-56	1.12e-55
GYS1	752	1357	107.843	199.798	0.539989	1.97e-56	1.38e-55
RSRC1	167	541	23.9491	79.6543	0.30154	2.54e-56	1.77e-55
PQBP1	916	311	131.362	45.7902	2.8647	2.74e-56	1.92e-55
PRPF4	323	781	46.3208	114.991	0.403341	3.02e-56	2.11e-55
TAF9	479	999	68.6925	147.088	0.467378	3.5e-56	2.44e-55
USP39	683	1267	97.9477	186.547	0.52531	3.91e-56	2.73e-55
GSK3B	196	587	28.108	86.4272	0.326001	4.65e-56	3.24e-55
NENF	1079	405	154.737	59.6303	2.59227	5.22e-56	3.64e-55
CNOT7	338	801	48.4719	117.936	0.411503	5.96e-56	4.15e-55
CXorf40A	307	26	44.0263	3.82812	11.2334	6.32e-56	4.4e-55
MTBP	151	512	21.6546	75.3845	0.2882	7.19e-56	5.01e-55
RP11-599B13.6/VAMP2	579	1130	83.0333	166.376	0.499371	7.89e-56	5.49e-55
ZNF791	131	477	18.7865	70.2313	0.268536	9.67e-56	6.72e-55
NSRP1	80	383	11.4726	56.3911	0.204858	1.04e-55	7.19e-55
MAEA	730	213	104.688	31.3611	3.33071	1.16e-55	8.07e-55
GPN2	514	108	73.7118	15.9014	4.61282	1.19e-55	8.25e-55
MARK2	636	1203	91.2075	177.124	0.515209	1.21e-55	8.36e-55
MTMR12	176	552	25.2398	81.2739	0.3114	1.55e-55	1.08e-54
CDC34	1157	453	165.923	66.6976	2.48546	1.59e-55	1.1e-54
MIPOL1	12	229	1.7209	33.7169	0.0538458	1.77e-55	1.23e-54
PRAF2	1021	374	146.42	55.066	2.65598	2.3e-55	1.59e-54
GNAS	2977	3885	426.926	572.009	0.746406	2.42e-55	1.67e-54
ASAP2	96	412	13.7672	60.661	0.228225	2.45e-55	1.7e-54
EIF3J	380	857	54.4951	126.181	0.432331	2.58e-55	1.78e-54
SPG11	84	389	12.0463	57.2746	0.211701	2.72e-55	1.88e-54
CNOT1	384	862	55.0687	126.917	0.434341	3.27e-55	2.26e-54
CCDC66	40	297	5.73632	43.7289	0.133162	3.32e-55	2.29e-54
CCP110	168	537	24.0926	79.0654	0.305595	3.71e-55	2.56e-54
PSMB4	430	73	61.6655	10.7482	5.69362	4.12e-55	2.84e-54
ELAVL2	18	243	2.58135	35.7782	0.0747347	4.45e-55	3.06e-54
MIER1	118	451	16.9222	66.4032	0.25596	4.52e-55	3.11e-54
ELP5	1143	447	163.915	65.8142	2.48832	5.4e-55	3.71e-54
WDR27	79	378	11.3292	55.655	0.20499	5.49e-55	3.77e-54
PTGR2	103	423	14.771	62.2806	0.238392	6.99e-55	4.8e-54
RAP1A	461	966	66.1111	142.229	0.465196	7.58e-55	5.2e-54
STK38L	85	389	12.1897	57.2746	0.214201	7.73e-55	5.31e-54
LRRFIP1	42	300	6.02314	44.1706	0.138312	8.32e-55	5.7e-54
SECISBP2	195	579	27.9646	85.2493	0.32882	8.66e-55	5.94e-54
GNA13	383	858	54.9253	126.328	0.43523	8.78e-55	6.01e-54
CD2BP2	362	47	51.9137	6.92006	7.4093	9.38e-55	6.42e-54
AFF1	26	262	3.72861	38.5757	0.0989927	9.66e-55	6.61e-54
SPIDR	48	313	6.88359	46.0847	0.15121	1.01e-54	6.93e-54
NDUFV3	1079	1745	154.737	256.926	0.60242	1.06e-54	7.26e-54
NAMPT	158	518	22.6585	76.2679	0.298011	1.16e-54	7.95e-54
HOXA9	923	321	132.366	47.2626	2.79684	1.22e-54	8.32e-54
XPOT	392	869	56.216	127.948	0.439805	1.6e-54	1.09e-53
GLOD4	312	755	44.7433	111.163	0.40304	1.7e-54	1.16e-53
PTER	97	410	13.9106	60.3665	0.231708	1.9e-54	1.29e-53
TBCEL	55	327	7.88744	48.146	0.165557	1.91e-54	1.3e-53
TTC26	133	474	19.0733	69.7896	0.274337	2.44e-54	1.66e-53
SPATS2	159	518	22.8019	76.2679	0.299889	2.58e-54	1.76e-53
CLCN3	226	625	32.4102	92.0221	0.352904	2.9e-54	1.97e-53
UCHL5	409	891	58.6539	131.187	0.447524	2.94e-54	2e-53
ASAP1	75	367	10.7556	54.0354	0.200527	3.09e-54	2.1e-53
SOCS4	69	355	9.89516	52.2686	0.190862	3.17e-54	2.15e-53
TACO1	1590	728	228.019	107.187	2.12624	3.32e-54	2.25e-53
TP53BP1	169	534	24.236	78.6237	0.309131	3.33e-54	2.25e-53
XPR1	468	971	67.115	142.966	0.469819	3.78e-54	2.56e-53
ARL5A	112	436	16.0617	64.1946	0.251369	3.99e-54	2.7e-53
C17orf85	354	813	50.7665	119.702	0.424586	4.23e-54	2.86e-53
SCAND1	506	108	72.5645	15.9014	4.54113	4.45e-54	3.01e-53
TOM1L1	203	588	29.1118	86.5744	0.33703	4.65e-54	3.14e-53
EIF4ENIF1	74	364	10.6122	53.5937	0.199506	5.44e-54	3.67e-53
CDC27	177	546	25.3832	80.3905	0.316599	5.48e-54	3.7e-53
TPGS1	503	107	72.1343	15.7542	4.55616	6.33e-54	4.27e-53
PBRM1	44	301	6.30996	44.3178	0.14431	6.55e-54	4.41e-53
ZNF280C	40	292	5.73632	42.9927	0.135436	6.58e-54	4.43e-53
CD2AP	191	568	27.3909	83.6297	0.32833	7.09e-54	4.78e-53
TMEM245	263	679	37.7163	99.9728	0.377888	7.8e-54	5.25e-53
AQR	110	431	15.7749	63.4584	0.249768	8.19e-54	5.51e-53
NR1D2	240	644	34.4179	94.8196	0.363655	8.61e-54	5.79e-53
TXLNA	721	1298	103.397	191.112	0.541271	9.09e-54	6.11e-53
DENND4C	30	268	4.30224	39.4591	0.111283	9.68e-54	6.5e-53
EHMT1	130	466	18.643	68.6117	0.272778	9.82e-54	6.59e-53
MPHOSPH10	88	390	12.6199	57.4218	0.221132	9.87e-54	6.62e-53
SPTAN1	96	405	13.7672	59.6303	0.232163	9.98e-54	6.69e-53
NOL7	445	937	63.8166	137.96	0.462964	1.03e-53	6.89e-53
GARNL3	33	275	4.73247	40.4897	0.119056	1.06e-53	7.09e-53
C7orf55	515	113	73.8552	16.6376	4.41851	1.1e-53	7.35e-53
CHAF1B	259	672	37.1427	98.9422	0.376029	1.19e-53	7.94e-53
ATF7	225	620	32.2668	91.2859	0.354177	1.32e-53	8.81e-53
PLCB4	27	260	3.87202	38.2812	0.103489	1.5e-53	1.01e-52
SRBD1	52	317	7.45722	46.6736	0.16157	1.53e-53	1.02e-52
ESYT1	1300	549	186.43	80.8322	2.30477	1.64e-53	1.09e-52
ZNF786	85	383	12.1897	56.3911	0.217551	1.97e-53	1.32e-52
CRKL	925	1548	132.652	227.92	0.582196	2.14e-53	1.43e-52
NELFB	1368	592	196.182	87.1633	2.24931	2.37e-53	1.58e-52
COX7C	824	271	118.168	39.9008	2.95665	2.86e-53	1.9e-52
SLC25A3	2660	1456	381.465	214.375	1.77907	2.93e-53	1.95e-52
C9orf78	443	931	63.5298	137.076	0.463855	3.36e-53	2.23e-52
C4orf48	858	290	123.044	42.6983	2.87732	3.37e-53	2.24e-52
NFIB	48	307	6.88359	45.2013	0.154159	3.4e-53	2.26e-52
VRK2	82	376	11.7595	55.3605	0.213836	3.88e-53	2.58e-52
TARS	107	422	15.3447	62.1333	0.248174	5.19e-53	3.45e-52
DIS3L2	32	270	4.58906	39.7536	0.117657	5.24e-53	3.48e-52
POMGNT1	1040	395	149.144	58.158	2.56178	6.17e-53	4.09e-52
FKBP1A	2879	3749	412.872	551.985	0.748022	6.18e-53	4.09e-52
FASTK	840	281	120.463	41.3731	2.90701	6.25e-53	4.14e-52
C16orf59	524	119	75.1458	17.521	4.27023	6.6e-53	4.37e-52
SWAP70	59	329	8.46108	48.4404	0.17637	7.4e-53	4.89e-52
TRIT1	97	403	13.9106	59.3359	0.235726	7.59e-53	5.01e-52
PTPRK	75	361	10.7556	53.152	0.203854	8.38e-53	5.53e-52
ALKBH7	392	62	56.216	9.12859	6.10233	8.51e-53	5.62e-52
MSL2	98	404	14.054	59.4831	0.23755	1.18e-52	7.8e-52
TK1	768	243	110.137	35.7782	3.07255	1.44e-52	9.5e-52
CST3	1493	675	214.108	99.3839	2.1532	1.45e-52	9.53e-52
C18orf25	130	460	18.643	67.7283	0.276331	1.93e-52	1.27e-51
CUL2	129	458	18.4996	67.4338	0.275412	2.21e-52	1.45e-51
C12orf44	800	261	114.726	38.4284	2.9803	2.25e-52	1.48e-51
NEK9	282	699	40.4411	102.918	0.393536	2.35e-52	1.54e-51
UBA5	163	515	23.3755	75.8262	0.309189	2.46e-52	1.62e-51
OSBPL9	189	557	27.1041	82.0101	0.331313	2.49e-52	1.63e-51
GNA11	809	1397	116.017	205.688	0.564257	2.51e-52	1.65e-51
LAMB1	93	393	13.337	57.8635	0.231817	2.96e-52	1.94e-51
TOMM5	1076	1720	154.307	253.245	0.609474	3.28e-52	2.15e-51
FAM204A	224	611	32.1234	89.9608	0.357796	3.42e-52	2.24e-51
MTRNR2L2	33	269	4.73247	39.6063	0.121705	4.01e-52	2.63e-51
APEH	958	351	137.385	51.6796	2.65519	4.86e-52	3.18e-51
ZBED5	122	444	17.4958	65.3725	0.268751	5.51e-52	3.61e-51
G2E3	109	421	15.6315	61.9861	0.253382	5.52e-52	3.61e-51
GANAB	1119	1768	160.474	260.312	0.616613	7.44e-52	4.86e-51
RBM20	62	331	8.8913	48.7349	0.184116	7.83e-52	5.12e-51
MPDU1	390	63	55.9291	9.27583	5.97591	7.86e-52	5.13e-51
PTAR1	247	644	35.4218	94.8196	0.37423	7.98e-52	5.21e-51
RPS24	3335	1949	478.266	286.962	1.66642	8.04e-52	5.24e-51
DNAJC11	457	941	65.5375	138.548	0.473409	8.24e-52	5.37e-51
TMEFF1	187	551	26.8173	81.1267	0.331385	8.94e-52	5.82e-51
CCDC174	34	270	4.87587	39.7536	0.124854	9e-52	5.86e-51
HMGB2	1347	2034	193.171	299.477	0.645146	9.92e-52	6.45e-51
NPC2	660	189	94.6493	27.8275	3.39269	1.13e-51	7.37e-51
NDUFA7	1181	485	169.365	71.4092	2.36984	1.19e-51	7.76e-51
FOXN3	76	358	10.899	52.7103	0.208274	1.26e-51	8.18e-51
ATG7	150	490	21.5112	72.1453	0.299136	1.29e-51	8.38e-51
PCNXL2	50	305	7.1704	44.9068	0.16154	1.34e-51	8.7e-51
C17orf51	401	863	57.5066	127.064	0.45301	1.56e-51	1.01e-50
BTBD3	132	459	18.9299	67.581	0.28117	1.72e-51	1.12e-50
SUZ12	90	384	12.9067	56.5384	0.229645	1.8e-51	1.16e-50
SIPA1L3	209	584	29.9723	85.9855	0.349331	1.82e-51	1.18e-50
PRKCI	128	452	18.3562	66.5504	0.276911	1.83e-51	1.19e-50
GRWD1	2040	1042	292.552	153.419	1.90629	1.84e-51	1.19e-50
BCAP31	1573	733	225.581	107.924	2.08918	2.2e-51	1.42e-50
GLMN	94	391	13.4804	57.569	0.235488	2.26e-51	1.46e-50
PKM	690	1241	98.9516	182.719	0.541801	2.26e-51	1.46e-50
NAGLU	708	215	101.533	31.6556	3.20047	2.36e-51	1.53e-50
RCOR1	176	531	25.2398	78.182	0.323699	2.68e-51	1.73e-50
NMD3	243	635	34.8482	93.4945	0.3734	2.82e-51	1.81e-50
GREB1L	26	249	3.72861	36.6616	0.104147	2.88e-51	1.86e-50
ANKRD10	222	603	31.8366	88.7829	0.359311	2.91e-51	1.87e-50
CRYBG3	34	268	4.87587	39.4591	0.125783	3.01e-51	1.94e-50
PVRL3	175	529	25.0964	77.8875	0.323083	3.2e-51	2.06e-50
LAMP2	194	559	27.8212	82.3046	0.33883	3.6e-51	2.32e-50
PPP2R5D	502	996	71.9909	146.646	0.491261	4.84e-51	3.11e-50
SCRN1	415	879	59.5144	129.42	0.460272	5.01e-51	3.22e-50
KIAA1328	53	309	7.60063	45.4957	0.168889	5.26e-51	3.38e-50
SLC2A13	194	558	27.8212	82.1573	0.339437	5.64e-51	3.62e-50
DIS3	676	1220	96.9439	179.627	0.539951	6.28e-51	4.03e-50
RACGAP1	259	657	37.1427	96.7336	0.384605	6.37e-51	4.08e-50
DYNC1I2	57	317	8.17426	46.6736	0.1769	6.45e-51	4.13e-50
DPY19L4	176	529	25.2398	77.8875	0.324922	6.71e-51	4.29e-50
DMXL2	61	325	8.74789	47.8515	0.184518	7.29e-51	4.66e-50
PFN1	4527	2837	649.208	417.707	1.55409	7.44e-51	4.76e-50
LRP1B	30	257	4.30224	37.8395	0.116033	7.9e-51	5.05e-50
MAPKAPK5	555	1064	79.5915	156.658	0.508371	8.19e-51	5.23e-50
TCF12	124	442	17.7826	65.078	0.274365	8.46e-51	5.4e-50
C2CD3	79	360	11.3292	53.0047	0.215221	9.88e-51	6.3e-50
DENND5A	547	1053	78.4442	155.039	0.506283	9.91e-51	6.32e-50
ANKRD11	72	346	10.3254	50.9434	0.204245	1.25e-50	7.97e-50
TARBP1	135	460	19.3601	67.7283	0.286902	1.29e-50	8.22e-50
TAF4	221	598	31.6932	88.0468	0.360685	1.31e-50	8.33e-50
SBF2	67	336	9.60834	49.4711	0.195847	1.34e-50	8.52e-50
NAPB	112	420	16.0617	61.8389	0.26093	1.4e-50	8.88e-50
PDSS1	97	393	13.9106	57.8635	0.241714	1.42e-50	9.02e-50
ENDOG	401	70	57.5066	10.3065	5.53565	1.55e-50	9.88e-50
ZBTB7A	123	439	17.6392	64.6363	0.274022	1.59e-50	1.01e-49
THAP7	641	183	91.9246	26.9441	3.40276	2.02e-50	1.28e-49
MSI2	138	464	19.7903	68.3172	0.290721	2.18e-50	1.38e-49
GGCT	350	785	50.1928	115.58	0.434759	2.27e-50	1.44e-49
PILRB	131	452	18.7865	66.5504	0.283366	2.31e-50	1.46e-49
EFHD2	1863	2606	267.169	383.695	0.696385	2.5e-50	1.58e-49
BMPR1A	101	399	14.4842	58.7469	0.247833	2.75e-50	1.74e-49
ADCK3	332	759	47.6115	111.752	0.42656	2.89e-50	1.83e-49
ZNF580/ZNF581	1724	2449	247.236	360.579	0.685749	3.27e-50	2.07e-49
CHD3	317	737	45.4604	108.512	0.419476	3.77e-50	2.38e-49
GIT2	127	444	18.2128	65.3725	0.279703	4.06e-50	2.57e-49
UTP18	252	642	36.1388	94.5251	0.382973	4.3e-50	2.71e-49
FGF2	50	299	7.1704	44.0234	0.164774	4.31e-50	2.72e-49
EIF3M	2078	2842	298.002	418.443	0.712238	4.34e-50	2.74e-49
ARHGAP26	12	209	1.7209	30.7722	0.0589818	4.59e-50	2.89e-49
ACAD9	267	664	38.29	97.7643	0.392277	4.7e-50	2.96e-49
TMEM101	557	142	79.8783	20.9074	3.80714	4.79e-50	3.02e-49
ELP4	99	394	14.1974	58.0107	0.246037	5.6e-50	3.52e-49
SDCBP	196	556	28.108	81.8629	0.344156	5.6e-50	3.52e-49
INVS	224	599	32.1234	88.194	0.364956	6.14e-50	3.86e-49
NFXL1	59	317	8.46108	46.6736	0.183032	6.63e-50	4.17e-49
KIAA1731	25	241	3.5852	35.4837	0.103564	8.75e-50	5.5e-49
HS3ST3A1	279	680	40.0109	100.12	0.400228	8.98e-50	5.63e-49
COX4I1	2798	1582	401.256	232.926	1.72236	9.13e-50	5.73e-49
LSM12	710	1254	101.82	184.633	0.551713	9.2e-50	5.77e-49
EDF1	2112	1103	302.878	162.401	1.86447	9.78e-50	6.13e-49
R3HCC1	553	141	79.3047	20.7602	3.80652	1.08e-49	6.78e-49
NUDT22	605	167	86.7619	24.5883	3.51834	1.25e-49	7.8e-49
SNX18	172	516	24.6662	75.9735	0.325556	1.37e-49	8.59e-49
CEBPZ	100	394	14.3408	58.0107	0.248505	1.43e-49	8.92e-49
GCLC	304	715	43.5961	105.273	0.414679	1.43e-49	8.94e-49
KPNA5	40	275	5.73632	40.4897	0.143788	1.6e-49	9.99e-49
INSIG1	1097	444	157.319	65.3725	2.40435	1.67e-49	1.04e-48
CHD9	55	307	7.88744	45.2013	0.176318	1.8e-49	1.12e-48
ALG11	160	496	22.9453	73.0287	0.315133	1.81e-49	1.13e-48
UQCRC1	3679	2223	527.598	327.304	1.61176	2.02e-49	1.26e-48
PRELID2	70	337	10.0386	49.6183	0.20392	2.03e-49	1.27e-48
USP48	139	461	19.9337	67.8755	0.29472	2.09e-49	1.3e-48
PRDX5	662	197	94.9361	29.0054	3.26524	2.1e-49	1.3e-48
LCLAT1	191	544	27.3909	80.096	0.342797	3.59e-49	2.23e-48
MED23	110	410	15.7749	60.3665	0.26254	3.68e-49	2.29e-48
DBF4	105	401	15.0578	59.0414	0.256298	3.93e-49	2.44e-48
CBL	171	512	24.5228	75.3845	0.326196	4.12e-49	2.56e-48
SLC25A13	107	404	15.3447	59.4831	0.259212	5.22e-49	3.24e-48
ZNF460	136	454	19.5035	66.8449	0.292831	5.38e-49	3.34e-48
FBXW11	518	1003	74.2854	147.677	0.503362	5.6e-49	3.47e-48
PARK7	1852	932	265.592	137.223	1.93479	5.77e-49	3.57e-48
HSD17B10	1732	852	248.383	125.445	1.97924	6.11e-49	3.78e-48
CLASRP	121	428	17.3524	63.0167	0.276509	6.69e-49	4.14e-48
CCDC88A	80	354	11.4726	52.1213	0.221608	6.97e-49	4.31e-48
RALGAPB	99	389	14.1974	57.2746	0.249194	7.41e-49	4.58e-48
URB2	180	525	25.8135	77.2986	0.334805	7.59e-49	4.69e-48
MRPL27	806	277	115.587	40.7842	2.82962	7.87e-49	4.86e-48
EIF3G	1858	937	266.452	137.96	1.9307	8.07e-49	4.98e-48
ISYNA1	788	1343	113.006	197.737	0.571711	9.12e-49	5.63e-48
LIN9	118	422	16.9222	62.1333	0.273521	1e-48	6.17e-48
KIAA1009	19	222	2.72475	32.6863	0.0861566	1.06e-48	6.53e-48
C7orf10	19	222	2.72475	32.6863	0.0861566	1.06e-48	6.53e-48
ACTG1	18837	14310	2701.38	2106.94	1.28212	1.08e-48	6.63e-48
IREB2	321	734	46.034	108.071	0.426492	1.1e-48	6.79e-48
CNTLN	62	318	8.8913	46.8208	0.191627	1.15e-48	7.06e-48
PTBP1	4031	4909	578.078	722.778	0.799827	1.19e-48	7.33e-48
PTPRU	402	846	57.65	124.561	0.463256	1.27e-48	7.78e-48
CD3EAP	151	477	21.6546	70.2313	0.309316	1.35e-48	8.29e-48
ZNF678	311	719	44.5999	105.862	0.421848	1.51e-48	9.26e-48
PSMA2	524	130	75.1458	19.1406	3.91078	1.54e-48	9.44e-48
DARS	161	493	23.0887	72.587	0.319021	1.56e-48	9.55e-48
POP7	1315	584	188.582	85.9855	2.19179	1.8e-48	1.1e-47
SF3B3	867	1437	124.335	211.577	0.587852	1.85e-48	1.13e-47
SNTG2	12	203	1.7209	29.8888	0.0607193	1.94e-48	1.19e-47
ZHX3	64	321	9.17812	47.2626	0.195896	2e-48	1.23e-47
KIF15	62	317	8.8913	46.6736	0.19223	2.01e-48	1.23e-47
SLC38A2	104	396	14.9144	58.3052	0.257074	2.03e-48	1.24e-47
C1orf85	1396	636	200.198	93.6417	2.1367	2.21e-48	1.35e-47
ATAD2	34	257	4.87587	37.8395	0.131153	2.24e-48	1.37e-47
EPT1	354	778	50.7665	114.549	0.443671	2.63e-48	1.61e-47
USP37	73	338	10.4688	49.7656	0.211946	2.85e-48	1.74e-47
FAM49B	224	590	32.1234	86.8689	0.370517	2.89e-48	1.76e-47
FBXO22	696	1225	99.812	180.363	0.553642	2.95e-48	1.8e-47
PIAS4	263	648	37.7163	95.4085	0.395947	2.96e-48	1.8e-47
TBX2	589	163	84.4674	23.9994	3.50911	3.2e-48	1.95e-47
ZNRD1	456	99	65.3941	14.5763	4.46257	3.44e-48	2.09e-47
HNRNPH2	466	929	66.8282	136.782	0.488949	3.62e-48	2.2e-47
ALS2	133	445	19.0733	65.5197	0.292188	3.63e-48	2.2e-47
VDAC2	3115	1824	446.716	268.557	1.66315	3.92e-48	2.38e-47
GZF1	141	458	20.2205	67.4338	0.300894	4.37e-48	2.65e-47
ELP2	418	864	59.9446	127.211	0.471636	4.75e-48	2.88e-47
C16orf13	1341	603	192.31	88.7829	2.16476	5.33e-48	3.23e-47
MYL12B	816	286	117.021	42.1093	2.77477	6.33e-48	3.84e-47
GOT2	1341	1990	192.31	292.998	0.65647	7.27e-48	4.4e-47
KIAA1958	106	397	15.2013	58.4524	0.261326	7.41e-48	4.48e-47
UBE2N	1195	1821	171.373	268.116	0.639309	7.48e-48	4.53e-47
PODXL	95	377	13.6238	55.5077	0.246796	8.68e-48	5.25e-47
SYVN1	151	473	21.6546	69.6423	0.311928	8.84e-48	5.34e-47
ARID4A	53	296	7.60063	43.5817	0.17629	8.91e-48	5.38e-47
LRCH4	287	680	41.1581	100.12	0.411675	9.38e-48	5.66e-47
UBXN4	216	575	30.9761	84.6603	0.366635	9.87e-48	5.96e-47
CEP128	62	314	8.8913	46.2319	0.194063	1.07e-47	6.44e-47
AKNAD1/CLCC1	255	633	36.5691	93.2	0.393023	1.12e-47	6.73e-47
ZC3HAV1	141	456	20.2205	67.1393	0.302212	1.13e-47	6.83e-47
PKDCC	642	192	92.068	28.2692	3.24888	1.16e-47	6.97e-47
PTPRM	19	218	2.72475	32.0973	0.0877326	1.27e-47	7.67e-47
MYO6	52	293	7.45722	43.14	0.174774	1.51e-47	9.07e-47
LEO1	82	352	11.7595	51.8269	0.228388	1.51e-47	9.1e-47
UBE2W	116	413	16.6353	60.8082	0.274763	1.57e-47	9.41e-47
SGMS1	39	265	5.59291	39.0174	0.145534	1.59e-47	9.52e-47
MRPL55	577	159	82.7465	23.4104	3.52382	1.65e-47	9.9e-47
MYBL1	68	325	9.75175	47.8515	0.205452	1.72e-47	1.03e-46
MBD5	65	319	9.32152	46.9681	0.200168	1.82e-47	1.09e-46
APBB2	111	404	15.9183	59.4831	0.26884	1.82e-47	1.09e-46
SYNJ1	64	317	9.17812	46.6736	0.198362	1.84e-47	1.1e-46
RNASEK	2847	1637	408.283	241.024	1.69366	1.84e-47	1.1e-46
SEH1L	441	891	63.243	131.187	0.482478	1.86e-47	1.11e-46
CAST	121	420	17.3524	61.8389	0.281768	3.46e-47	2.07e-46
LDB1	359	778	51.4835	114.549	0.449925	3.48e-47	2.08e-46
SLC36A4	174	507	24.953	74.6483	0.335165	3.53e-47	2.11e-46
CCDC137	326	732	46.751	107.776	0.434303	3.56e-47	2.13e-46
MTFP1	545	144	78.1574	21.2019	3.67373	3.74e-47	2.23e-46
MSH3	48	283	6.88359	41.6676	0.167201	3.79e-47	2.26e-46
CTNNAL1	176	510	25.2398	75.09	0.33701	3.8e-47	2.27e-46
COL4A5	120	418	17.209	61.5444	0.280787	3.98e-47	2.37e-46
BBS2	187	527	26.8173	77.593	0.346457	4.28e-47	2.55e-46
CTD-2410N18.5/PPP2CA	645	1152	92.4982	169.615	0.54561	4.63e-47	2.76e-46
EIF1AX	328	734	47.0378	108.071	0.435773	4.84e-47	2.88e-46
RASEF	39	263	5.59291	38.7229	0.146638	5.16e-47	3.07e-46
HOOK1	67	321	9.60834	47.2626	0.204979	5.26e-47	3.13e-46
GPATCH3	384	70	55.0687	10.3065	5.30138	5.44e-47	3.23e-46
VPS4B	156	477	22.3717	70.2313	0.319512	6.08e-47	3.61e-46
POLR2H	1440	673	206.508	99.0894	2.08296	7.61e-47	4.52e-46
GABBR1	43	271	6.16655	39.9008	0.156661	8.05e-47	4.78e-46
RNF13	179	513	25.67	75.5317	0.340731	8.25e-47	4.9e-46
PPRC1	823	1370	118.025	201.712	0.58532	8.26e-47	4.89e-46
LARP1B	98	378	14.054	55.655	0.253861	8.38e-47	4.96e-46
TMEM41A	257	631	36.8559	92.9055	0.397351	8.39e-47	4.97e-46
DAPK1	86	356	12.3331	52.4158	0.23675	9.28e-47	5.49e-46
NUP210	462	914	66.2545	134.573	0.492708	1e-46	5.94e-46
TP53BP2	95	372	13.6238	54.7716	0.250107	1.15e-46	6.78e-46
MLLT10	95	372	13.6238	54.7716	0.250107	1.15e-46	6.78e-46
PEBP1	1869	959	268.03	141.199	1.89761	1.16e-46	6.87e-46
GNAI1	132	436	18.9299	64.1946	0.295979	1.24e-46	7.3e-46
PTP4A2	516	984	73.9986	144.88	0.511096	1.29e-46	7.59e-46
DEGS1	249	618	35.7086	90.9915	0.393106	1.4e-46	8.27e-46
ATF2	249	618	35.7086	90.9915	0.393106	1.4e-46	8.27e-46
LSM10	833	301	119.459	44.3178	2.69169	1.53e-46	9.03e-46
UBA6	55	295	7.88744	43.4344	0.183474	1.62e-46	9.54e-46
CLSPN	63	311	9.03471	45.7902	0.199056	1.7e-46	1e-45
BCAT1	295	684	42.3054	100.709	0.420651	1.77e-46	1.04e-45
CLDN12	255	626	36.5691	92.1693	0.397413	1.95e-46	1.15e-45
TMED2	1807	2501	259.138	368.236	0.70381	1.97e-46	1.16e-45
MAP4K4	118	411	16.9222	60.5137	0.28083	2.31e-46	1.36e-45
RAP1GDS1	98	376	14.054	55.3605	0.255209	2.33e-46	1.37e-45
C16orf52	69	322	9.89516	47.4098	0.210381	2.56e-46	1.5e-45
TEX264	847	310	121.467	45.643	2.6576	2.68e-46	1.57e-45
NIPA2	559	1037	80.1651	152.683	0.525353	2.86e-46	1.68e-45
PRADC1	546	147	78.3008	21.6436	3.6057	2.92e-46	1.71e-45
PIGK	370	787	53.061	115.874	0.458386	3.29e-46	1.93e-45
THADA	83	348	11.9029	51.2379	0.233801	3.37e-46	1.97e-45
CCDC91	71	325	10.182	47.8515	0.214424	4.08e-46	2.39e-45
ZNF354A	110	396	15.7749	58.3052	0.271806	4.16e-46	2.43e-45
ZXDC	447	889	64.1034	130.892	0.490131	5.85e-46	3.42e-45
SLC1A3	151	464	21.6546	68.3172	0.31797	5.9e-46	3.45e-45
TRMT6	158	475	22.6585	69.9368	0.32495	6.77e-46	3.95e-45
[truncated: 9,732 more rows]
