# Supplementary material for: Selective translational usage of TSS and core promoters revealed by translatome sequencing
Source: BMC Genomics. 2019 Apr 11;20:282. doi: 10.1186/s12864-019-5650-0 (PMC6463679; doi:10.1186/s12864-019-5650-0)
Supplement: Supplementary file 9 — Table S6. Differential usage of core promoters from the same gene by polysome. Under each gene name, there are two (or more) rows corresponding to two (or more) core promoters of the gene. Each gene has one Sdu score, which is defined in the main text. (XLSX 660 kb) [file 12864_2019_5650_MOESM9_ESM.xlsx]

## Sheet: DUscoreTable2TCreorganized
Gene Symbol	Position in translatome	Position in transcriptome	RPM in translatome	RPM in transcriptome	Sdu
OAZ3	151735585	NA	1.14726	0	1
	NA	151736036	0	1.17788
ARHGEF19	16533010	NA	1.7209	0	1
	NA	16533044	0	0.736177
MEX3A	156051792	NA	1.57749	0	1
	NA	156051336	0	0.588942
GPR161	168105495	NA	0.573632	0	1
	168106536	NA	1.43408	0
	168106672	NA	0.573632	0
	NA	168106606	0	1.17788
MTRNR2L5	57358804	NA	0.71704	0	1
	NA	57359612	0	0.736177
C10orf111	15139331	NA	0.71704	0	1
	NA	15139329	0	1.76682
ARHGAP22	49732298	NA	1.29067	0	1
	NA	49813146	0	1.47235
PRDM11	45168188	NA	1.43408	0	1
	NA	45168894	0	2.503
AP003068.23	64949311	NA	0.573632	0	1
	NA	64949077	0	0.883412
NDUFC2	77791117	NA	0.573632	0	1
	NA	77791150	0	0.588942
ATN1	7033639	NA	0.71704	0	1
	NA	7037524	0	0.588942
NELL2	45270098	NA	0.71704	0	1
	NA	45269373	0	0.736177
	NA	45270138	0	2.20853
AP4S1	31494712	NA	0.71704	0	1
	NA	31494638	0	0.883412
BEGAIN	101053729	NA	0.860448	0	1
	NA	101053790	0	0.588942
MEX3B	82338380	NA	0.573632	0	1
	NA	82338342	0	0.736177
AC002310.13/ZNF764	30569510	NA	0.573632	0	1
	NA	30569443	0	0.883412
FMNL1	43299168	NA	1.14726	0	1
	NA	43299252	0	0.736177
ABHD15	27894055	NA	1.00386	0	1
	NA	27894133	0	0.588942
HOXB5	46670851	NA	2.72475	0	1
	46670920	NA	0.71704	0
	46670969	NA	0.573632	0
	NA	46671386	0	1.03065
MEX3C	48723294	NA	0.71704	0	1
	NA	48723292	0	0.883412
FGF22	639889	NA	0.71704	0	1
	NA	639879	0	0.588942
ARHGAP35	47422163	NA	0.573632	0	1
	NA	47423350	0	0.588942
	NA	47423982	0	0.588942
MAMSTR	49219994	NA	1.00386	0	1
	49220291	NA	0.573632	0
	NA	49222982	0	1.61959
HOXD13	176957784	NA	0.573632	0	1
	176958322	NA	0.71704	0
	NA	176958168	0	0.588942
BHLHE23	61638255	NA	0.71704	0	1
	NA	61638295	0	0.736177
SAMD10	62610995	NA	1.14726	0	1
	NA	62610848	0	0.736177
ARHGAP31	119013415	NA	0.573632	0	1
	NA	119013453	0	0.736177
PAQR9	142682192	NA	0.573632	0	1
	NA	142682171	0	0.588942
ACTRT3	169487636	NA	0.573632	0	1
	169487713	NA	0.71704	0
	NA	169487348	0	2.35577
NEUROG2	113437062	NA	0.860448	0	1
	NA	113437154	0	0.588942
PDGFC	157892308	NA	0.573632	0	1
	NA	157892506	0	0.736177
GPSM3	32160692	NA	0.71704	0	1
	NA	32163314	0	1.91406
AUTS2	69064315	NA	0.573632	0	1
	NA	69064336	0	0.736177
	NA	70229806	0	0.736177
PPP1R9A	94536977	NA	0.71704	0	1
	NA	94536934	0	0.736177
	NA	94537272	0	0.883412
EN2	155251080	NA	1.00386	0	1
	NA	155250974	0	1.17788
GLUD2	120181419	NA	0.860448	0	1
	NA	120181465	0	0.883412
FRMD4B	69250042	69250040	0.573632	0.736177	0.945652
	NA	69249660	0	1.91406
	NA	69591511	0	2.20853
	NA	69591734	0	8.68689
WDR7	54318553	54318572	0.71704	0.588942	0.913043
	NA	54318635	0	0.883412
	NA	54318931	0	5.30047
JAM2	27012023	27012023	0.71704	0.736177	0.893617
	NA	27011761	0	5.44771
	NA	27011932	0	0.736177
AL139099.1	50065904	50065890	0.71704	0.736177	0.875
	NA	50065290	0	3.09194
	NA	50065588	0	1.17788
	NA	50065632	0	0.883412
CABYR	21718951	21718951	1.43408	2.35577	0.822222
	NA	21719026	0	10.8954
IRX6	55357844	55357837	0.573632	0.883412	0.809524
	55358447	NA	2.43794	0
	NA	55357673	0	0.588942
ZFHX4	77596032	77596032	1.7209	1.76682	0.809524
	NA	77593465	0	0.736177
	NA	77593605	0	6.18389
	NA	77616491	0	0.588942
LARP1	154136717	154136736	0.860448	0.736177	0.761905
	NA	154135616	0	0.588942
	NA	154172231	0	1.03065
	NA	154181882	0	0.736177
CAMK1D	12391606	12391606	0.860448	1.61959	0.75
	NA	12391519	0	4.85877
ACTR3C	150020662	150020626	2.15112	2.20853	0.736842
	NA	150020286	0	6.18389
PTPN12	77166499	77166507	2.00771	3.68088	0.728261
	NA	77166591	0	1.61959
	NA	77166765	0	6.03665
	NA	77166861	0	0.736177
	NA	77167349	0	1.47235
AL020996.1	26147264	26147264	1.29067	1.47235	0.722222
	NA	26146372	0	3.82812
OAS3	113376107	113376063	1.00386	0.883412	0.72
	113376253	NA	2.58135	0
PRKG1	52834247	52834227	1.57749	2.35577	0.719298
	NA	52750874	0	0.736177
	NA	52750911	0	1.03065
	NA	52751045	0	2.503
	NA	52751374	0	0.736177
	NA	52833890	0	1.03065
SYT12	66790267	66790265	0.860448	1.17788	0.7
	66774244	NA	2.00771	0
STOML1	74284657	74284636	1.00386	0.736177	0.695652
	74284564	NA	2.29453	0
	NA	74286909	0	0.736177
NR2F1	92920481	92920481	0.573632	0.883412	0.692308
	92920707	NA	0.71704	0
	92920971	NA	0.573632	0
RPS6KA6	83443025	83443025	0.573632	0.883412	0.684211
	NA	83442980	0	1.91406
WIZ	15544121	15544121	2.00771	1.03065	0.681818
	NA	15560423	0	1.03065
	NA	15560757	0	1.17788
TFEB	41703346	41703346	0.71704	2.94471	0.666667
	41704014	NA	1.43408	0
RNF43	56494891	56494892	1.14726	0.736177	0.666667
	NA	56494956	0	1.47235
FLT3LG	49982177	49982193	1.14726	1.61959	0.65625
	49977472	NA	0.71704	0
	NA	49977412	0	0.736177
	NA	49982266	0	2.35577
RBM47	40632710	40632710	1.43408	2.35577	0.652174
	NA	40631881	0	2.20853
	NA	40632508	0	1.03065
	NA	40632848	0	1.17788
STAMBPL1	90640004	90640002	1.57749	1.03065	0.65
	NA	90640256	0	1.91406
LTBP3	65308154	65308104	4.73247	1.91406	0.648649
	NA	65314094	0	0.736177
	NA	65326086	0	2.79747
FIBCD1	133814609	133814592	0.573632	0.736177	0.642857
	NA	133814246	0	0.588942
	NA	133814548	0	0.736177
VAMP8	85804678	85804702	0.71704	1.32512	0.64
	NA	85788732	0	2.35577
SYNM	99645254	99645233	0.573632	0.588942	0.636364
	NA	99645286	0	1.03065
ZNF565	36705555	36705557	0.573632	2.503	0.636364
	36705984	NA	1.00386	0
	NA	36705468	0	2.20853
	NA	36705829	0	0.736177
ARIH2OS	48956250	48956220	0.573632	1.17788	0.636364
	48956159	NA	1.00386	0
AP4M1	99699168	99699194	1.57749	1.91406	0.633333
	99699318	NA	1.14726	0
	99699602	NA	1.00386	0
	99699677	NA	0.573632	0
	NA	99699271	0	0.883412
RTN1	60097341	60097341	0.573632	1.03065	0.631579
	NA	60337524	0	1.76682
SEMA3A	83824513	83824520	0.573632	1.47235	0.62963
	NA	83824271	0	1.03065
	NA	83824459	0	1.47235
SEL1L3	25864485	25864496	1.14726	1.61959	0.62069
	NA	25864612	0	2.65024
SLCO4C1	101632146	101632146	0.573632	2.65024	0.608696
	NA	101631987	0	4.12259
ELF1	41635523	41635522	1.14726	2.94471	0.607843
	NA	41635038	0	1.17788
	NA	41635097	0	3.38641
PHLDB2	111578661	111578691	0.71704	1.91406	0.606061
	NA	111578571	0	2.94471
KLF7	208030844	208030829	0.71704	0.883412	0.604288
	208031577	208031570	3.15498	0.588942
	NA	208030727	0	1.32512
KLC3	45843986	45844000	0.573632	1.17788	0.6
	45844024	NA	0.860448	0
ZNF365	64134072	64134051	0.860448	0.588942	0.6
	NA	64133868	0	0.883412
KLC4	43027385	43027403	2.29453	0.588942	0.6
	NA	43027616	0	0.883412
ATF5	50432462	50432461	23.2321	1.32512	0.596591
	50433479	50433479	0.71704	1.47235
	50431988	NA	1.29067	0
	NA	50432345	0	0.736177
EOMES	27763166	27763166	0.71704	3.09194	0.596154
	NA	27763385	0	1.03065
	NA	27763814	0	3.53365
ANKMY1	241500457	241500457	1.7209	2.503	0.595238
	NA	241500174	0	3.68088
SEMA3E	83278328	83278328	1.43408	2.35577	0.589744
	83278151	NA	0.71704	0
	NA	83277870	0	2.35577
	NA	83278143	0	1.03065
LRRC34	169530476	169530449	1.00386	1.03065	0.588235
	169530686	NA	1.43408	0
	NA	169530328	0	1.47235
CYP39A1	46620457	46620455	1.14726	1.03065	0.588235
	NA	46620535	0	1.47235
NR4A3	102584167	102584167	0.573632	1.47235	0.583333
	NA	102584075	0	0.588942
	NA	102584220	0	1.47235
APOM	31620181	31620181	0.71704	0.736177	0.583333
	31620221	NA	1.00386	0
ZNF521	22932104	22932154	2.00771	3.09194	0.58
	NA	22931112	0	4.26983
NDRG4	58534049	58534049	6.45336	5.006	0.575
	NA	58497321	0	5.006
	NA	58497593	0	1.76682
RABEP2	28936551	28936561	2.72475	1.76682	0.571825
	28947810	28947810	0.860448	1.03065
	28947910	28947847	0.573632	5.44771
	28937042	NA	2.29453	0
PYGO1	55881141	55881104	1.7209	0.883412	0.571429
	NA	55880105	0	1.17788
TBC1D10B	30380619	30380618	0.860448	0.588942	0.571429
	30376456	NA	0.573632	0
	30381386	NA	0.573632	0
NMI	152146203	152146202	0.71704	0.883412	0.571429
	NA	152146142	0	1.17788
CEP44	175204878	175204890	3.87202	1.03065	0.568182
	175205104	175205150	0.860448	1.03065
	NA	175205074	0	2.0613
FGGY	59762499	59762456	1.14726	1.47235	0.565217
	NA	59762685	0	1.17788
	NA	59762760	0	0.736177
LIG4	108870710	108870689	1.00386	4.26983	0.560606
	NA	108867884	0	5.44771
GANC	42566671	42566666	0.573632	2.0613	0.555556
	42565799	NA	0.71704	0
	NA	42565822	0	0.588942
RASGEF1A	43725247	43725238	0.573632	1.32512	0.555556
	43725169	NA	0.71704	0
ANKH	14871792	14871803	1.29067	0.588942	0.555556
	14871887	NA	1.14726	0
	NA	14871944	0	0.736177
MKL2	14165169	14165176	0.71704	7.21453	0.555556
	14294144	14294144	1.8643	2.79747
	14294203	14294203	3.15498	0.588942
LYSMD2	52029814	52029843	1.14726	4.26983	0.555556
	52030333	NA	1.43408	0
DPYSL2	26434617	26434627	2.86816	2.503	0.552381
	26435474	26435421	0.573632	2.65024
	26434854	NA	0.860448	0
	26435552	NA	0.71704	0
	NA	26371710	0	2.35577
COBLL1	165698589	165698589	0.573632	0.736177	0.54717
	165698678	165698678	1.57749	6.33112
	NA	165697755	0	3.23918
	NA	165697891	0	5.30047
CPEB2	15004538	15004538	0.573632	0.736177	0.545455
	NA	15004796	0	0.883412
FGD3	95709805	95709805	0.860448	1.47235	0.545455
	NA	95709692	0	1.76682
RP11-793H13.10/ATF7	54019762	54019781	0.71704	1.61959	0.541667
	NA	54019665	0	1.32512
	NA	54019715	0	0.588942
KCTD7	66093919	66093919	25.3832	26.6496	0.538473
	66205681	66205720	6.02314	72.1453
LYNX1	143858618	143858618	1.14726	0.883412	0.538462
	NA	143859261	0	1.03065
TRIM56	100728680	100728673	0.860448	0.588942	0.538462
	100728756	NA	1.00386	0
ATG2B	96829653	96829647	1.00386	1.32512	0.533333
	96829701	NA	1.14726	0
	NA	96829754	0	1.03065
NKX6-1	85419448	85419399	1.00386	1.03065	0.533333
	85418977	NA	1.14726	0
VAX1	118897477	118897479	2.29453	2.0613	0.529412
	118897350	NA	0.573632	0
	118897439	NA	1.29067	0
	118897553	NA	0.71704	0
LHX2	126773888	126773888	1.14726	1.91406	0.529412
	126774026	NA	1.29067	0
SMG1	18937776	18937776	1.14726	3.97536	0.526316
	NA	18937075	0	1.32512
	NA	18937578	0	0.588942
	NA	18937676	0	2.503
HES2	6479975	6479975	1.43408	1.76682	0.52
	NA	6484734	0	1.91406
HOXA4	27170288	27170289	0.573632	1.76682	0.52
	NA	27170430	0	1.91406
PIH1D2	111944736	111944736	1.14726	2.0613	0.517241
	NA	111944907	0	1.47235
	NA	111944994	0	0.736177
DOC2A	30022348	30022316	0.71704	2.20853	0.516129
	30032624	30032618	2.72475	1.47235
	30022830	NA	1.00386	0
	NA	30022743	0	0.883412
EYA1	72274301	72274307	2.43794	4.26983	0.514286
	72268917	NA	1.57749	0
	72274494	NA	1.00386	0
PRPF40B	49962207	49962253	0.71704	1.03065	0.5
	50017344	50017344	1.00386	1.17788
	NA	49962083	0	0.588942
	NA	50017207	0	1.61959
TMEM187	153238227	153238241	2.72475	1.61959	0.5
	NA	153237921	0	0.588942
	NA	153238367	0	1.03065
CCDC24	44457465	44457497	1.57749	0.736177	0.5
	44457269	NA	1.57749	0
HIPK3	33280124	33280088	0.860448	3.23918	0.5
	33279873	NA	0.860448	0
	NA	33279256	0	2.0613
	NA	33279799	0	0.883412
CCDC89	85397123	85397063	0.573632	1.61959	0.5
	85397153	NA	0.573632	0
C16orf71	4784504	4784538	0.573632	0.736177	0.5
	NA	4784299	0	0.736177
ADCY3	25142789	25142764	0.573632	1.17788	0.5
	25141942	NA	0.573632	0
	NA	25142602	0	0.588942
RTN4R	20255836	20255816	1.8643	0.883412	0.5
	20231215	NA	1.8643	0
PTH1R	46924841	46924821	1.14726	0.736177	0.5
	NA	46923717	0	0.736177
IL17RD	57199427	57199412	0.860448	1.17788	0.5
	NA	57199346	0	1.17788
HOPX	57522236	57522240	1.7209	1.61959	0.5
	57522268	NA	1.7209	0
	NA	57522317	0	0.883412
DNAJB4	78470623	78470604	1.14726	1.61959	0.5
	NA	78470480	0	0.883412
	NA	78470544	0	0.736177
ZNF688	30583033	30583035	7.60063	3.38641	0.495238
	30582898	NA	1.14726	0
	30583178	NA	5.59291	0
	30583467	NA	0.71704	0
CA11	49149422	49149435	2.72475	1.61959	0.486486
	49149303	NA	2.58135	0
	NA	49149288	0	0.588942
	NA	49149559	0	0.736177
KATNAL1	30881144	30881148	0.860448	1.03065	0.486486
	30881670	30881631	1.29067	1.76682
	NA	30880991	0	0.883412
	NA	30881575	0	1.76682
RORA	60884760	60884785	0.573632	3.97536	0.486425
	61521432	61521429	0.71704	1.03065
	60885329	NA	0.573632	0
ELF4	129244536	129244537	2.43794	1.32512	0.484848
	129244472	NA	1.29067	0
	129244691	NA	1.00386	0
	NA	129244712	0	0.588942
SLC16A9	61469493	61469449	6.02314	2.503	0.484848
	NA	61469608	0	2.35577
GABBR2	101471217	101471217	0.573632	1.03065	0.483871
	101471498	101471498	0.71704	1.32512
	NA	101471086	0	0.736177
	NA	101471267	0	0.588942
	NA	101471393	0	0.883412
LOX	121413547	121413547	0.573632	1.47235	0.482143
	121414057	121414057	3.44179	0.883412
PDE4D	58335365	58335406	1.57749	3.53365	0.478261
	NA	59064362	0	1.32512
	NA	59064507	0	1.91406
SKIDA1	21806761	21806761	1.7209	1.17788	0.478261
	21806240	NA	1.57749	0
	NA	21806291	0	0.736177
GPR146	1084212	1084212	1.57749	2.65024	0.47619
	1095006	NA	1.43408	0
EMP3	48824724	48824737	1.43408	6.47836	0.472928
	48828615	48828614	4.01543	0.883412
	48828817	48828797	11.6161	4.26983
MT-ATP8	8389	8387	27.2475	337.316	0.470726
	8461	8433	60.088	93.6417
IRF1	131826465	131826465	1.29067	1.03065	0.470588
	131826521	NA	1.14726	0
DLG3	69672144	69672144	13.1935	10.8954	0.467388
	69675027	69675027	5.59291	33.4224
	69664694	NA	0.71704	0
ICA1L	203736167	203736192	1.43408	3.53365	0.466667
	203736790	NA	0.573632	0
	NA	203736371	0	0.736177
	NA	203736489	0	1.76682
	NA	203736609	0	0.588942
MCC	112630635	112630623	4.73247	3.38641	0.465116
	NA	112630684	0	1.17788
	NA	112824123	0	0.588942
	NA	112824179	0	1.17788
PRKCE	45878823	45878822	0.71704	2.20853	0.464286
	NA	45878877	0	1.91406
INTU	128554098	128554112	1.8643	6.47836	0.463415
	NA	128544449	0	3.97536
	NA	128554169	0	1.61959
LMO1	8284933	8284913	1.00386	1.32512	0.461538
	8285050	NA	0.860448	0
	NA	8285476	0	0.736177
HOXC9	54393945	54393908	10.0386	3.09194	0.460952
	54394069	54394069	1.43408	2.79747
	54394278	NA	0.573632	0
	NA	54394220	0	0.736177
	NA	54394326	0	0.736177
DENND1B	197744446	197744465	1.7209	5.006	0.460317
	NA	197744405	0	3.23918
	NA	197744767	0	1.03065
GAB1	144258029	144258032	1.14726	4.85877	0.459016
	NA	144258331	0	4.12259
E2F5	86089388	86089398	4.01543	2.503	0.458839
	86089621	86089642	0.573632	3.23918
	86089774	NA	0.860448	0
PRICKLE1	42877750	42877753	2.15112	1.17788	0.454545
	42983548	42983548	1.43408	5.88942
	NA	42877444	0	1.03065
CCDC102B	66382440	66382433	0.573632	0.883412	0.454545
	NA	66382544	0	0.736177
EDNRA	148402082	148402119	1.14726	0.883412	0.454545
	NA	148402249	0	0.736177
FAM122C	133941226	133941226	0.860448	0.883412	0.454545
	NA	133941267	0	0.736177
SLC2A3	8088781	8088781	2.00771	0.883412	0.454545
	8088911	NA	0.573632	0
	NA	8088923	0	0.736177
LHX4	180199382	180199384	0.860448	0.883412	0.454545
	180199511	NA	0.71704	0
ASGR1	7081492	7081479	0.860448	0.588942	0.454545
	7080878	NA	0.71704	0
SLCO5A1	70745548	70745548	0.860448	1.32512	0.453385
	70745590	70745583	3.5852	1.32512
	70747212	70747191	0.71704	0.883412
	70747291	70747299	1.00386	4.5643
	70747106	NA	0.573632	0
GTF2H2C	68856035	68856035	0.573632	4.26983	0.45283
	NA	68856099	0	3.53365
ELMSAN1	74227010	74226990	4.15883	2.503	0.451613
	74226787	NA	0.573632	0
	NA	74253911	0	2.0613
ZNF891	133706841	133706841	2.29453	6.62559	0.45122
	NA	133707029	0	5.44771
HOXB8	46692351	46692342	2.72475	0.883412	0.45
	46692462	46692452	2.72475	0.736177
	NA	46690870	0	0.736177
	NA	46691747	0	0.588942
SIX5	46271566	46271524	13.0501	3.97536	0.447034
	46271993	46271994	0.573632	0.883412
	46272109	46272109	5.87973	1.91406
	46272293	46272291	1.00386	0.736177
	46272508	46272508	7.31381	17.0793
C9orf3	97489000	97489000	3.44179	26.5024	0.445249
	97767271	97767271	5.16269	6.03665
	97766484	NA	0.71704	0
SPRTN	231473795	231473795	17.209	15.018	0.44514
	231474039	231474039	12.6199	98.9422
HAPLN3	89438787	89438782	5.01928	1.03065	0.445055
	89438837	89438829	2.00771	2.79747
ARID1B	157099042	157099050	0.860448	2.35577	0.444444
	157100044	157100056	1.43408	2.0613
	157099532	NA	0.573632	0
	NA	157099119	0	1.61959
	NA	157099207	0	1.03065
	NA	157099398	0	0.883412
PDE5A	120549961	120549961	0.860448	2.94471	0.444444
	NA	120548452	0	1.61959
	NA	120550166	0	0.736177
CRTAC1	99790378	99790378	1.29067	0.736177	0.444444
	NA	99790347	0	0.588942
ATXN7	63897788	63897761	1.00386	2.94471	0.444444
	NA	63898343	0	2.35577
ADCY9	4165850	4165830	0.71704	3.68088	0.444444
	4165923	NA	0.573632	0
	NA	4166163	0	0.588942
ZNF524	56111651	56111657	0.71704	1.32512	0.444444
	56111387	NA	0.573632	0
AC062017.1	240323078	240323100	0.71704	2.20853	0.444444
	NA	240323414	0	1.76682
CCNE2	95907429	95907429	1.29067	11.0427	0.44095
	95908894	95908921	1.43408	1.03065
RAB26	2198626	2198681	2.86816	1.32512	0.4375
	NA	2198591	0	1.03065
LAGE3	153707126	153707254	2.43794	41.2259	0.434819
	153707254	153707254	85.9014	41.2259
	153707604	153707602	19.0733	7.65624
NCOA2	71316043	71316043	3.44179	3.68088	0.431818
	NA	71314684	0	2.0613
	NA	71316138	0	0.736177
CHRNB1	7348380	7348380	1.14726	2.0613	0.431302
	7358928	7358926	6.88359	1.47235
	7359100	7359100	3.5852	3.09194
	NA	7348818	0	2.503
TSHZ3	31840143	31840143	6.45336	5.59494	0.430864
	31840315	31840342	0.71704	6.33112
CEP63	134204569	134204567	1.8643	0.736177	0.430446
	134204899	134204870	1.57749	3.68088
	134205063	134205077	1.7209	14.2818
RAB32	146864865	146864869	1.14726	0.588942	0.428571
	146864939	NA	0.860448	0
RERE	8585993	8585952	3.15498	3.09194	0.427536
	8877707	8877699	3.44179	54.4771
	NA	8586070	0	1.32512
	NA	8716368	0	0.588942
	NA	8763173	0	0.883412
	NA	8877282	0	0.588942
PPWD1	64859121	64859126	2.43794	7.36177	0.425287
	NA	64859231	0	5.44771
ZNF580	56146369	56146372	2.00771	5.59494	0.425
	56154646	56154620	1.29067	2.0613
	56153952	NA	0.573632	0
	56154178	NA	0.573632	0
	56154735	NA	0.71704	0
	56154829	NA	0.573632	0
	NA	56153416	0	0.588942
FBXL19	30935430	30935426	1.57749	2.65024	0.421053
	30935374	NA	0.573632	0
	30936011	NA	0.573632	0
NR2F2	96874018	96873937	5.73632	15.1652	0.420778
	96874679	96874732	0.860448	1.17788
	96875511	96875570	0.860448	1.17788
	96875723	96875723	1.57749	3.09194
	96876347	96876362	8.74789	2.503
	96876994	96876994	3.01157	2.94471
	96869512	NA	0.71704	0
	96874988	NA	0.573632	0
	96875612	NA	0.573632	0
	NA	96874540	0	0.588942
	NA	96874939	0	0.588942
	NA	96875112	0	0.588942
	NA	96875287	0	0.588942
	NA	96876473	0	1.76682
PTMA	232572351	232572386	1.57749	5.006	0.418491
	232573234	232573266	40.2977	16.1959
	232575216	232575216	9.60834	23.2632
TRPM4	49661021	49661049	9.32152	22.9687	0.41676
	49714001	49714001	8.8913	1.76682
NRG2	139422866	139422857	1.00386	4.12259	0.416667
	139422718	NA	0.71704	0
UBE2R2	33817510	33817510	3.72861	6.18389	0.416667
	NA	33817703	0	2.94471
	NA	33817835	0	1.47235
STARD8	67867503	67867519	0.71704	2.20853	0.416667
	67913481	67913481	2.72475	1.32512
ZBTB16	113930436	113930434	1.00386	1.03065	0.416667
	NA	113930310	0	0.736177
ZNF608	124080489	124080472	0.860448	1.91406	0.415385
	124084479	124084499	0.71704	3.68088
	NA	124080270	0	1.03065
	NA	124080310	0	1.03065
	NA	124082332	0	1.91406
RANBP17	170288892	170288864	1.57749	24.8828	0.414693
	170289028	170289025	3.87202	10.4537
LINGO3	2308185	2308185	1.43408	0.883412	0.411765
	2290023	NA	1.00386	0
TRIM2	154125598	154125617	0.71704	2.20853	0.407609
	154178531	154178548	2.58135	1.32512
MTRNR2L12	96336750	96336750	8.46108	23.7049	0.40678
	96336901	96336901	1.57749	6.62559
	96336952	NA	6.88359	0
	NA	96336850	0	0.883412
FOXC1	1611546	1611546	3.15498	1.61959	0.404939
	1612139	1612139	1.14726	5.006
	1612275	1612314	1.00386	1.91406
RAB27A	55582011	55582011	4.44565	9.71753	0.402299
	55611321	55611264	8.03085	3.09194
FOXP1	71114073	71114099	4.30224	8.24518	0.401264
	71632849	71632873	2.15112	21.3491
	NA	71632750	0	0.736177
	NA	71633129	0	0.736177
CCDC80	112359965	112359990	2.72475	6.03665	0.401248
	112360147	112360147	12.0463	4.26983
TNK2	195619677	195619677	0.860448	0.883412	0.4
	NA	195635999	0	0.588942
HHAT	210502264	210502277	1.00386	1.76682	0.4
	NA	210502182	0	1.17788
PHF15	133861360	133861360	1.00386	1.76682	0.4
	NA	133860041	0	1.17788
LHX1	35294097	35294097	0.860448	1.61959	0.4
	35294032	NA	0.573632	0
ABHD8	17414185	17414185	0.860448	2.20853	0.4
	17414253	NA	0.573632	0
MROH6	144651024	144651057	2.00771	1.32512	0.4
	NA	144654942	0	0.883412
LTBP4	41103116	41103116	16.2051	53.152	0.398507
	41107275	41107273	1.43408	5.88942
	41119301	41119301	18.0694	12.9567
	41119493	41119478	0.71704	0.588942
	41119820	41119855	9.17812	2.79747
	NA	41103182	0	0.736177
DNAJC27	25194575	25194555	0.573632	1.17788	0.395349
	25194788	25194788	0.71704	2.65024
	NA	25194942	0	2.503
RFWD2	176176203	176176192	5.3061	1.91406	0.393062
	176176376	176176422	4.15883	7.21453
	176176638	NA	1.00386	0
DGAT1	145550356	145550352	16.0617	28.5637	0.39191
	145550515	145550515	77.297	22.0853
ACSL6	131347371	131347351	1.14726	2.503	0.391775
	131347510	131347523	1.29067	0.736177
	131347421	NA	0.573632	0
PHLDA1	76425375	76425375	5.87973	3.09194	0.391304
	76425496	76425489	0.71704	3.09194
NEIL1	75639965	75639965	2.00771	2.79747	0.391304
	75640222	NA	1.29067	0
	NA	75639595	0	0.883412
LMBR1L	49504460	49504466	19.7903	13.6929	0.390523
	49504669	49504669	44.3131	5.88942
FAM167A	11324274	11324241	0.860448	1.61959	0.388889
	NA	11325103	0	1.03065
IQCG	197676767	197676767	1.57749	3.23918	0.388889
	NA	197686865	0	2.0613
ZNF549	58038724	58038721	2.15112	0.883412	0.385
	58038763	58038809	1.29067	2.79747
ACYP2	54198227	54198227	2.29453	7.0673	0.384615
	54342580	NA	1.43408	0
	NA	54342746	0	0.883412
SLC2A4	7185038	7185037	0.71704	1.17788	0.384615
	NA	7184986	0	0.736177
DNAAF2	50100704	50100692	13.9106	48.146	0.383932
	50101040	50101040	27.5344	19.5823
	50101962	50101984	1.00386	0.588942
	50101911	NA	0.573632	0
	NA	50100540	0	0.588942
ANK3	61900423	61900423	2.43794	9.5703	0.380952
	61900376	NA	0.573632	0
	NA	61900768	0	0.588942
	NA	62493115	0	1.61959
	NA	62493252	0	3.68088
NFATC4	24837355	24837343	4.15883	1.91406	0.380952
	NA	24837271	0	0.588942
	NA	24837515	0	0.588942
ULBP1	150285079	150285079	0.573632	2.65024	0.37931
	NA	150285143	0	1.61959
CNKSR3	154831674	154831682	0.860448	3.38641	0.378378
	NA	154831378	0	0.588942
	NA	154831787	0	1.47235
CEBPB	48807367	48807367	7.1704	20.024	0.375453
	48807928	48807916	5.73632	2.79747
	48807754	NA	1.29067	0
	NA	48807464	0	0.588942
MBOAT1	20212698	20212684	1.43408	1.76682	0.375
	20212645	NA	0.860448	0
	NA	20212581	0	0.736177
DYRK1B	40324145	40324126	1.29067	2.94471	0.373333
	40324778	40324778	6.45336	3.38641
	NA	40324232	0	1.03065
REV3L	111804123	111804193	1.57749	3.38641	0.372565
	111804419	111804368	10.7556	76.4152
	111804914	111804914	9.89516	9.42306
ZNF576	44100553	44100561	2.29453	3.53365	0.372033
	44100766	44100766	8.46108	2.503
LSMD1	7760437	7760529	34.1311	32.8335	0.367853
	7760877	7760806	82.1728	17.9627
	7761195	NA	0.860448	0
	7761245	NA	1.14726	0
	NA	7788481	0	0.588942
	NA	7788613	0	0.883412
E2F3	20402734	20402737	0.860448	2.79747	0.366667
	NA	20403954	0	1.61959
SIRPA	1875116	1875137	0.573632	5.44771	0.366667
	1875418	1875418	0.573632	2.65024
	1875060	NA	0.573632	0
	NA	1876025	0	0.736177
CLGN	141348772	141348769	2.15112	13.2512	0.366013
	141349005	141349008	1.7209	1.17788
	NA	141348910	0	0.588942
NKX3-2	13546657	13546697	5.73632	2.503	0.365079
	13546315	NA	1.14726	0
	13546475	NA	2.15112	0
UBE2Q2	76135788	76135788	1.8643	1.76682	0.364706
	76135855	76135852	0.573632	1.76682
	NA	76135665	0	0.883412
CUEDC1	56032642	56032634	0.860448	5.59494	0.36404
	56032773	56032773	1.57749	2.20853
DKK1	54074041	54074041	1.57749	2.0613	0.363636
	NA	54074348	0	1.17788
ACTA2	90751083	90751051	1.14726	2.0613	0.363636
	NA	90750990	0	1.17788
LRRC23	6982784	6982817	2.29453	2.79747	0.363636
	7013986	7014014	2.29453	1.32512
	NA	6982676	0	2.35577
GPR162	6931012	6931023	2.15112	1.03065	0.363636
	NA	6930705	0	0.588942
NHSL1	138893694	138893681	0.860448	1.03065	0.363636
	NA	138820559	0	0.588942
NUAK1	106532683	106532602	0.860448	6.47836	0.361345
	106532909	106532917	0.573632	0.736177
	106533302	106533302	1.00386	2.503
	NA	106532812	0	1.61959
FBXL12	9929505	9929503	9.89516	9.86477	0.359515
	9929755	9929725	10.7556	2.20853
	9938501	9938493	2.58135	9.27583
PTCH1	98268881	98268889	0.71704	1.91406	0.359173
	98269685	98269709	0.860448	5.15324
	98279123	98279109	0.860448	2.35577
	98279250	98279253	0.860448	1.03065
	98268740	NA	0.573632	0
	NA	98269012	0	1.47235
	NA	98279282	0	0.736177
HSD17B14	49339748	49339779	4.01543	3.68088	0.358974
	49339928	NA	0.573632	0
	NA	49339116	0	0.883412
	NA	49339883	0	1.17788
FGD4	32552469	32552477	1.29067	5.006	0.358491
	NA	32552710	0	1.17788
	NA	32552806	0	1.61959
BARX2	129245746	129245743	1.43408	1.32512	0.357143
	NA	129245786	0	0.736177
EDA2R	65858916	65858948	1.43408	1.32512	0.357143
	NA	65859122	0	0.736177
UNC5C	96470006	96470015	0.573632	1.91406	0.355769
	96470124	96470094	3.44179	10.012
	96470367	96470368	0.573632	9.12859
	NA	96470245	0	1.91406
FGD1	54521926	54521926	0.860448	0.588942	0.355731
	54522203	54522204	2.00771	1.17788
	54522326	54522326	38.5768	14.2818
	54522667	54522667	31.1196	57.8635
	NA	54521967	0	0.588942
NKX2-2	21494752	21494762	0.573632	1.61959	0.352941
	NA	21494648	0	0.883412
OLIG2	34398194	34398182	1.00386	1.61959	0.351852
	34398243	34398243	2.86816	1.03065
CD70	6591161	6591161	2.00771	0.736177	0.351667
	6604102	6604102	1.57749	2.0613
	NA	6590890	0	0.736177
TCF4	52989047	52989103	0.573632	1.17788	0.350968
	53255332	53255429	1.8643	7.21453
	53255849	NA	0.573632	0
	53256999	NA	0.573632	0
	NA	53255601	0	0.736177
RNF139	125486952	125486952	1.8643	6.33112	0.35
	125487133	125487122	8.46108	6.18389
	125487306	125487318	0.573632	1.61959
	125487445	NA	0.573632	0
C11orf45	128775915	128775930	1.8643	3.23918	0.35
	128775604	NA	1.00386	0
C1QTNF1	77020149	77020152	2.29453	5.30047	0.348276
	77020331	77020325	1.8643	0.588942
ATF3	212782101	212782101	2.15112	1.32512	0.347826
	212782010	NA	1.14726	0
PRKCZ	1981850	1981854	0.573632	2.503	0.346667
	1981932	1981903	1.14726	1.17788
EPM2A	146056634	146056634	2.43794	3.09194	0.346154
	146056376	NA	0.573632	0
	146057158	NA	0.71704	0
	NA	146056325	0	1.17788
MRAS	138067504	138067504	5.16269	10.3065	0.345455
	138066590	NA	0.573632	0
	138066964	NA	1.43408	0
	138067679	NA	0.71704	0
	NA	138066910	0	0.883412
	NA	138067314	0	0.588942
	NA	138067692	0	1.61959
BCR	23522698	23522696	7.60063	18.9934	0.342295
	23523014	23523014	10.182	5.30047
	23523087	23523098	0.71704	1.17788
BTBD8	92545902	92545902	1.7209	7.65624	0.341772
	NA	92546122	0	3.97536
ATP7A	77166122	77166122	0.860448	0.588942	0.341195
	77166242	77166192	2.00771	7.21453
	77166293	NA	0.573632	0
HMHA1	1067181	1067171	2.86816	4.26983	0.340909
	1067262	NA	0.573632	0
	NA	1067278	0	2.20853
ING1	111365606	111365606	2.58135	1.47235	0.340833
	111366026	111366012	4.01543	4.5643
	111368187	111368187	7.1704	1.32512
HDLBP	242211376	242211380	1.00386	1.03065	0.340301
	242212249	242212246	15.7749	92.6111
	242254609	242254609	11.9029	26.7968
	242255087	242255087	47.0378	48.7349
RUNX1	36260996	36260991	2.86816	1.47235	0.33887
	36262047	36262047	2.15112	4.26983
	NA	36259493	0	0.588942
GNAL	11689253	11689255	0.71704	3.97536	0.338507
	11689555	11689445	1.7209	4.85877
	11857470	11857454	1.43408	1.76682
	11689188	NA	0.860448	0
	NA	11689746	0	0.736177
	NA	11689886	0	0.736177
ZEB2	145274927	145274927	2.29453	4.85877	0.336854
	145275109	145275117	1.29067	7.80347
	145275955	145275955	0.71704	2.35577
	145277686	145277686	4.58906	4.12259
	145275179	NA	0.71704	0
FADS3	61658919	61658907	7.027	2.20853	0.335541
	61659017	61659017	7.74404	13.5457
ZFHX2	24020578	24020602	1.57749	2.65024	0.333333
	24025136	24025096	0.71704	2.94471
	24025426	NA	1.14726	0
CLCNKB	16375294	16375333	3.44179	1.17788	0.333333
	NA	16375497	0	0.588942
CASP10	202047864	202047856	4.44565	1.17788	0.333333
	NA	202047886	0	0.588942
C22orf26	46450102	46450081	1.57749	1.17788	0.333333
	NA	46449676	0	0.588942
EPAS1	46524546	46524546	1.00386	1.47235	0.333333
	NA	46524903	0	0.736177
CACNG5	64831192	64831190	0.573632	1.76682	0.333333
	NA	64831244	0	0.883412
GAS1	89562194	89562194	2.29453	1.47235	0.333333
	89561486	NA	0.71704	0
	NA	89561703	0	0.736177
ATF1	51158048	51158050	0.573632	2.35577	0.333333
	NA	51158276	0	1.17788
GFRA3	137610288	137610326	1.7209	2.35577	0.333333
	NA	137610257	0	1.17788
FOXF2	1390003	1390006	1.7209	1.76682	0.333333
	1390327	NA	0.860448	0
	NA	1390922	0	0.588942
SMAD6	66994671	66994671	8.8913	8.53965	0.333333
	66994891	NA	3.01157	0
	66995420	NA	0.71704	0
	66995620	NA	0.71704	0
	NA	66994724	0	0.736177
FAS	90750509	90750507	1.14726	3.82812	0.333333
	90750443	NA	0.573632	0
KATNBL1	34502235	34502202	1.7209	3.38641	0.328431
	34502285	34502297	0.860448	6.62559
NEMF	50319491	50319491	5.3061	62.4278	0.328372
	50319781	50319781	5.44951	13.5457
PHF16	46771765	46771736	0.860448	1.61959	0.327273
	46771856	46771903	3.44179	3.82812
	NA	46772046	0	2.0613
	NA	46772077	0	0.588942
SMAGP	51663778	51663778	6.02314	10.8954	0.327222
	51664199	51664211	23.2321	10.3065
	51663962	NA	0.573632	0
	51664037	NA	1.14726	0
	51664332	NA	1.29067	0
MBNL3	131623066	131623066	3.5852	2.503	0.326211
	131623955	131623942	1.29067	3.97536
	131624063	131624063	0.71704	1.47235
MAN2A1	109025139	109025088	5.3061	8.53965	0.32549
	109025628	109025629	3.01157	15.9014
	109025197	NA	0.71704	0
	NA	109025750	0	0.588942
PPP1R3E	23771612	23771632	1.29067	2.20853	0.324324
	23772068	23772068	3.29839	5.15324
	NA	23770783	0	2.94471
	NA	23770819	0	0.588942
FNDC3A	49550039	49550059	4.15883	22.9687	0.324086
	49684453	49684453	4.87587	6.92006
	NA	49550937	0	2.20853
TM6SF1	83776407	83776404	0.860448	3.38641	0.323529
	NA	83776151	0	1.03065
	NA	83776263	0	0.588942
HMGA2	66218263	66218191	3.01157	8.68689	0.32197
	66218391	66218414	1.7209	1.32512
	66218613	66218622	4.73247	3.53365
	66218879	66218862	12.6199	8.53965
	NA	66217981	0	1.32512
	NA	66218013	0	1.32512
CHCHD5	113342039	113342054	13.0501	14.1346	0.320659
	113342186	113342172	24.6662	7.0673
HIST1H2AE	26217147	26217147	103.971	0.883412	0.320299
	26217349	26217288	9.17812	0.588942
	26217573	NA	2.00771	0
AQP3	33447591	33447591	2.43794	6.18389	0.32
	33447480	NA	0.573632	0
	33447639	NA	0.573632	0
KIAA1456	12809101	12809101	1.14726	5.88942	0.319688
	12809292	12809292	1.00386	2.0613
	12808846	NA	0.573632	0
RGS20	54793471	54793431	2.43794	1.32512	0.319285
	54793576	54793609	1.43408	2.94471
SYT3	51142550	51142554	2.58135	5.15324	0.318297
	51143105	51143138	5.3061	4.12259
	NA	51141202	0	1.03065
	NA	51142379	0	1.32512
CDC37	10514181	10514181	62.5259	35.9254	0.317362
	10530895	10530891	5.44951	23.7049
MRPS17	55954975	55954975	2.72475	4.12259	0.31633
	55955149	55955149	2.58135	16.7848
TACC2	123872535	123872535	1.7209	6.92006	0.316239
	123923018	123923011	1.43408	2.35577
	123886542	NA	0.573632	0
	NA	123923182	0	1.32512
GPR27	71803185	71803189	1.29067	1.17788	0.315789
	71803426	71803391	1.43408	0.736177
	NA	71803458	0	0.883412
ODF2L	86862006	86861966	5.59291	5.74218	0.315789
	NA	86861691	0	2.65024
EEF1B2	207024359	207024349	264.014	124.561	0.315354
	207024619	207024619	223.286	20.7602
RP1-170O19.20/HOXA10	27219342	27219342	1.00386	3.23918	0.314634
	27219461	27219461	10.7556	4.85877
EFCAB7	63989038	63989061	0.573632	0.588942	0.313636
	63989243	63989223	2.00771	11.1899
	63988962	NA	0.573632	0
BCL3	45251728	45251746	2.58135	4.71153	0.313504
	45251950	45251950	4.44565	2.20853
ZNF790	37329283	37329272	1.43408	2.35577	0.3125
	37341168	37341176	3.29839	4.12259
	NA	37341115	0	1.32512
	NA	37341679	0	1.61959
KDM8	27214807	27214816	6.02314	3.23918	0.3125
	NA	27215267	0	1.47235
ZNF331	54024285	54024293	1.43408	1.61959	0.3125
	NA	54024203	0	0.736177
BAZ2B	160472076	160472076	1.29067	3.97536	0.31087
	160473005	160473009	0.860448	0.883412
	160473042	160473059	0.71704	0.736177
	NA	160471940	0	1.17788
GAR1	110736681	110736668	34.1311	16.1959	0.310773
	110736920	110736920	22.6585	39.6063
TSC22D3	106959738	106959738	2.72475	1.03065	0.310345
	106960292	106960292	19.5035	44.3178
	106965208	106965208	5.87973	11.0427
	106965342	106965349	3.29839	1.03065
	106965529	106965525	2.43794	2.35577
	107018989	107018989	3.15498	1.76682
	107019170	107019170	12.0463	5.59494
	107020282	107020274	1.14726	1.17788
	107018848	NA	0.573632	0
TMTC1	29936845	29936845	6.45336	12.8095	0.309524
	NA	29936710	0	0.736177
	NA	29936915	0	4.12259
	NA	29937368	0	0.883412
ZNF446	58987529	58987508	5.87973	3.82812	0.308511
	58987704	58987718	3.44179	1.76682
	58987245	NA	1.7209	0
	58987794	NA	2.43794	0
RTN4	55237374	55237386	3.15498	1.76682	0.308134
	55276793	55276793	0.860448	1.03065
	55277352	55277360	3.01157	2.94471
	55277587	55277493	58.2237	25.1772
	55277671	55277671	37.4295	60.5137
	55277100	NA	0.573632	0
	NA	55277010	0	0.883412
ZNF260	37019170	37019169	1.29067	10.7482	0.307692
	37019231	NA	0.573632	0
	NA	37019581	0	4.26983
EPB41L1	34680632	34680632	1.29067	4.26983	0.307692
	34742732	NA	0.573632	0
	NA	34742787	0	0.588942
SH3D21	36772716	36772697	1.29067	5.44771	0.307692
	36771969	NA	0.573632	0
IRS2	110438930	110438927	1.29067	2.0613	0.307692
	110436321	NA	0.573632	0
CATSPERG	38827089	38827089	0.860448	1.32512	0.307692
	NA	38827197	0	0.588942
ABCG2	89079775	89079772	1.14726	1.32512	0.307692
	NA	89080393	0	0.588942
MEIS2	37391599	37391594	2.72475	2.35577	0.306175
	37392111	37392111	2.29453	4.12259
	37392748	37392750	0.573632	2.79747
	37393494	37393508	1.14726	0.883412
	NA	37391419	0	0.736177
	NA	37392581	0	1.17788
CPEB4	173315347	173315344	0.573632	2.20853	0.305556
	173317622	173317624	0.71704	0.736177
ZCCHC11	53019135	53019135	5.59291	21.4964	0.304762
	NA	53018764	0	9.42306
ZIC5	100622604	100622591	4.44565	8.09795	0.304545
	100622726	100622753	1.8643	4.5643
	100623179	100623223	0.860448	1.03065
	100623368	100623368	5.87973	2.94471
	100623999	100624021	4.87587	2.79747
NDRG3	35374541	35374541	2.29453	3.82812	0.304348
	35374496	NA	1.00386	0
LRTOMT	71791896	71791896	5.59291	5.15324	0.303571
	71791376	NA	1.7209	0
	71791673	NA	0.71704	0
ZBTB4	7387568	7387568	1.43408	3.38641	0.30303
	NA	7382762	0	1.47235
CGGBP1	88108126	88108149	23.9491	34.4531	0.302135
	88199014	88199016	10.3254	52.4158
PHLPP1	60382610	60382696	0.71704	7.509	0.30137
	NA	60382803	0	0.588942
	NA	60382861	0	0.883412
	NA	60383528	0	1.03065
	NA	60384262	0	0.736177
HNRNPA1L2	53191646	53191646	7.74404	12.2205	0.300439
	53216566	53216566	0.71704	6.47836
	NA	53191568	0	1.17788
KAT2B	20081448	20081478	0.573632	0.588942	0.298969
	20081908	20081938	2.72475	9.42306
	20081537	NA	0.573632	0
	NA	20081713	0	3.09194
	NA	20082082	0	1.17788
ANKRD54	38240341	38240341	32.1234	15.018	0.298317
	38245310	38245310	4.58906	10.8954
	38240199	NA	0.860448	0
L3MBTL1	42136353	42136349	0.860448	7.65624	0.297838
	42143081	42143091	7.31381	11.3371
RAB34	27044889	27044861	22.5151	8.83412	0.297759
	27045185	27045185	15.6315	2.65024
	27044537	NA	5.44951	0
	27044669	NA	1.00386	0
	27045271	NA	1.14726	0
	27045411	NA	2.00771	0
POU3F2	99282581	99282601	0.860448	2.79747	0.296296
	NA	99282732	0	1.17788
ACAA2	47339903	47339893	4.15883	18.8461	0.296199
	47340279	47340270	25.0964	24.1466
CTIF	46065557	46065557	6.45336	24.2938	0.295977
	46065613	46065631	0.573632	1.47235
	46066039	46066059	2.29453	2.35577
	46065402	NA	1.29067	0
	46066150	NA	0.71704	0
C2orf42	70417849	70417849	1.14726	5.59494	0.295223
	70418151	70418151	5.44951	6.33112
C6orf48	31802693	31802693	13.0501	6.77283	0.295108
	31802852	31802816	2.29453	0.736177
	31803040	31803039	1.00386	3.53365
	31802391	NA	0.573632	0
	NA	31803154	0	0.588942
FGFRL1	1005927	1005918	6.16655	2.20853	0.295082
	1006086	NA	1.14726	0
	1006211	NA	1.43408	0
CAMK2N1	20812141	20812116	0.573632	0.883412	0.294387
	20812322	20812321	1.57749	1.47235
	20812810	20812703	2.72475	13.6929
PPAPDC1A	122216755	122216755	0.573632	1.76682	0.294118
	NA	122216414	0	0.736177
EFCAB2	245133663	245133692	1.7209	10.012	0.294118
	245133403	NA	0.71704	0
	NA	245133318	0	1.17788
	NA	245133434	0	1.32512
NKX2-1	36989347	36989347	0.573632	2.20853	0.293028
	36989946	36989896	3.29839	2.79747
MCUR1	13814387	13814415	9.46493	20.9074	0.291836
	13814759	13814771	21.081	13.8401
CHN2	29186200	29186207	1.57749	10.012	0.291667
	NA	29234115	0	1.32512
	NA	29234429	0	2.79747
ZNF816	53445854	53445837	1.43408	7.0673	0.291506
	53466126	53466126	2.58135	3.82812
C6orf62	24720241	24720241	0.71704	1.17788	0.290107
	24721091	24721064	9.03471	2.0613
LIMD1	45636228	45636228	3.29839	3.97536	0.289474
	NA	45636110	0	1.61959
NAPEPLD	102789696	102789693	1.14726	12.0733	0.287879
	102790027	102790030	0.573632	0.736177
	NA	102789522	0	3.38641
KCNJ12	21279646	21279669	16.2051	7.80347	0.287662
	21279942	21279942	8.60448	12.8095
	NA	21279579	0	0.736177
NADK2	36242275	36242264	1.43408	8.39242	0.2875
	NA	36241804	0	1.32512
	NA	36241969	0	2.0613
CALD1	134464385	134464385	2.15112	17.8155	0.287167
	134576209	134576271	13.337	23.9994
ALMS1	73612986	73612986	3.5852	29.5943	0.287152
	73613172	73613154	4.30224	10.3065
GBE1	81810691	81810694	0.71704	1.47235	0.286364
	81810797	81810797	1.7209	0.736177
	81810894	81810879	1.8643	3.68088
	NA	81810728	0	0.588942
KCNK1	233749799	233749852	2.86816	4.12259	0.285714
	233749721	NA	1.14726	0
MAP3K12	53893242	53893233	1.00386	1.47235	0.285714
	NA	53893445	0	0.588942
LINGO1	77924729	77924731	1.57749	1.47235	0.285714
	NA	78111710	0	0.588942
TMUB2	42264360	42264352	14.4842	2.65024	0.285714
	42264596	42264618	14.4842	9.71753
BLOC1S6	45879407	45879431	1.00386	0.883412	0.285714
	45879808	45879788	0.860448	0.588942
	NA	45879304	0	0.588942
KDM4C	6757672	6757672	0.71704	2.94471	0.285714
	6758034	6758045	0.71704	2.503
	6758121	NA	0.573632	0
	NA	6758000	0	1.32512
SENP8	72410747	72410747	1.43408	2.0613	0.285714
	72410636	NA	0.573632	0
FLT4	180046342	180046352	49.906	26.0607	0.285496
	180076624	180076594	6.45336	17.3738
SEC14L1	75084791	75084791	26.3871	23.2632	0.285015
	75137074	75137083	20.2205	59.4831
MAP3K8	30722965	30722934	9.46493	2.65024	0.284559
	30723113	30723054	1.8643	1.32512
	30722867	NA	0.860448	0
	NA	30723578	0	0.736177
PHF21A	46141380	46141386	1.57749	1.76682	0.284404
	46143002	46143005	3.44179	9.71753
	NA	46142536	0	2.35577
	NA	46142642	0	2.20853
TTC32	20101412	20101437	5.3061	11.0427	0.284053
	20101716	20101744	7.027	4.41706
CHD9	53088903	53088945	4.87587	20.613	0.283151
	53164924	53164924	1.00386	18.5517
	53242390	53242368	2.00771	6.03665
ZIC3	136648289	136648289	12.1897	36.9561	0.283021
	136648558	136648568	0.573632	0.883412
	136648690	136648690	12.4765	11.9261
	136648916	136648903	1.00386	0.883412
	136649636	136649636	4.44565	3.68088
ARID3B	74833546	74833546	1.00386	2.35577	0.281447
	74833612	74833598	0.71704	5.44771
TMSB15B	103173461	103173407	2.72475	2.79747	0.281399
	103173738	103173771	1.00386	4.71153
	103217212	103217216	1.57749	2.503
ARRDC2	18111933	18111933	15.6315	10.8954	0.280006
	18112172	18112181	1.57749	0.588942
	18111862	NA	1.14726	0
	18118048	NA	1.29067	0
	18118978	NA	1.29067	0
	18119022	NA	2.43794	0
EMX1	73144691	73144691	1.57749	2.65024	0.28
	NA	73144742	0	1.03065
PHF19	123639462	123639466	6.16655	1.61959	0.279315
	123639616	123639616	2.29453	1.76682
	123639698	NA	1.00386	0
LOXL1	74218803	74218803	3.5852	1.03065	0.278736
	74220150	74220190	0.573632	0.736177
MTR	236958612	236958592	9.46493	9.5703	0.278684
	236958690	236958702	1.14726	6.03665
ZBTB1	64970679	64970682	1.8643	4.5643	0.277778
	64971410	64971410	1.43408	5.006
	NA	64971306	0	1.47235
	NA	64971488	0	2.20853
ERAP1	96143642	96143613	0.71704	1.91406	0.277778
	NA	96143676	0	0.736177
C2orf88	191045197	191045222	0.573632	0.588942	0.277778
	191045552	191045589	0.71704	1.32512
	NA	191045150	0	0.736177
TSACC	156308342	156308342	1.8643	2.20853	0.277778
	156308599	NA	0.71704	0
	NA	156308255	0	0.736177
TTC7A	47143308	47143227	0.860448	4.5643	0.276322
	47168363	47168401	9.17812	8.24518
	47168640	NA	0.71704	0
ZNF83	53141602	53141602	7.31381	3.68088	0.276167
	53193739	53193751	2.58135	4.26983
FDXACB1	111749802	111749780	2.00771	0.588942	0.275926
	111749887	111749887	3.72861	7.36177
BCOR	39956715	39956719	5.16269	7.36177	0.275362
	40005884	40005886	3.72861	15.4597
	40036283	40036306	1.00386	2.0613
	NA	39956527	0	0.883412
	NA	40005759	0	1.32512
CHD7	61591288	61591307	1.43408	13.5457	0.273789
	61592086	61592054	1.8643	7.509
	NA	61591359	0	3.38641
	NA	61592237	0	0.588942
	NA	61654841	0	0.736177
LIMA1	50616417	50616441	2.15112	5.006	0.273207
	50677276	50677303	3.01157	29.8888
CDH22	44937135	44937137	1.14726	2.35577	0.272727
	NA	44937063	0	0.883412
AP000783.1	123300989	123301018	2.43794	2.0613	0.272727
	123301160	123301160	1.00386	1.03065
	123301309	NA	1.29067	0
SULF2	46414230	46414230	8.17426	15.018	0.272522
	46414842	46414729	4.87587	27.8275
	46415306	46415306	0.71704	4.41706
	46415371	46415371	1.00386	2.65024
	NA	46415106	0	0.736177
GARNL3	129986905	129986905	1.43408	9.86477	0.271515
	129987614	129987522	2.29453	30.625
	129987467	NA	1.00386	0
IQCJ-SCHIP1	159481881	159481881	2.58135	2.20853	0.271111
	159481963	159481963	0.573632	0.588942
	159481994	159482036	3.29839	0.883412
FAM71E1	50979493	50979493	4.01543	2.20853	0.270557
	50979989	50980105	2.86816	3.53365
	50979592	NA	0.71704	0
	50979665	NA	0.71704	0
SPECC1	19912679	19912679	2.72475	18.6989	0.270492
	20059385	20059385	8.17426	17.2265
PITPNC1	65373539	65373561	0.573632	1.47235	0.269841
	65374109	65374092	0.71704	0.588942
ADNP2	77866915	77866915	0.71704	0.588942	0.269841
	77867160	77867162	1.43408	8.68689
USF2	35759865	35759865	18.643	27.0913	0.269661
	35760011	35760011	59.9446	26.3551
TTC14	180319964	180319964	3.5852	8.39242	0.269231
	NA	180320107	0	1.03065
	NA	180320293	0	1.03065
	NA	180320348	0	1.03065
ZNF165	28048714	28048720	2.72475	5.15324	0.269231
	28048969	NA	1.00386	0
LPXN	58345588	58345604	0.573632	2.20853	0.269231
	58345691	58345712	1.29067	1.61959
MCM8	5931335	5931365	11.6161	23.7049	0.268483
	5931585	5931585	0.860448	12.0733
MEMO1	32235653	32235653	1.29067	8.09795	0.268323
	32236037	32236037	5.01928	10.012
	NA	32235605	0	0.883412
ZBTB37	173837508	173837508	1.43408	4.41706	0.268293
	NA	173837337	0	1.61959
LPP	187871649	187871652	1.57749	10.7482	0.266667
	187870986	NA	0.573632	0
FAXC	99797530	99797516	2.72475	3.23918	0.266667
	99797222	NA	0.573632	0
	NA	99797305	0	0.588942
	NA	99797372	0	0.588942
SMOX	4129457	4129437	3.87202	1.61959	0.266667
	NA	4129500	0	0.588942
OLIG1	34442555	34442555	1.29067	1.61959	0.266667
	NA	34442447	0	0.588942
PARP8	49962801	49962800	1.57749	1.61959	0.266667
	NA	49962431	0	0.588942
TYW5	200820223	200820223	3.87202	13.1039	0.266455
	200820422	200820394	1.7209	0.588942
	NA	200820478	0	0.588942
ZNF470	57078864	57078864	2.00771	8.53965	0.265823
	NA	57078956	0	2.20853
	NA	57079113	0	0.883412
C12orf73	104350622	104350620	1.00386	1.32512	0.26531
	104350704	104350704	1.7209	1.32512
	104350925	104350925	41.4449	24.1466
	104359485	104359507	1.8643	11.0427
	104350862	NA	0.573632	0
TBC1D1	37892690	37892749	2.00771	6.47836	0.265295
	37978915	37978945	4.87587	5.15324
ITPK1	93581624	93581624	34.2745	82.7463	0.264868
	93582270	93582270	26.2437	20.9074
	93582703	93582684	6.16655	2.79747
	NA	93582165	0	0.736177
CHTF8	69166062	69166115	8.17426	12.0733	0.264807
	69166491	69166491	78.014	21.4964
NDUFAF1	41694667	41694667	3.5852	5.30047	0.264706
	41694617	NA	1.29067	0
NPPC	232791106	232791106	3.5852	10.7482	0.264706
	232791017	NA	1.29067	0
GPD2	157291961	157291971	0.573632	0.736177	0.264668
	157292177	157292146	0.573632	1.47235
	157292895	157292891	2.72475	11.6316
	157292120	NA	0.860448	0
ARNTL2	27485791	27485791	3.15498	9.42306	0.264368
	NA	27485750	0	0.883412
	NA	27485895	0	1.61959
	NA	27485992	0	0.883412
GSN	124030476	124030442	2.86816	4.71153	0.264184
	124062109	124062108	2.72475	2.20853
	124062199	NA	1.29067	0
HOXC6	54384378	54384378	16.6353	14.8708	0.263327
	54388677	54388677	7.1704	18.4044
	54410672	54410672	7.027	3.97536
	54422190	54422198	1.8643	0.883412
UBASH3B	122526430	122526430	2.43794	2.0613	0.263158
	NA	122526557	0	0.736177
SCN4B	118023498	118023538	1.8643	2.0613	0.263158
	NA	118023589	0	0.736177
TGFB1I1	31483460	31483476	2.00771	2.65024	0.263158
	31484492	NA	0.71704	0
NCOA7	126112106	126112106	2.00771	18.6989	0.263158
	126102307	NA	0.71704	0
	NA	126102216	0	0.588942
TBX18	85473171	85473191	5.87973	3.97536	0.262255
	85474176	85474207	0.71704	0.588942
	85474318	85474313	1.43408	2.20853
	85473139	NA	1.14726	0
	85474127	NA	1.14726	0
	NA	85473815	0	0.736177
APOL2	36635616	36635616	10.182	2.65024	0.262236
	36635668	36635694	7.60063	5.88942
MNT	2304354	2304354	3.5852	4.5643	0.261905
	NA	2304072	0	1.03065
	NA	2304478	0	0.588942
2018-09-08	132112953	132112953	16.0617	8.83412	0.261773
	132113059	132113059	12.9067	21.3491
CHST14	40763196	40763205	14.1974	10.4537	0.261194
	40763413	NA	3.29839	0
	40763550	NA	1.7209	0
NREP	111093413	111093376	2.43794	4.71153	0.26087
	111093875	NA	0.860448	0
ZNF692	249153149	249153050	6.88359	12.3678	0.260788
	249153284	249153284	4.15883	2.35577
	249152755	NA	0.71704	0
	NA	249152974	0	0.588942
WDR83	12777621	12777621	16.0617	11.7788	0.260584
	12780567	12780567	56.5028	12.6622
HOXB7	46688000	46688000	2.00771	5.15324	0.26011
	46688224	46688172	1.7209	2.0613
	46688362	46688349	1.14726	1.03065
	NA	46688415	0	1.17788
PLAUR	44174324	44174318	5.3061	3.53365	0.26
	44172423	NA	0.573632	0
	44172473	NA	0.71704	0
	44174522	NA	0.573632	0
FNDC3B	171757371	171757371	4.30224	13.8401	0.259843
	NA	171758321	0	4.85877
GAS8	90086051	90086051	2.72475	12.0733	0.259464
	90089072	90089079	6.88359	10.1592
DENND4C	19230466	19230476	1.29067	1.61959	0.258955
	19230796	19230796	3.01157	35.4837
	NA	19230413	0	2.35577
CENPB	3765665	3765650	2.86816	0.736177	0.25873
	3767387	3767387	64.1034	18.2572
	3765775	NA	12.1897	0
	3765982	NA	1.14726	0
	3766034	NA	0.71704	0
	3766062	NA	0.860448	0
	3766133	NA	0.71704	0
	3766275	NA	2.00771	0
	3766392	NA	1.14726	0
	3766577	NA	2.43794	0
	3766734	NA	0.573632	0
	3766793	NA	0.71704	0
	3766883	NA	0.860448	0
VGLL4	11685442	11685393	5.01928	7.509	0.258669
	11760937	11760929	0.71704	1.17788
	11761052	11761111	2.15112	2.20853
	11762015	11762016	6.30996	3.38641
	11762189	11762198	2.15112	1.03065
	11685482	NA	0.573632	0
	NA	11761003	0	0.736177
GABBR1	29600677	29600677	3.29839	11.0427	0.258131
	29600906	29600897	2.86816	27.9747
	NA	29595790	0	0.883412
EN1	119604463	119604463	1.14726	1.91406	0.258065
	119604764	119604759	1.00386	1.47235
	119604884	NA	0.573632	0
	NA	119605222	0	1.17788
ASTE1	130745608	130745608	3.29839	3.38641	0.258065
	130745436	NA	0.71704	0
	NA	130745409	0	1.17788
G6PD	153775051	153775061	5.44951	31.8028	0.257975
	153775458	153775453	0.573632	5.59494
	153775786	153775778	6.74018	13.8401
TFAP2A	10412399	10412399	8.03085	5.30047	0.2579
	10412624	10412622	3.29839	7.21453
	10415317	10415304	14.3408	64.6363
	10415498	10415495	3.15498	15.4597
USP13	179370525	179370525	2.86816	3.38641	0.257649
	179370871	179370828	3.87202	16.0487
	NA	179370679	0	0.736177
NDNF	121993408	121993449	0.573632	3.82812	0.257555
	121993567	121993586	0.71704	0.736177
	121993690	121993688	1.00386	7.509
	NA	121993232	0	0.736177
	NA	121993358	0	0.588942
ST7	116593398	116593398	6.45336	3.97536	0.257364
	116593445	116593443	1.14726	1.91406
	116593555	116593555	2.72475	5.006
	116654940	116654942	0.573632	0.736177
	116660272	116660272	1.14726	1.76682
	NA	116660350	0	0.883412
HOXA5	27183133	27183133	0.860448	0.588942	0.256944
	27183274	27183274	3.72861	0.736177
CD109	74405701	74405701	0.71704	1.17788	0.256719
	74405810	74405810	1.00386	1.32512
	74405895	74405926	2.00771	9.71753
MDM4	204485541	204485541	6.59677	8.53965	0.25641
	NA	204485609	0	1.61959
	NA	204485683	0	0.588942
	NA	204511981	0	0.736177
COL26A1	101006122	101006156	4.15883	3.38641	0.25641
	101006242	NA	0.860448	0
	101006380	NA	0.573632	0
	NA	101006284	0	1.03065
AKAP12	151561544	151561516	6.16655	6.33112	0.256286
	151561676	151561680	1.57749	5.74218
	151646804	151646811	0.71704	1.32512
CORO1B	67210945	67210947	33.7009	35.4837	0.255948
	67211278	67211280	15.2013	2.0613
PDCD7	65426146	65426146	5.44951	4.71153	0.255814
	NA	65425926	0	1.61959
PANK3	168006332	168006373	0.573632	5.006	0.255556
	168006608	168006608	2.86816	7.65624
	NA	168006261	0	0.588942
ARHGEF3	56835977	56835977	8.31767	21.9381	0.255556
	57113296	57113296	1.00386	12.515
PIAS3	145575236	145575287	15.9183	58.4524	0.255001
	145575988	145575988	33.1273	42.4038
PAX6	31832818	31832818	1.00386	1.47235	0.251337
	31832870	31832870	1.43408	2.79747
	31832215	NA	0.71704	0
	NA	31832252	0	0.736177
ANKRD28	15901123	15901041	3.87202	4.41706	0.251286
	15901318	15901318	6.59677	32.8335
SOD2	160114317	160114317	6.45336	13.8401	0.251029
	160147960	160147965	1.14726	7.80347
	160148387	160148387	6.30996	7.95071
	160183355	160183350	2.00771	0.883412
	NA	160148046	0	1.47235
	NA	160182865	0	0.588942
MTMR4	56591952	56591987	86.1883	47.7043	0.25043
	56595241	56595225	14.6276	31.2139
SMARCA5	144434668	144434616	18.7865	27.533	0.250417
	144434861	144434861	18.9299	80.2433
	NA	144435091	0	0.736177
	NA	144435140	0	2.65024
NNT	43602775	43602823	9.17812	16.7848	0.250325
	43603282	43603282	12.4765	79.3599
	NA	43603154	0	0.588942
ZNF462	109625447	109625436	1.29067	2.65024	0.25
	NA	109625303	0	0.883412
GTPBP2	43596897	43596918	1.7209	1.32512	0.25
	43596832	NA	0.573632	0
STK39	169104070	169104090	1.14726	5.30047	0.25
	NA	169103929	0	0.588942
	NA	169104394	0	1.17788
TFCP2L1	122042776	122042776	2.15112	5.44771	0.25
	122042826	NA	0.71704	0
FAM83G	18907484	18907493	1.57749	0.736177	0.25
	18908138	18908138	1.57749	1.03065
	NA	18908080	0	0.588942
PMEPA1	56284957	56284947	0.573632	1.03065	0.25
	56285632	56285633	0.573632	3.09194
ACCS	44087799	44087792	0.860448	0.736177	0.249644
	44087879	44087875	3.29839	2.0613
	44088074	44088078	1.29067	2.65024
DZIP1L	137834480	137834450	9.75175	32.3918	0.249179
	137834650	137834650	5.44951	3.97536
TSPAN12	120498016	120498010	4.73247	1.76682	0.24898
	120498190	120498138	21.6546	6.92006
	120498319	NA	8.74789	0
HMG20A	77712805	77712804	4.15883	2.35577	0.247997
	77713037	77713068	1.8643	3.38641
	77713242	77713230	3.15498	5.74218
CTGF	132272477	132272477	0.573632	1.17788	0.247619
	132272512	132272512	1.43408	1.03065
KRT18	53342651	53342639	17.7826	4.85877	0.247434
	53342900	53342870	17.0656	12.9567
	53342764	NA	0.71704	0
C12orf43	121454229	121454220	3.5852	1.32512	0.246143
	121454290	121454290	8.74789	28.4164
TBCB	36605869	36605863	3.01157	0.588942	0.245629
	36606419	36606411	10.6122	7.21453
	36606724	NA	2.00771	0
HOXB2	46621952	46621952	17.7826	3.82812	0.24537
	46622083	46622090	28.5382	22.3798
	46622471	NA	0.573632	0
MCF2L	113548703	113548649	1.29067	6.92006	0.245367
	113623514	113623523	0.573632	2.79747
	113623612	113623651	0.860448	0.736177
ARNT	150849072	150849072	5.16269	17.0793	0.245
	150849189	150849189	5.59291	6.47836
NCAPD2	6602543	6602543	9.46493	6.03665	0.244637
	6603167	6603167	1.14726	1.76682
	6603283	6603283	13.337	27.3858
	6602773	NA	0.860448	0
TFCP2	51566598	51566606	6.59677	17.521	0.244507
	51566920	51566879	6.74018	6.18389
AGO4	36273751	36273751	1.29067	1.03065	0.244318
	36273803	36273809	1.00386	2.20853
ITPKC	41223041	41223024	1.14726	1.47235	0.244048
	41223232	41223226	1.8643	0.883412
RFX3	3525862	3525885	0.573632	4.5643	0.243902
	NA	3525980	0	1.47235
MZF1	59084444	59084444	0.573632	1.76682	0.242993
	59084667	59084682	10.182	6.77283
	59084882	59084912	4.73247	7.80347
IGF1R	99192178	99192183	3.5852	7.21453	0.242857
	99192289	99192279	0.573632	0.588942
	99192369	NA	0.71704	0
	NA	99192394	0	0.588942
	NA	99192484	0	1.32512
	NA	99251181	0	0.588942
RAB30	82782840	82782871	1.00386	3.68088	0.242788
	82782936	82782934	0.860448	1.03065
TSGA10	99757617	99757612	1.14726	14.7235	0.241551
	99758029	99758037	1.7209	8.24518
	99771348	99771378	1.29067	6.03665
	NA	99757873	0	0.588942
DOK4	57520402	57520404	3.15498	7.36177	0.241379
	57513728	NA	1.00386	0
NSMAF	59571890	59571890	1.14726	4.26983	0.240805
	59572190	59572222	3.72861	14.5763
	59572390	59572314	4.15883	5.30047
TRIM6	5617343	5617341	2.86816	5.59494	0.240791
	5617887	5617908	2.58135	2.20853
	5617382	NA	0.573632	0
DOK1	74776141	74776147	4.44565	4.41706	0.240731
	74781213	74781213	1.57749	1.03065
	74781645	74781612	0.573632	0.588942
	74781875	74781865	43.4526	10.4537
	74781293	NA	2.00771	0
	74781513	NA	0.573632	0
FAM216A	110906232	110906232	20.3639	11.3371	0.240555
	110906650	110906650	27.6778	46.9681
	110906359	NA	0.573632	0
	NA	110906330	0	1.32512
SAMD1	14200957	14201005	1.29067	0.883412	0.240299
	14201266	14201294	7.74404	5.30047
	14201799	14201799	0.573632	1.76682
	NA	14201490	0	0.883412
HCFC1R1	3073971	3073971	9.17812	31.0667	0.240057
	3074257	3074247	48.6153	46.8208
PRKAG2	151329291	151329289	5.01928	9.5703	0.239693
	151329525	151329527	3.15498	14.4291
	151573933	151573933	1.14726	2.0613
	151574205	151574205	0.573632	2.35577
	NA	151573787	0	1.91406
BLZF1	169337238	169337238	4.73247	4.71153	0.239554
	169337433	169337451	2.72475	7.21453
ASB8	48551280	48551280	10.4688	12.6622	0.239545
	48551343	48551346	4.58906	0.883412
ZCCHC7	37120605	37120598	6.02314	25.7662	0.23913
	NA	37120505	0	8.09795
GGA1	38004481	38004481	15.0578	8.68689	0.238945
	38004870	38004841	40.5845	52.2686
	38005047	38005047	9.17812	37.1033
	38004680	NA	1.00386	0
TVP23C-CDRT4/TVP23C	15466760	15466755	1.00386	2.35577	0.238095
	NA	15466839	0	0.736177
MGLL	127542093	127542093	0.573632	2.35577	0.238095
	NA	127541327	0	0.736177
KLK8	51504404	51504433	1.29067	0.736177	0.237762
	51505887	51505883	0.573632	0.883412
ZNRF2	30324204	30324248	1.14726	2.20853	0.237473
	30324338	30324348	1.00386	1.61959
	30324616	30324613	1.57749	4.12259
	30324397	NA	0.573632	0
	30324435	NA	0.573632	0
NFIB	14314140	14314140	3.29839	28.5637	0.237446
	14314505	14314353	1.43408	4.71153
	14314601	14314590	2.15112	8.09795
	NA	14313634	0	1.17788
	NA	14313894	0	1.47235
	NA	14314645	0	1.17788
BCL2L1	30310673	30310673	2.15112	3.09194	0.237069
	30311763	30311771	15.0578	5.44771
USP43	9548862	9548832	4.15883	7.509	0.236842
	9548999	NA	0.71704	0
	9549073	NA	0.573632	0
KIF3C	26205353	26205360	2.15112	1.47235	0.236661
	26205577	26205593	3.87202	8.83412
	NA	26205443	0	1.91406
C15orf27	76352273	76352281	0.860448	6.18389	0.236364
	NA	76352228	0	1.91406
C9orf85	74526561	74526558	4.58906	6.18389	0.236364
	NA	74526373	0	1.91406
ZNF286A	15603031	15603031	1.43408	3.97536	0.236111
	15603092	15603099	0.860448	0.736177
	NA	15602976	0	0.588942
LYRM4	5260975	5260975	10.6122	3.97536	0.235738
	5261183	5261183	17.6392	24.4411
IFT80	160117004	160117004	6.88359	15.7542	0.235714
	NA	160117318	0	4.85877
ATG16L2	72525477	72525456	4.30224	11.7788	0.235589
	72533460	72533452	3.87202	3.68088
PALM	708935	708935	7.74404	5.74218	0.235294
	NA	709119	0	1.76682
SWT1	185126322	185126350	0.71704	7.65624	0.235294
	NA	185126642	0	2.35577
RNF144B	18387579	18387581	0.71704	1.17788	0.235294
	18387692	18387710	1.14726	1.76682
	18387531	NA	0.573632	0
ADORA2B	15848381	15848379	19.0733	7.0673	0.235002
	15848579	15848579	7.88744	6.62559
	15848140	NA	4.73247	0
FBXW4	103454351	103454402	2.43794	0.736177	0.234655
	103454940	103454886	9.32152	10.6009
	103454317	NA	0.573632	0
	103455103	NA	0.860448	0
	NA	103454677	0	0.588942
	NA	103454705	0	0.588942
MRPS28	80942183	80942183	1.8643	5.15324	0.234419
	80942498	80942495	18.9299	10.7482
KDM4D	94706992	94707005	1.57749	7.21453	0.234375
	NA	94706852	0	2.20853
CYP2R1	14913175	14913217	4.73247	11.3371	0.234332
	14913749	14913777	5.01928	4.41706
AHNAK	62313129	62313129	2.00771	2.79747	0.233977
	62314274	62314313	4.58906	36.9561
PPAP2B	57045077	57045100	3.44179	2.503	0.233977
	57045177	57045219	0.71704	0.736177
	57045331	57045331	0.860448	2.20853
HERC6	89300227	89300203	1.29067	8.68689	0.233766
	NA	89300004	0	2.0613
	NA	89300143	0	0.588942
CASP7	115438944	115438944	21.5112	21.9381	0.232984
	115439671	115439671	18.3562	49.6183
COL1A1	48277600	48277598	3.29839	9.71753	0.232558
	48277213	NA	0.860448	0
	NA	48277368	0	0.588942
	NA	48277506	0	2.35577
SRF	43139181	43139219	11.9029	27.0913	0.232254
	43140108	43140136	2.00771	1.91406
	43139007	NA	2.43794	0
	43140162	NA	0.573632	0
	NA	43139028	0	0.736177
C21orf59	33984684	33984682	73.7118	147.972	0.23206
	33984896	33984896	83.8937	60.8082
	33985164	33985164	8.31767	10.012
UTF1	135043696	135043696	6.59677	23.116	0.231561
	135044082	135044072	3.01157	2.0613
ANKRD17	74088774	74088774	5.44951	3.68088	0.231078
	74124515	74124515	13.9106	68.17
	NA	74124040	0	1.17788
RFTN1	16555206	16555206	2.86816	8.39242	0.230769
	16555358	NA	0.860448	0
PLXNB1	48470886	48470912	2.00771	2.94471	0.230769
	NA	48471485	0	0.883412
FUT10	33330649	33330612	2.86816	7.36177	0.230769
	33330732	NA	0.860448	0
ATG10	81267842	81267842	4.44565	12.8095	0.230088
	NA	81268096	0	3.82812
MMP2	55513113	55513110	10.3254	12.3678	0.229358
	NA	55513262	0	3.68088
PEX5	7342282	7342299	6.88359	8.09795	0.229193
	7342545	7342529	5.73632	2.35577
GSTO2	106028966	106028966	1.7209	3.82812	0.228992
	106034647	106034667	4.44565	3.68088
	106034924	106034910	1.14726	0.736177
SPATA33	89724244	89724244	7.45722	6.18389	0.22884
	89724476	89724476	5.16269	10.8954
MECOM	168864324	168864324	3.01157	4.26983	0.228092
	168865114	168865138	1.14726	5.74218
	168865259	168865259	2.00771	4.71153
	169381253	169381268	0.573632	1.47235
	NA	168864736	0	0.588942
	NA	169381175	0	0.588942
TRPS1	116680208	116680220	1.00386	3.23918	0.227477
	116681234	116681202	0.71704	1.03065
	NA	116681110	0	0.588942
	NA	116681281	0	0.588942
GPR89B	147400504	147400506	1.57749	2.503	0.227273
	NA	147400599	0	0.736177
FAM134B	16617106	16617106	1.29067	2.503	0.227273
	NA	16617214	0	0.736177
SIX4	61190771	61190771	3.5852	3.23918	0.227065
	61190861	61190861	6.02314	9.86477
	61191034	61191037	5.73632	17.521
	NA	61190099	0	1.61959
	NA	61190474	0	0.588942
ALKBH5	18086428	18086428	10.7556	5.006	0.226804
	18087765	NA	0.573632	0
	18088096	NA	1.00386	0
	18088219	NA	1.57749	0
UIMC1	176433341	176433443	1.7209	1.17788	0.226774
	176433603	176433571	2.00771	9.12859
	176433778	176433776	4.01543	12.3678
	NA	176449589	0	3.68088
HOXA10	27213273	27213273	1.43408	2.503	0.226554
	27213708	27213708	0.71704	0.883412
	27213832	27213811	0.860448	0.588942
	27213934	27213934	11.3292	4.5643
	27219671	27219671	22.0848	5.59494
	27219758	27219758	0.573632	0.883412
	27219858	27219861	6.88359	3.97536
GALK2	49447976	49448016	3.5852	11.3371	0.226522
	49462479	49462479	2.43794	3.38641
	49448064	NA	0.573632	0
ZNF391	27356502	27356490	1.00386	0.736177	0.226496
	27356771	27356771	2.72475	16.4904
OXR1	107282434	107282434	3.29839	8.83412	0.226474
	107670113	107670113	7.1704	39.7536
	107738401	107738381	2.00771	1.03065
2018-09-05	19702038	19702033	2.58135	4.41706	0.226415
	19705999	19705991	5.01928	3.38641
C9orf116	138391715	138391715	12.7633	6.03665	0.226407
	138392364	138392364	0.860448	2.0613
	138393591	138393591	1.43408	1.61959
RPL7	74205838	74205833	2.00771	0.883412	0.226098
	74205911	74205895	3.01157	1.03065
	74206182	74206182	2.29453	0.883412
	74206392	74206422	3.29839	1.32512
	74205577	NA	1.00386	0
	74208038	NA	0.71704	0
	NA	74206701	0	1.17788
CPEB1	83316767	83316790	2.00771	3.53365	0.225806
	NA	83316392	0	1.03065
PCSK7	117102789	117102789	8.74789	4.5643	0.225584
	117103240	117103241	3.44179	3.97536
	NA	117103340	0	0.736177
SOX12	306187	306199	27.5344	35.7782	0.225567
	306520	306520	45.1735	138.99
	307044	307055	1.14726	12.3678
	306639	NA	0.860448	0
	306737	NA	0.860448	0
	306829	NA	0.573632	0
	306956	NA	2.29453	0
	308681	NA	0.573632	0
	NA	306308	0	0.588942
	NA	306403	0	1.03065
	NA	308098	0	1.32512
TGIF1	3447628	3447621	2.43794	1.03065	0.225506
	3450173	3450173	6.59677	7.36177
	3451601	3451601	0.71704	0.588942
	3449739	NA	0.573632	0
	3451663	NA	0.573632	0
	NA	3448429	0	0.588942
FOXO3	108881028	108881026	37.2861	51.5324	0.224848
	108882061	108882168	13.337	46.2319
	NA	108882221	0	0.736177
	NA	108882387	0	2.20853
S1PR5	10628123	10628123	23.3755	12.6622	0.224829
	10628626	10628626	3.29839	6.77283
UBE2E3	181845087	181845087	4.15883	7.65624	0.223744
	181845342	181845332	30.2591	68.9062
	181845520	181845544	4.58906	3.23918
	181845649	181845656	2.72475	1.76682
	181845785	181845785	9.89516	4.41706
DHRS3	12677310	12677273	5.16269	1.32512	0.222892
	12677504	12677507	1.43408	0.588942
	12677702	12677688	13.6238	1.91406
	12677389	NA	1.57749	0
	12677602	NA	1.43408	0
	12677794	NA	0.573632	0
KCTD12	77460540	77460540	2.43794	2.0613	0.222222
	NA	77460607	0	0.588942
PCDH10	134070447	134070449	1.14726	2.35577	0.222222
	134073252	134073258	0.573632	0.736177
	NA	134073383	0	0.883412
ATXN1	16761698	16761691	1.43408	5.15324	0.222222
	NA	16761541	0	0.588942
	NA	16761804	0	0.883412
MTO1	74171513	74171460	6.02314	4.41706	0.222222
	74171630	NA	1.7209	0
	NA	74171759	0	0.588942
GPR137	64037712	64037712	6.74018	14.2818	0.221235
	64038003	64038003	3.87202	4.71153
	64052321	64052315	56.6462	28.2692
	64053022	64052977	4.15883	2.65024
	64053318	64053320	26.1003	25.619
	64052518	NA	0.573632	0
	64052712	NA	1.29067	0
FAM195A	691833	691831	5.3061	2.20853	0.220925
	691950	691950	7.45722	9.12859
HP1BP3	21113142	21113145	26.2437	39.1646	0.220674
	21113246	21113262	2.00771	8.09795
	21113800	21113800	22.2283	83.6297
RNF220	44870891	44870847	14.1974	29.7415	0.220597
	45097627	45097640	84.1805	53.2992
	NA	44871085	0	0.883412
HLX	221052707	221052706	1.00386	2.0613	0.220377
	221053001	221053001	4.58906	3.23918
	221053067	221053067	0.573632	0.883412
FADS2	61583728	61583681	4.87587	2.94471	0.220277
	61583825	61583818	2.29453	1.17788
	61583934	61583934	1.43408	1.32512
	61584045	61583998	3.44179	0.883412
	61595647	61595647	18.4996	30.036
MT-CO1	6008	6020	8.17426	33.128	0.22014
	6279	6279	21.798	82.1573
	6386	6386	65.8243	107.187
	6543	6543	2.72475	8.39242
	6634	6635	8.60448	6.47836
	6682	6682	2.00771	0.883412
	6933	6932	1.7209	2.503
	7005	7022	2.15112	3.97536
	7121	7133	1.00386	2.503
	7249	7209	0.71704	2.79747
	NA	7315	0	2.20853
MDFIC	114562153	114562218	2.00771	3.38641	0.219766
	114562531	114562531	3.87202	13.5457
	114562333	NA	0.71704	0
	NA	114562651	0	0.588942
TANK	162016855	162016838	3.15498	5.006	0.219692
	162016939	162016939	4.44565	20.613
RFFL	33416153	33416153	1.7209	1.03065	0.219466
	33416294	33416297	6.02314	6.77283
	33416337	33416334	0.860448	2.0613
	33390683	NA	1.57749	0
KATNAL2	44497565	44497565	1.00386	9.5703	0.219136
	44526734	44526760	0.71704	2.35577
SNAPC2	7985235	7985204	4.01543	0.883412	0.217949
	7985902	7985902	1.57749	0.883412
C17orf80	71228572	71228572	5.3061	33.7169	0.217484
	71228799	71228800	5.87973	15.018
COL27A1	116917813	116917817	1.7209	2.65024	0.217391
	NA	116930696	0	0.736177
KCNK15	43374402	43374413	0.573632	0.883412	0.217391
	43374495	43374504	1.29067	1.76682
	NA	43374535	0	0.736177
FAM86C1	71498574	71498568	2.58135	5.44771	0.217391
	71498621	NA	0.71704	0
FAT1	187644990	187644990	3.44179	36.2199	0.217
	187647823	187647847	3.15498	12.8095
LANCL2	55433289	55433293	2.72475	2.94471	0.216867
	55433715	55433735	6.59677	6.77283
	55433224	NA	2.00771	0
	55433459	NA	0.573632	0
NAB1	191513621	191513621	1.57749	5.15324	0.216833
	191513831	191513831	2.72475	4.71153
	191513922	NA	0.860448	0
HNRNPUL1	41768429	41768460	4.44565	29.5943	0.216681
	41770327	41770357	89.7735	93.2
	41770476	41770472	3.15498	4.5643
	41770991	41770996	3.72861	9.86477
	41778098	41778088	2.15112	2.20853
	NA	41770680	0	0.588942
	NA	41771153	0	1.61959
PNPLA6	7599067	7599059	0.860448	2.94471	0.216615
	7599629	7599625	6.59677	9.42306
	7600625	7600625	24.6662	15.7542
	7600864	NA	1.29067	0
MFAP3L	170947573	170947573	8.31767	23.7049	0.21652
	170948088	170948090	2.58135	1.47235
	170948334	NA	0.573632	0
BRF1	105714784	105714784	3.72861	1.17788	0.215924
	105715515	105715539	1.8643	0.736177
	105767064	105767090	2.58135	2.94471
	105767338	105767338	13.9106	25.3245
	NA	105767651	0	0.588942
	NA	105780790	0	0.736177
ADAMTS19	128795992	128796007	0.573632	5.88942	0.215686
	NA	128795896	0	1.03065
	NA	128795959	0	0.588942
MT-ATP6	8650	8650	58.5105	108.807	0.214537
	8923	8922	4.30224	13.8401
	9057	9057	12.3331	74.6483
	9165	9147	5.01928	12.3678
TMEM45A	100211441	100211441	7.88744	6.33112	0.214286
	100211516	NA	1.14726	0
	100211612	NA	1.00386	0
ZNF616	52643191	52643191	3.15498	9.71753	0.214286
	52643137	NA	0.860448	0
C6orf106	34664519	34664560	6.59677	6.18389	0.213857
	34664658	34664637	4.73247	10.6009
CAMKK1	3796275	3796255	10.182	6.33112	0.213631
	3796337	3796347	1.7209	3.53365
C6orf136	30614945	30614902	16.0617	31.3611	0.213599
	30615194	30615208	28.108	22.9687
CD97	14491966	14491957	1.57749	2.65024	0.213574
	14492236	14492236	4.58906	3.82812
	NA	14492299	0	0.736177
PAPD4	78908264	78908264	3.44179	3.09194	0.213391
	78908396	78908396	9.89516	37.9867
	78908334	NA	0.573632	0
KIAA1377	101785741	101785749	1.57749	7.0673	0.213115
	NA	101785992	0	1.91406
SOCS2	93964738	93964750	6.74018	6.77283	0.212942
	93965474	93965488	1.57749	3.97536
	NA	93965624	0	0.588942
GTF3C5	135906095	135906095	34.8482	12.515	0.212826
	135906387	135906384	73.2815	98.206
	135906444	NA	0.573632	0
TPM2	35691090	35691062	1.00386	5.44771	0.212766
	NA	35690706	0	0.736177
	NA	35690804	0	0.736177
MXD3	176738913	176738913	11.7595	1.32512	0.212745
	176739279	176739268	11.6161	3.23918
PLEKHO1	150122121	150122121	1.43408	5.59494	0.212472
	150122302	150122302	8.31767	10.7482
	150121658	NA	0.573632	0
	150121859	NA	0.71704	0
ZFYVE19	41099287	41099287	4.87587	1.91406	0.211885
	41099889	41099889	6.59677	7.0673
GLCCI1	8008427	8008427	20.0771	18.5517	0.211879
	8008925	8008925	4.30224	11.7788
DST	56708476	56708479	2.58135	30.1833	0.211538
	NA	56707973	0	1.03065
	NA	56708088	0	1.91406
	NA	56708192	0	4.5643
	NA	56819450	0	0.588942
LZTS2	102756841	102756831	14.4842	20.3185	0.211219
	102758036	102758036	2.29453	3.97536
	102758138	102758138	0.860448	0.883412
	102758473	102758380	3.44179	1.32512
	102759568	102759536	8.8913	5.006
HUWE1	53576232	53576233	0.573632	0.883412	0.210537
	53710974	53710974	5.3061	12.9567
	53711077	53711077	12.0463	18.4044
	53713666	53713666	9.03471	37.1033
	NA	53711202	0	1.61959
SAMD4A	55033857	55033854	1.7209	6.62559	0.210526
	NA	55034289	0	1.03065
	NA	55034489	0	0.736177
HOXC4	54447649	54447649	7.1704	4.41706	0.210526
	54447917	54447917	1.00386	2.20853
VSTM2L	36531531	36531531	2.00771	2.20853	0.210526
	NA	36531459	0	0.588942
PRSS12	119274147	119274147	3.15498	2.20853	0.210526
	119273938	NA	0.71704	0
	NA	119274037	0	0.588942
MT-CO3	9252	9229	4.15883	13.3984	0.209617
	9309	9325	9.46493	15.018
	9414	9414	1.7209	4.12259
	9549	9549	8.17426	32.8335
	9630	9630	3.29839	3.68088
DLG1	197024999	197025006	9.32152	106.451	0.208912
	197025507	197025494	10.3254	49.3239
DIXDC1	111807912	111807912	1.14726	1.17788	0.208675
	111808067	111808067	1.8643	1.76682
	111848052	111847933	4.87587	9.86477
	111798039	NA	0.573632	0
	NA	111848124	0	0.883412
UBTF	42295809	42295909	12.7633	15.9014	0.208458
	42296866	42296866	10.182	12.0733
	42297041	42297102	3.5852	7.509
	42298215	42298215	2.43794	5.15324
	42298322	42298330	0.860448	1.32512
	42298652	42298670	0.71704	4.41706
	42295687	NA	1.29067	0
	42298994	NA	0.573632	0
	NA	42295715	0	0.883412
	NA	42298392	0	2.94471
ZBTB42	105266891	105266872	2.72475	1.47235	0.208333
	105266986	NA	0.71704	0
SYNGAP1	33387889	33387877	0.71704	2.79747	0.208333
	NA	33388032	0	0.736177
ARHGEF16	3371229	3371229	2.15112	3.38641	0.206897
	NA	3371059	0	0.883412
PRDM2	14026683	14026687	6.30996	29.7415	0.206828
	14075910	14075931	3.29839	35.631
	NA	14026746	0	0.736177
COX20	244998629	244998629	3.15498	4.12259	0.206662
	244998717	244998750	2.72475	2.0613
	244998966	244998960	7.60063	20.7602
TTC23	99789764	99789767	2.43794	4.26983	0.206641
	99791398	99791422	2.29453	9.5703
EXTL3	28480298	28480298	9.32152	24.4411	0.206419
	28559109	28559103	28.9684	29.8888
SLC22A5	131705432	131705432	36.2822	26.7968	0.206253
	131705619	131705607	3.87202	11.6316
RBPMS	30242057	30242057	7.31381	22.8215	0.205648
	30242147	30242173	0.860448	1.03065
	30242310	30242308	2.43794	2.0613
	30242418	30242419	1.29067	1.91406
C7orf50	1068003	1068005	79.0178	13.5457	0.205581
	1177883	1177883	156.745	88.6357
	NA	1177684	0	0.736177
	NA	1177834	0	1.61959
USP9X	40944861	40944876	1.8643	5.59494	0.205383
	40945084	40945072	1.57749	9.42306
	NA	40945182	0	1.03065
	NA	40945314	0	0.588942
C11orf63	122753535	122753613	0.71704	4.5643	0.205128
	NA	122753391	0	1.17788
BCAR3	94147424	94147360	2.15112	2.503	0.204805
	94312775	94312775	1.14726	3.09194
EDEM2	33735131	33735151	63.96	21.6436	0.204589
	33865925	33865925	127.346	145.174
RBFOX2	36236495	36236497	7.74404	14.5763	0.204396
	36424549	36424549	9.03471	42.1093
PLD1	171528234	171528235	2.00771	9.42306	0.204301
	171528319	171528337	0.573632	1.47235
	NA	171489137	0	2.79747
STOX2	184826491	184826497	7.1704	19.5823	0.204259
	184827804	184827831	0.573632	2.94471
	184826882	NA	0.573632	0
	NA	184826575	0	0.588942
	NA	184826974	0	1.76682
	NA	184827154	0	1.32512
	NA	184881416	0	0.736177
GSTM4	110198727	110198727	22.9453	13.5457	0.203805
	110198951	110198928	12.3331	15.9014
	NA	110198824	0	0.883412
KIAA1328	34409090	34409090	5.16269	21.6436	0.203517
	34409232	34409232	2.43794	23.8521
PI4KB	151299876	151299876	168.504	146.205	0.202956
	151300133	151300145	99.2384	29.7415
	151299969	NA	0.573632	0
PRKRIP1	102004330	102004328	4.58906	8.24518	0.20277
	102036836	102036840	12.0463	8.98136
NFE2L2	178129463	178129438	5.87973	15.1652	0.202268
	178257419	178257419	1.00386	8.09795
SGK3	67624613	67624628	1.00386	3.82812	0.201801
	67624893	67624888	2.43794	5.15324
	67687462	67687440	3.44179	22.9687
	67687790	67687790	0.71704	3.82812
MIB2	1550916	1550911	3.5852	1.32512	0.201605
	1551245	1551297	6.30996	6.92006
TGFB1	41858850	41858710	5.73632	6.03665	0.201546
	41858949	41858974	26.8173	21.4964
	41859532	41859532	23.9491	47.1153
	41859827	41859799	21.5112	49.0294
	41859324	NA	0.71704	0
	NA	41859315	0	0.883412
LRRN2	204654499	204654503	0.71704	1.76682	0.201537
	204654861	204654866	3.72861	3.82812
	204654949	204654945	0.71704	0.736177
	NA	204654667	0	0.588942
PPFIBP2	7535218	7535172	1.57749	6.62559	0.201093
	7595164	7595135	0.573632	0.588942
	NA	7535036	0	1.76682
RCC1	28832501	28832496	3.01157	1.76682	0.201037
	28832555	28832555	51.7703	15.6069
	28844765	28844795	58.9407	44.0234
TMEM155	122686312	122686308	3.44179	1.47235	0.200957
	122686466	122686514	1.29067	1.32512
SYDE2	85666483	85666456	0.573632	5.74218	0.200913
	85666752	85666731	1.14726	5.006
GNL1	30523863	30523863	0.71704	0.883412	0.200381
	30524037	30524033	15.7749	19.2878
	30524266	30524267	6.02314	3.23918
	30525008	30525008	9.46493	5.30047
	30523720	NA	0.860448	0
GOLGA2	131038239	131038227	1.00386	6.33112	0.200152
	131038277	131038279	1.57749	4.41706
SDF2	26988924	26988924	52.9176	16.4904	0.200009
	26989170	26989198	5.59291	6.92006
SERPINI1	167453509	167453511	5.01928	4.12259	0.2
	NA	167453001	0	1.03065
FAM53A	1686029	1686021	3.15498	2.35577	0.2
	NA	1685961	0	0.588942
MDGA1	37665757	37665756	1.7209	2.35577	0.2
	NA	37665642	0	0.588942
SALL1	51185181	51185155	1.7209	3.53365	0.2
	NA	51185100	0	0.883412
BMPER	33944638	33944638	1.14726	1.91406	0.2
	33945149	33945149	0.860448	2.65024
	NA	33944722	0	0.588942
SLC12A4	68002542	68002540	3.44179	5.30047	0.2
	68000697	NA	0.860448	0
UBE2D3	103746936	103746937	3.01157	6.03665	0.199835
	103748005	103748005	17.6392	11.9261
	103748312	103748312	29.1118	22.527
	103748708	103748679	125.482	207.602
	103748922	103748889	165.493	127.948
	103790012	103790012	2.72475	11.3371
	103747714	NA	1.00386	0
ART5	3663221	3663221	5.44951	1.91406	0.199833
	3663609	3663609	9.46493	1.47235
WDR12	203776380	203776380	26.9607	62.575	0.199206
[truncated: 10,614 more rows]
